# Supplementary material for: Local and global analysis of macromolecular atomic displacement parameters
Source: Acta Crystallogr D Struct Biol. 2020 Sep 22;76(Pt 10):926–37. doi: 10.1107/S2059798320011043 (PMC7543658; doi:10.1107/S2059798320011043)
Supplement: Supplementary file 2 [file d-76-00926-sup2.zip]

Archive with 5 entries (4 files):
- 5orj/
- 5orj/5orj_after.pdb
- 5orj/5orj_before.mtz
- 5orj/5orj_after.mtz
- 5orj/5orj_before.pdb
