# Supplementary material for: Local and global analysis of macromolecular atomic displacement parameters
Source: Acta Crystallogr D Struct Biol. 2020 Sep 22;76(Pt 10):926–37. doi: 10.1107/S2059798320011043 (PMC7543658; doi:10.1107/S2059798320011043)
Supplement: Supplementary file 2 [file d-76-00926-sup2.zip › 5orj/5orj_after.pdb]

HEADER    TRANSFERASE                             16-AUG-17   5ORJ              
TITLE     THE CRYSTAL STRUCTURE OF CK2ALPHA IN COMPLEX WITH COMPOUND 3          
COMPND    THE CRYSTAL STRUCTURE OF CK2ALPHA IN COMPLEX WITH COMPOUND 3
REMARK   3
REMARK   3 REFINEMENT.
REMARK   3   PROGRAM     : REFMAC 5.8.0265   
REMARK   3   AUTHORS     : MURSHUDOV,SKUBAK,LEBEDEV,PANNU,
REMARK   3                 STEINER,NICHOLLS,WINN,LONG,VAGIN
REMARK   3
REMARK   3    REFINEMENT TARGET : MAXIMUM LIKELIHOOD
REMARK   3
REMARK   3  DATA USED IN REFINEMENT.
REMARK   3   RESOLUTION RANGE HIGH (ANGSTROMS) :   1.99
REMARK   3   RESOLUTION RANGE LOW  (ANGSTROMS) : 166.83
REMARK   3   DATA CUTOFF            (SIGMA(F)) : NONE
REMARK   3   COMPLETENESS FOR RANGE        (%) :  99.76
REMARK   3   NUMBER OF REFLECTIONS             :   49129
REMARK   3
REMARK   3  FIT TO DATA USED IN REFINEMENT.
REMARK   3   CROSS-VALIDATION METHOD          : THROUGHOUT
REMARK   3   FREE R VALUE TEST SET SELECTION  : RANDOM
REMARK   3   R VALUE     (WORKING + TEST SET) : 0.20866
REMARK   3   R VALUE            (WORKING SET) :  0.20614
REMARK   3   FREE R VALUE                     :  0.25519
REMARK   3   FREE R VALUE TEST SET SIZE   (%) :  5.1
REMARK   3   FREE R VALUE TEST SET COUNT      :  2637
REMARK   3
REMARK   3  FIT IN THE HIGHEST RESOLUTION BIN.
REMARK   3   TOTAL NUMBER OF BINS USED           :      20
REMARK   3   BIN RESOLUTION RANGE HIGH           :    1.988
REMARK   3   BIN RESOLUTION RANGE LOW            :    2.039
REMARK   3   REFLECTION IN BIN     (WORKING SET) :     3620
REMARK   3   BIN COMPLETENESS (WORKING+TEST) (%) :    99.71
REMARK   3   BIN R VALUE           (WORKING SET) :    0.338
REMARK   3   BIN FREE R VALUE SET COUNT          :      197
REMARK   3   BIN FREE R VALUE                    :    0.362
REMARK   3
REMARK   3  NUMBER OF NON-HYDROGEN ATOMS USED IN REFINEMENT.
REMARK   3   ALL ATOMS                :     5815
REMARK   3
REMARK   3  B VALUES.
REMARK   3   FROM WILSON PLOT           (A**2) : NULL
REMARK   3   MEAN B VALUE      (OVERALL, A**2) :  56.640
REMARK   3   OVERALL ANISOTROPIC B VALUE.
REMARK   3    B11 (A**2) :    -0.34
REMARK   3    B22 (A**2) :     3.66
REMARK   3    B33 (A**2) :    -3.32
REMARK   3    B12 (A**2) :     0.00
REMARK   3    B13 (A**2) :    -0.00
REMARK   3    B23 (A**2) :     0.00
REMARK   3
REMARK   3  ESTIMATED OVERALL COORDINATE ERROR.
REMARK   3   ESU BASED ON R VALUE                            (A):   0.198
REMARK   3   ESU BASED ON FREE R VALUE                       (A):   0.178
REMARK   3   ESU BASED ON MAXIMUM LIKELIHOOD                 (A):   0.157
REMARK   3   ESU FOR B VALUES BASED ON MAXIMUM LIKELIHOOD (A**2):   5.932
REMARK   3
REMARK   3 CORRELATION COEFFICIENTS.
REMARK   3   CORRELATION COEFFICIENT FO-FC      :   0.960
REMARK   3   CORRELATION COEFFICIENT FO-FC FREE :   0.939
REMARK   3
REMARK   3  RMS DEVIATIONS FROM IDEAL VALUES        COUNT    RMS    WEIGHT
REMARK   3   BOND LENGTHS REFINED ATOMS        (A):  5839 ; 0.008 ; 0.013
REMARK   3   BOND LENGTHS OTHERS               (A):  5352 ; 0.001 ; 0.017
REMARK   3   BOND ANGLES REFINED ATOMS   (DEGREES):  7915 ; 1.488 ; 1.653
REMARK   3   BOND ANGLES OTHERS          (DEGREES): 12298 ; 1.235 ; 1.587
REMARK   3   TORSION ANGLES, PERIOD 1    (DEGREES):   657 ; 6.633 ; 5.000
REMARK   3   TORSION ANGLES, PERIOD 2    (DEGREES):   358 ;32.470 ;21.229
REMARK   3   TORSION ANGLES, PERIOD 3    (DEGREES):  1003 ;16.855 ;15.000
REMARK   3   TORSION ANGLES, PERIOD 4    (DEGREES):    50 ;21.108 ;15.000
REMARK   3   CHIRAL-CENTER RESTRAINTS       (A**3):   698 ; 0.071 ; 0.200
REMARK   3   GENERAL PLANES REFINED ATOMS      (A):  6531 ; 0.007 ; 0.020
REMARK   3   GENERAL PLANES OTHERS             (A):  1441 ; 0.001 ; 0.020
REMARK   3
REMARK   3  ISOTROPIC THERMAL FACTOR RESTRAINTS.     COUNT   RMS    WEIGHT
REMARK   3   MAIN-CHAIN BOND REFINED ATOMS  (A**2):  2619 ; 4.381 ; 5.579
REMARK   3   MAIN-CHAIN BOND OTHER ATOMS    (A**2):  2618 ; 4.380 ; 5.579
REMARK   3   MAIN-CHAIN ANGLE REFINED ATOMS (A**2):  3279 ; 6.180 ; 8.356
REMARK   3   MAIN-CHAIN ANGLE OTHER ATOMS (A**2)  :  3280 ; 6.180 ; 8.357
REMARK   3   SIDE-CHAIN BOND REFINED ATOMS  (A**2):  3219 ; 4.973 ; 6.326
REMARK   3   SIDE-CHAIN BOND OTHER ATOMS  (A**2)  :  3216 ; 4.972 ; 6.322
REMARK   3   SIDE-CHAIN ANGLE OTHER ATOMS (A**2)  :  4634 ; 7.530 ; 9.279
REMARK   3   LONG RANGE B REFINED ATOMS (A**2)    :  6595 ;10.419 ;64.421
REMARK   3   LONG RANGE B OTHER ATOMS (A**2)      :  6580 ;10.409 ;64.398
REMARK   3
REMARK   3  NCS RESTRAINTS STATISTICS
REMARK   3   NUMBER OF NCS GROUPS : NULL
REMARK   3
REMARK   3  TWIN DETAILS
REMARK   3   NUMBER OF TWIN DOMAINS  : NULL
REMARK   3
REMARK   3
REMARK   3  TLS DETAILS
REMARK   3   NUMBER OF TLS GROUPS  : NULL
REMARK   3
REMARK   3
REMARK   3  BULK SOLVENT MODELLING.
REMARK   3   METHOD USED :  MASK
REMARK   3   PARAMETERS FOR MASK CALCULATION
REMARK   3   VDW PROBE RADIUS   :   1.20
REMARK   3   ION PROBE RADIUS   :   0.80
REMARK   3   SHRINKAGE RADIUS   :   0.80
REMARK   3
REMARK   3  OTHER REFINEMENT REMARKS:
REMARK   3  HYDROGENS HAVE BEEN ADDED IN THE RIDING POSITIONS
REMARK   3  U VALUES      : REFINED INDIVIDUALLY
REMARK   3
LINK         OD1 ASN B 161                MG    MG B 401     1555   1555  2.40
LINK         OD2 ASP B 175                MG    MG B 401     1555   1555  2.41
LINK         OD1 ASN A 161                MG    MG A 403     1555   1555  2.36
LINK         OD2 ASP A 175                MG    MG A 403     1555   1555  2.31
LINK        MG    MG B 401                 O2A ADP B 403     1555   1555  2.29
LINK        MG    MG B 401                 O2B ADP B 403     1555   1555  2.25
LINK        MG    MG B 402                 O1A ADP B 403     1555   1555  2.78
LINK        MG    MG A 401                 O2A ADP A 404     1555   1555  2.58
LINK        MG    MG A 401                 O   HOH A 501     1555   1555  2.98
LINK        MG    MG A 403                 O1B ADP A 404     1555   1555  2.24
LINK        MG    MG A 403                 O1A ADP A 404     1555   1555  2.16
CISPEP   1 GLU B  230    PRO B  231                    0.00
CISPEP   2 GLU A  230    PRO A  231                    0.00
CISPEP   3 GLU B  230    PRO B  231                    0.00
CISPEP   4 GLU A  230    PRO A  231                    0.00
CRYST1   64.790   68.597  333.660  90.00  90.00  90.00 C 2 2 21                 
SCALE1      0.015434  0.000000  0.000000        0.00000                         
SCALE2     -0.000000  0.014578  0.000000        0.00000                         
SCALE3      0.000000 -0.000000  0.002997        0.00000                         
ATOM      1  N   PRO B   4     -17.168 132.967 402.339  1.00 79.53           N
ATOM      2  CA  PRO B   4     -18.047 134.083 402.745  1.00 76.14           C
ATOM      3  CB  PRO B   4     -17.084 135.268 402.951  1.00 77.89           C
ATOM      4  CG  PRO B   4     -15.923 134.974 402.019  1.00 71.96           C
ATOM      5  CD  PRO B   4     -15.849 133.465 401.918  1.00 76.79           C
ATOM      6  C   PRO B   4     -19.107 134.338 401.658  1.00 72.57           C
ATOM      7  O   PRO B   4     -19.139 133.559 400.725  1.00 65.40           O
ATOM      8  N   VAL B   5     -19.933 135.384 401.818  1.00 67.69           N
ATOM      9  CA  VAL B   5     -21.050 135.775 400.898  1.00 77.28           C
ATOM     10  CB  VAL B   5     -22.091 136.643 401.641  1.00 76.58           C
ATOM     11  CG1 VAL B   5     -23.141 137.235 400.704  1.00 76.26           C
ATOM     12  CG2 VAL B   5     -22.760 135.881 402.776  1.00 81.75           C
ATOM     13  C   VAL B   5     -20.467 136.520 399.689  1.00 85.56           C
ATOM     14  O   VAL B   5     -19.708 137.474 399.871  1.00 84.85           O
ATOM     15  N   PRO B   6     -20.790 136.142 398.423  1.00 87.34           N
ATOM     16  CA  PRO B   6     -20.375 136.936 397.260  1.00 82.22           C
ATOM     17  CB  PRO B   6     -20.852 136.124 396.041  1.00 83.70           C
ATOM     18  CG  PRO B   6     -21.078 134.717 396.579  1.00 81.93           C
ATOM     19  CD  PRO B   6     -21.509 134.920 398.019  1.00 85.64           C
ATOM     20  C   PRO B   6     -20.988 138.348 397.273  1.00 75.65           C
ATOM     21  O   PRO B   6     -21.919 138.587 398.027  1.00 79.22           O
ATOM     22  N   SER B   7     -20.434 139.253 396.458  1.00 72.18           N
ATOM     23  CA  SER B   7     -20.762 140.706 396.415  1.00 61.45           C
ATOM     24  CB  SER B   7     -20.098 141.430 397.568  1.00 66.41           C
ATOM     25  OG  SER B   7     -20.433 142.808 397.613  1.00 68.68           O
ATOM     26  C   SER B   7     -20.314 141.253 395.059  1.00 58.87           C
ATOM     27  O   SER B   7     -19.393 140.639 394.460  1.00 54.34           O
ATOM     28  N   ARG B   8     -20.955 142.323 394.579  1.00 52.71           N
ATOM     29  CA  ARG B   8     -20.574 143.002 393.312  1.00 58.88           C
ATOM     30  CB  ARG B   8     -21.220 142.366 392.072  1.00 65.65           C
ATOM     31  CG  ARG B   8     -22.126 141.166 392.322  1.00 69.92           C
ATOM     32  CD  ARG B   8     -22.505 140.406 391.055  1.00 71.13           C
ATOM     33  NE  ARG B   8     -23.886 140.700 390.680  1.00 80.72           N
ATOM     34  CZ  ARG B   8     -24.316 141.181 389.505  1.00 91.56           C
ATOM     35  NH1 ARG B   8     -23.484 141.417 388.500  1.00 89.52           N
ATOM     36  NH2 ARG B   8     -25.610 141.402 389.333  1.00 90.94           N
ATOM     37  C   ARG B   8     -20.890 144.492 393.421  1.00 61.27           C
ATOM     38  O   ARG B   8     -21.751 144.868 394.246  1.00 59.24           O
ATOM     39  N   ALA B   9     -20.205 145.300 392.603  1.00 63.74           N
ATOM     40  CA  ALA B   9     -20.265 146.783 392.602  1.00 57.91           C
ATOM     41  CB  ALA B   9     -19.293 147.343 391.584  1.00 62.13           C
ATOM     42  C   ALA B   9     -21.687 147.252 392.300  1.00 58.03           C
ATOM     43  O   ALA B   9     -22.346 146.604 391.479  1.00 57.65           O
ATOM     44  N   ARG B  10     -22.095 148.367 392.914  1.00 62.49           N
ATOM     45  CA  ARG B  10     -23.399 149.049 392.695  1.00 68.54           C
ATOM     46  CB  ARG B  10     -23.714 150.015 393.838  1.00 63.77           C
ATOM     47  CG  ARG B  10     -24.432 149.382 395.015  1.00 66.57           C
ATOM     48  CD  ARG B  10     -24.277 150.296 396.208  1.00 72.07           C
ATOM     49  NE  ARG B  10     -24.585 151.690 395.900  1.00 72.55           N
ATOM     50  CZ  ARG B  10     -24.047 152.749 396.507  1.00 72.76           C
ATOM     51  NH1 ARG B  10     -23.131 152.601 397.446  1.00 83.26           N
ATOM     52  NH2 ARG B  10     -24.410 153.971 396.162  1.00 74.98           N
ATOM     53  C   ARG B  10     -23.387 149.851 391.389  1.00 72.05           C
ATOM     54  O   ARG B  10     -24.496 150.161 390.904  1.00 63.10           O
ATOM     55  N   VAL B  11     -22.201 150.218 390.880  1.00 66.91           N
ATOM     56  CA  VAL B  11     -22.018 150.970 389.597  1.00 62.22           C
ATOM     57  CB  VAL B  11     -21.677 152.452 389.862  1.00 66.99           C
ATOM     58  CG1 VAL B  11     -22.764 153.117 390.689  1.00 65.25           C
ATOM     59  CG2 VAL B  11     -20.317 152.656 390.527  1.00 66.28           C
ATOM     60  C   VAL B  11     -20.968 150.253 388.733  1.00 63.79           C
ATOM     61  O   VAL B  11     -20.176 149.448 389.288  1.00 59.93           O
ATOM     62  N   TYR B  12     -21.027 150.450 387.406  1.00 61.19           N
ATOM     63  CA  TYR B  12     -20.000 150.023 386.412  1.00 56.80           C
ATOM     64  CB  TYR B  12     -18.742 150.891 386.542  1.00 55.09           C
ATOM     65  CG  TYR B  12     -19.007 152.372 386.430  1.00 56.18           C
ATOM     66  CD1 TYR B  12     -19.830 152.889 385.434  1.00 59.23           C
ATOM     67  CE1 TYR B  12     -20.076 154.254 385.333  1.00 56.64           C
ATOM     68  CZ  TYR B  12     -19.495 155.130 386.234  1.00 53.61           C
ATOM     69  OH  TYR B  12     -19.724 156.477 386.162  1.00 54.24           O
ATOM     70  CE2 TYR B  12     -18.671 154.633 387.227  1.00 52.64           C
ATOM     71  CD2 TYR B  12     -18.439 153.268 387.318  1.00 54.81           C
ATOM     72  C   TYR B  12     -19.685 148.538 386.588  1.00 53.93           C
ATOM     73  O   TYR B  12     -18.539 148.072 386.359  1.00 50.49           O
ATOM     74  N   THR B  13     -20.708 147.780 386.960  1.00 57.31           N
ATOM     75  CA  THR B  13     -20.544 146.373 387.383  1.00 55.69           C
ATOM     76  CB  THR B  13     -21.844 145.811 387.949  1.00 57.54           C
ATOM     77  OG1 THR B  13     -22.214 146.793 388.912  1.00 57.48           O
ATOM     78  CG2 THR B  13     -21.661 144.437 388.553  1.00 59.40           C
ATOM     79  C   THR B  13     -20.019 145.537 386.231  1.00 53.95           C
ATOM     80  O   THR B  13     -19.094 144.719 386.488  1.00 61.33           O
ATOM     81  N   ASP B  14     -20.559 145.738 385.023  1.00 61.13           N
ATOM     82  CA  ASP B  14     -20.318 144.841 383.855  1.00 61.85           C
ATOM     83  CB  ASP B  14     -21.622 144.153 383.424  1.00 67.74           C
ATOM     84  CG  ASP B  14     -22.096 143.066 384.379  1.00 70.17           C
ATOM     85  OD1 ASP B  14     -21.402 142.018 384.479  1.00 71.62           O
ATOM     86  OD2 ASP B  14     -23.152 143.271 385.020  1.00 75.15           O
ATOM     87  C   ASP B  14     -19.695 145.590 382.665  1.00 64.84           C
ATOM     88  O   ASP B  14     -19.954 145.164 381.518  1.00 67.70           O
ATOM     89  N   VAL B  15     -18.871 146.623 382.883  1.00 65.62           N
ATOM     90  CA  VAL B  15     -18.208 147.359 381.755  1.00 58.98           C
ATOM     91  CB  VAL B  15     -17.634 148.720 382.181  1.00 65.18           C
ATOM     92  CG1 VAL B  15     -18.739 149.692 382.562  1.00 64.81           C
ATOM     93  CG2 VAL B  15     -16.601 148.596 383.292  1.00 64.87           C
ATOM     94  C   VAL B  15     -17.133 146.474 381.107  1.00 58.64           C
ATOM     95  O   VAL B  15     -16.982 146.555 379.872  1.00 59.34           O
ATOM     96  N   ASN B  16     -16.409 145.653 381.879  1.00 54.93           N
ATOM     97  CA  ASN B  16     -15.303 144.829 381.328  1.00 58.00           C
ATOM     98  CB  ASN B  16     -14.222 144.561 382.362  1.00 56.96           C
ATOM     99  CG  ASN B  16     -13.422 145.809 382.665  1.00 60.79           C
ATOM    100  OD1 ASN B  16     -13.030 146.544 381.751  1.00 57.85           O
ATOM    101  ND2 ASN B  16     -13.196 146.059 383.945  1.00 51.90           N
ATOM    102  C   ASN B  16     -15.858 143.522 380.763  1.00 68.63           C
ATOM    103  O   ASN B  16     -15.201 142.933 379.861  1.00 71.51           O
ATOM    104  N   THR B  17     -17.004 143.073 381.277  1.00 67.68           N
ATOM    105  CA  THR B  17     -17.696 141.856 380.778  1.00 77.87           C
ATOM    106  CB  THR B  17     -18.772 141.387 381.767  1.00 81.13           C
ATOM    107  OG1 THR B  17     -19.146 142.513 382.561  1.00 88.40           O
ATOM    108  CG2 THR B  17     -18.317 140.268 382.684  1.00 79.04           C
ATOM    109  C   THR B  17     -18.181 142.146 379.349  1.00 75.28           C
ATOM    110  O   THR B  17     -18.013 141.259 378.504  1.00 73.71           O
ATOM    111  N   HIS B  18     -18.648 143.374 379.072  1.00 78.22           N
ATOM    112  CA  HIS B  18     -19.245 143.791 377.771  1.00 76.79           C
ATOM    113  CB  HIS B  18     -20.427 144.757 377.998  1.00 81.07           C
ATOM    114  CG  HIS B  18     -21.645 144.095 378.560  1.00 83.88           C
ATOM    115  ND1 HIS B  18     -22.265 144.539 379.717  1.00 74.52           N
ATOM    116  CE1 HIS B  18     -23.298 143.762 379.984  1.00 81.47           C
ATOM    117  NE2 HIS B  18     -23.375 142.821 379.028  1.00 83.90           N
ATOM    118  CD2 HIS B  18     -22.351 143.018 378.139  1.00 83.56           C
ATOM    119  C   HIS B  18     -18.194 144.380 376.814  1.00 72.74           C
ATOM    120  O   HIS B  18     -18.600 144.892 375.768  1.00 74.42           O
ATOM    121  N  AARG B  19     -16.900 144.284 377.150  0.50 71.71           N
ATOM    122  N  BARG B  19     -16.901 144.289 377.159  0.50 69.96           N
ATOM    123  CA AARG B  19     -15.770 144.757 376.305  0.50 69.01           C
ATOM    124  CA BARG B  19     -15.757 144.745 376.321  0.50 66.26           C
ATOM    125  CB AARG B  19     -14.906 145.761 377.074  0.50 71.11           C
ATOM    126  CB BARG B  19     -14.829 145.669 377.114  0.50 66.24           C
ATOM    127  CG AARG B  19     -15.488 147.165 377.093  0.50 70.30           C
ATOM    128  CG BARG B  19     -15.246 147.128 377.070  0.50 63.79           C
ATOM    129  CD AARG B  19     -14.677 148.124 377.932  0.50 68.75           C
ATOM    130  CD BARG B  19     -14.577 147.934 378.152  0.50 60.31           C
ATOM    131  NE AARG B  19     -15.347 149.414 378.025  0.50 68.75           N
ATOM    132  NE BARG B  19     -15.272 149.201 378.305  0.50 59.47           N
ATOM    133  CZ AARG B  19     -14.928 150.422 378.781  0.50 67.25           C
ATOM    134  CZ BARG B  19     -15.394 149.851 379.452  0.50 55.77           C
ATOM    135  NH1AARG B  19     -13.836 150.279 379.510  0.50 65.72           N
ATOM    136  NH1BARG B  19     -14.880 149.334 380.557  0.50 59.23           N
ATOM    137  NH2AARG B  19     -15.595 151.563 378.805  0.50 66.85           N
ATOM    138  NH2BARG B  19     -16.039 151.005 379.491  0.50 53.13           N
ATOM    139  C  AARG B  19     -14.928 143.569 375.848  0.50 67.32           C
ATOM    140  C  BARG B  19     -14.950 143.548 375.832  0.50 65.79           C
ATOM    141  O  AARG B  19     -14.842 142.558 376.538  0.50 64.04           O
ATOM    142  O  BARG B  19     -14.902 142.513 376.490  0.50 62.66           O
ATOM    143  N   PRO B  20     -14.275 143.662 374.667  1.00 68.32           N
ATOM    144  CA  PRO B  20     -13.437 142.578 374.170  1.00 67.65           C
ATOM    145  CB  PRO B  20     -13.040 143.009 372.754  1.00 68.98           C
ATOM    146  CG  PRO B  20     -13.269 144.507 372.721  1.00 66.00           C
ATOM    147  CD  PRO B  20     -14.322 144.818 373.762  1.00 64.83           C
ATOM    148  C   PRO B  20     -12.202 142.363 375.049  1.00 67.85           C
ATOM    149  O   PRO B  20     -11.839 143.245 375.812  1.00 73.96           O
ATOM    150  N   SER B  21     -11.601 141.184 374.914  1.00 71.57           N
ATOM    151  CA  SER B  21     -10.534 140.665 375.805  1.00 73.59           C
ATOM    152  CB  SER B  21     -10.280 139.197 375.549  1.00 67.85           C
ATOM    153  OG  SER B  21      -9.242 139.038 374.599  1.00 64.37           O
ATOM    154  C   SER B  21      -9.250 141.496 375.657  1.00 72.97           C
ATOM    155  O   SER B  21      -8.375 141.371 376.524  1.00 76.79           O
ATOM    156  N   GLU B  22      -9.116 142.308 374.605  1.00 68.64           N
ATOM    157  CA  GLU B  22      -7.884 143.117 374.378  1.00 72.68           C
ATOM    158  CB  GLU B  22      -7.758 143.550 372.910  1.00 71.75           C
ATOM    159  CG  GLU B  22      -7.635 142.381 371.938  1.00 83.13           C
ATOM    160  CD  GLU B  22      -8.955 141.802 371.430  1.00 93.20           C
ATOM    161  OE1 GLU B  22      -9.694 142.528 370.718  1.00 95.04           O
ATOM    162  OE2 GLU B  22      -9.256 140.631 371.762  1.00 83.09           O
ATOM    163  C   GLU B  22      -7.873 144.305 375.359  1.00 57.38           C
ATOM    164  O   GLU B  22      -6.783 144.806 375.644  1.00 58.41           O
ATOM    165  N   TYR B  23      -9.037 144.721 375.867  1.00 57.60           N
ATOM    166  CA  TYR B  23      -9.175 145.855 376.815  1.00 57.68           C
ATOM    167  CB  TYR B  23     -10.628 146.317 376.956  1.00 57.19           C
ATOM    168  CG  TYR B  23     -10.756 147.500 377.882  1.00 61.30           C
ATOM    169  CD1 TYR B  23     -10.407 148.777 377.463  1.00 51.90           C
ATOM    170  CE1 TYR B  23     -10.483 149.868 378.314  1.00 53.14           C
ATOM    171  CZ  TYR B  23     -10.876 149.682 379.629  1.00 58.66           C
ATOM    172  OH  TYR B  23     -10.949 150.738 380.497  1.00 52.50           O
ATOM    173  CE2 TYR B  23     -11.212 148.410 380.069  1.00 57.50           C
ATOM    174  CD2 TYR B  23     -11.147 147.332 379.203  1.00 55.31           C
ATOM    175  C   TYR B  23      -8.559 145.466 378.165  1.00 63.71           C
ATOM    176  O   TYR B  23      -7.630 146.187 378.616  1.00 56.90           O
ATOM    177  N   TRP B  24      -9.026 144.355 378.758  1.00 60.35           N
ATOM    178  CA  TRP B  24      -8.727 143.971 380.170  1.00 65.42           C
ATOM    179  CB  TRP B  24     -10.004 143.562 380.924  1.00 60.49           C
ATOM    180  CG  TRP B  24     -10.910 142.633 380.177  1.00 68.73           C
ATOM    181  CD1 TRP B  24     -12.040 142.968 379.486  1.00 68.39           C
ATOM    182  NE1 TRP B  24     -12.602 141.854 378.925  1.00 62.45           N
ATOM    183  CE2 TRP B  24     -11.840 140.760 379.241  1.00 68.82           C
ATOM    184  CD2 TRP B  24     -10.746 141.212 380.013  1.00 69.41           C
ATOM    185  CE3 TRP B  24      -9.804 140.277 380.461  1.00 72.87           C
ATOM    186  CZ3 TRP B  24      -9.972 138.948 380.130  1.00 77.02           C
ATOM    187  CH2 TRP B  24     -11.060 138.527 379.361  1.00 69.32           C
ATOM    188  CZ2 TRP B  24     -12.012 139.414 378.911  1.00 65.39           C
ATOM    189  C   TRP B  24      -7.642 142.887 380.254  1.00 62.81           C
ATOM    190  O   TRP B  24      -7.085 142.712 381.352  1.00 72.10           O
ATOM    191  N   ASP B  25      -7.321 142.200 379.155  1.00 65.99           N
ATOM    192  CA  ASP B  25      -6.403 141.034 379.191  1.00 66.39           C
ATOM    193  CB  ASP B  25      -6.771 139.970 378.156  1.00 68.06           C
ATOM    194  CG  ASP B  25      -5.773 138.832 378.090  1.00 66.62           C
ATOM    195  OD1 ASP B  25      -4.982 138.686 379.045  1.00 70.13           O
ATOM    196  OD2 ASP B  25      -5.775 138.124 377.063  1.00 76.71           O
ATOM    197  C   ASP B  25      -4.972 141.542 379.021  1.00 71.19           C
ATOM    198  O   ASP B  25      -4.400 141.394 377.910  1.00 65.70           O
ATOM    199  N   TYR B  26      -4.414 142.060 380.115  1.00 68.97           N
ATOM    200  CA  TYR B  26      -3.125 142.797 380.151  1.00 70.65           C
ATOM    201  CB  TYR B  26      -2.923 143.506 381.497  1.00 69.06           C
ATOM    202  CG  TYR B  26      -3.018 142.664 382.749  1.00 65.65           C
ATOM    203  CD1 TYR B  26      -1.910 141.990 383.250  1.00 68.05           C
ATOM    204  CE1 TYR B  26      -1.976 141.257 384.423  1.00 64.85           C
ATOM    205  CZ  TYR B  26      -3.166 141.192 385.124  1.00 68.84           C
ATOM    206  OH  TYR B  26      -3.248 140.469 386.280  1.00 81.85           O
ATOM    207  CE2 TYR B  26      -4.276 141.880 384.662  1.00 64.37           C
ATOM    208  CD2 TYR B  26      -4.190 142.620 383.492  1.00 68.81           C
ATOM    209  C   TYR B  26      -1.954 141.866 379.822  1.00 65.20           C
ATOM    210  O   TYR B  26      -0.951 142.374 379.303  1.00 56.96           O
ATOM    211  N   GLU B  27      -2.066 140.567 380.108  1.00 69.93           N
ATOM    212  CA  GLU B  27      -0.961 139.593 379.873  1.00 75.65           C
ATOM    213  CB  GLU B  27      -1.186 138.287 380.640  1.00 81.14           C
ATOM    214  CG  GLU B  27      -0.441 138.246 381.964  1.00 79.53           C
ATOM    215  CD  GLU B  27      -0.534 136.925 382.706  1.00 87.00           C
ATOM    216  OE1 GLU B  27       0.535 136.350 383.049  1.00 80.79           O
ATOM    217  OE2 GLU B  27      -1.679 136.477 382.949  1.00 91.74           O
ATOM    218  C   GLU B  27      -0.785 139.333 378.373  1.00 73.46           C
ATOM    219  O   GLU B  27       0.333 138.934 377.998  1.00 73.27           O
ATOM    220  N   SER B  28      -1.825 139.569 377.561  1.00 73.14           N
ATOM    221  CA  SER B  28      -1.834 139.368 376.085  1.00 77.94           C
ATOM    222  CB  SER B  28      -3.152 138.805 375.621  1.00 74.45           C
ATOM    223  OG  SER B  28      -3.418 137.568 376.262  1.00 77.18           O
ATOM    224  C   SER B  28      -1.523 140.672 375.336  1.00 80.53           C
ATOM    225  O   SER B  28      -1.358 140.596 374.094  1.00 75.88           O
ATOM    226  N   HIS B  29      -1.461 141.813 376.038  1.00 75.04           N
ATOM    227  CA  HIS B  29      -1.140 143.148 375.454  1.00 74.82           C
ATOM    228  CB  HIS B  29      -1.497 144.290 376.423  1.00 75.06           C
ATOM    229  CG  HIS B  29      -1.072 145.644 375.951  1.00 73.19           C
ATOM    230  ND1 HIS B  29      -1.758 146.336 374.965  1.00 74.73           N
ATOM    231  CE1 HIS B  29      -1.174 147.497 374.750  1.00 66.99           C
ATOM    232  NE2 HIS B  29      -0.123 147.590 375.579  1.00 73.57           N
ATOM    233  CD2 HIS B  29      -0.047 146.439 376.325  1.00 77.50           C
ATOM    234  C   HIS B  29       0.339 143.180 375.026  1.00 68.94           C
ATOM    235  O   HIS B  29       1.186 142.680 375.788  1.00 61.09           O
ATOM    236  N   VAL B  30       0.609 143.734 373.839  1.00 67.21           N
ATOM    237  CA  VAL B  30       1.955 143.826 373.191  1.00 64.15           C
ATOM    238  CB  VAL B  30       1.851 143.663 371.662  1.00 61.03           C
ATOM    239  CG1 VAL B  30       3.171 143.977 370.966  1.00 61.47           C
ATOM    240  CG2 VAL B  30       1.329 142.287 371.280  1.00 61.01           C
ATOM    241  C   VAL B  30       2.544 145.195 373.536  1.00 65.05           C
ATOM    242  O   VAL B  30       1.991 146.217 373.066  1.00 63.76           O
ATOM    243  N   VAL B  31       3.604 145.216 374.341  1.00 65.71           N
ATOM    244  CA  VAL B  31       4.262 146.471 374.808  1.00 62.75           C
ATOM    245  CB  VAL B  31       4.851 146.288 376.219  1.00 72.88           C
ATOM    246  CG1 VAL B  31       5.498 147.566 376.733  1.00 72.70           C
ATOM    247  CG2 VAL B  31       3.804 145.772 377.199  1.00 75.09           C
ATOM    248  C   VAL B  31       5.337 146.829 373.779  1.00 63.58           C
ATOM    249  O   VAL B  31       6.204 145.974 373.520  1.00 59.35           O
ATOM    250  N   GLU B  32       5.281 148.044 373.225  1.00 62.94           N
ATOM    251  CA  GLU B  32       6.256 148.551 372.229  1.00 61.01           C
ATOM    252  CB  GLU B  32       5.510 149.089 371.009  1.00 59.43           C
ATOM    253  CG  GLU B  32       4.880 147.963 370.203  1.00 63.58           C
ATOM    254  CD  GLU B  32       4.223 148.412 368.917  1.00 70.10           C
ATOM    255  OE1 GLU B  32       3.909 149.625 368.820  1.00 70.58           O
ATOM    256  OE2 GLU B  32       4.050 147.554 368.009  1.00 81.53           O
ATOM    257  C   GLU B  32       7.166 149.584 372.902  1.00 60.49           C
ATOM    258  O   GLU B  32       6.738 150.746 373.060  1.00 60.92           O
ATOM    259  N   TRP B  33       8.406 149.170 373.186  1.00 61.84           N
ATOM    260  CA  TRP B  33       9.455 149.910 373.939  1.00 63.92           C
ATOM    261  CB  TRP B  33      10.417 148.901 374.589  1.00 68.63           C
ATOM    262  CG  TRP B  33       9.674 147.974 375.501  1.00 75.60           C
ATOM    263  CD1 TRP B  33       8.929 146.883 375.151  1.00 74.88           C
ATOM    264  NE1 TRP B  33       8.354 146.317 376.254  1.00 78.95           N
ATOM    265  CE2 TRP B  33       8.696 147.051 377.356  1.00 80.65           C
ATOM    266  CD2 TRP B  33       9.517 148.116 376.921  1.00 86.06           C
ATOM    267  CE3 TRP B  33       9.999 149.032 377.862  1.00 85.95           C
ATOM    268  CZ3 TRP B  33       9.654 148.860 379.184  1.00 90.98           C
ATOM    269  CH2 TRP B  33       8.835 147.800 379.589  1.00 92.37           C
ATOM    270  CZ2 TRP B  33       8.344 146.880 378.691  1.00 80.69           C
ATOM    271  C   TRP B  33      10.176 150.889 373.011  1.00 59.41           C
ATOM    272  O   TRP B  33      10.920 150.423 372.158  1.00 79.15           O
ATOM    273  N   GLY B  34       9.935 152.194 373.163  1.00 64.89           N
ATOM    274  CA  GLY B  34      10.708 153.270 372.511  1.00 66.71           C
ATOM    275  C   GLY B  34      12.194 153.180 372.861  1.00 64.17           C
ATOM    276  O   GLY B  34      12.611 152.165 373.482  1.00 61.30           O
ATOM    277  N   ASN B  35      12.980 154.208 372.525  1.00 64.07           N
ATOM    278  CA  ASN B  35      14.447 154.209 372.782  1.00 65.91           C
ATOM    279  CB  ASN B  35      15.263 154.295 371.488  1.00 67.61           C
ATOM    280  CG  ASN B  35      16.696 153.845 371.696  1.00 68.17           C
ATOM    281  OD1 ASN B  35      17.154 153.733 372.833  1.00 58.40           O
ATOM    282  ND2 ASN B  35      17.413 153.574 370.615  1.00 68.23           N
ATOM    283  C   ASN B  35      14.798 155.314 373.792  1.00 56.65           C
ATOM    284  O   ASN B  35      14.409 156.486 373.569  1.00 52.71           O
ATOM    285  N   GLN B  36      15.550 154.962 374.841  1.00 60.27           N
ATOM    286  CA  GLN B  36      15.837 155.875 375.977  1.00 67.80           C
ATOM    287  CB  GLN B  36      16.436 155.122 377.177  1.00 75.26           C
ATOM    288  CG  GLN B  36      16.227 155.863 378.508  1.00 88.98           C
ATOM    289  CD  GLN B  36      16.546 155.106 379.784  1.00 92.58           C
ATOM    290  OE1 GLN B  36      15.869 154.145 380.155  1.00 96.54           O
ATOM    291  NE2 GLN B  36      17.551 155.573 380.513  1.00 80.95           N
ATOM    292  C   GLN B  36      16.701 157.055 375.495  1.00 67.71           C
ATOM    293  O   GLN B  36      16.711 158.063 376.227  1.00 58.78           O
ATOM    294  N   ASP B  37      17.315 156.990 374.295  1.00 60.75           N
ATOM    295  CA  ASP B  37      18.246 158.030 373.759  1.00 58.36           C
ATOM    296  CB  ASP B  37      18.992 157.521 372.523  1.00 72.28           C
ATOM    297  CG  ASP B  37      19.926 156.343 372.777  1.00 74.42           C
ATOM    298  OD1 ASP B  37      20.101 155.966 373.952  1.00 74.73           O
ATOM    299  OD2 ASP B  37      20.480 155.808 371.787  1.00 71.40           O
ATOM    300  C   ASP B  37      17.515 159.346 373.427  1.00 54.99           C
ATOM    301  O   ASP B  37      18.188 160.389 373.267  1.00 56.75           O
ATOM    302  N   ASP B  38      16.189 159.336 373.318  1.00 53.23           N
ATOM    303  CA  ASP B  38      15.379 160.574 373.175  1.00 56.81           C
ATOM    304  CB  ASP B  38      13.940 160.258 372.763  1.00 63.55           C
ATOM    305  CG  ASP B  38      13.734 159.891 371.298  1.00 65.58           C
ATOM    306  OD1 ASP B  38      14.725 159.623 370.606  1.00 65.06           O
ATOM    307  OD2 ASP B  38      12.568 159.889 370.864  1.00 69.10           O
ATOM    308  C   ASP B  38      15.357 161.348 374.506  1.00 59.51           C
ATOM    309  O   ASP B  38      14.952 162.522 374.476  1.00 58.03           O
ATOM    310  N   TYR B  39      15.750 160.723 375.627  1.00 54.60           N
ATOM    311  CA  TYR B  39      15.583 161.278 377.005  1.00 62.20           C
ATOM    312  CB  TYR B  39      14.633 160.391 377.824  1.00 53.31           C
ATOM    313  CG  TYR B  39      13.292 160.273 377.153  1.00 57.01           C
ATOM    314  CD1 TYR B  39      12.402 161.335 377.189  1.00 50.68           C
ATOM    315  CE1 TYR B  39      11.205 161.286 376.501  1.00 52.00           C
ATOM    316  CZ  TYR B  39      10.869 160.166 375.766  1.00 51.92           C
ATOM    317  OH  TYR B  39       9.668 160.160 375.112  1.00 53.41           O
ATOM    318  CE2 TYR B  39      11.747 159.095 375.709  1.00 52.49           C
ATOM    319  CD2 TYR B  39      12.958 159.163 376.380  1.00 53.43           C
ATOM    320  C   TYR B  39      16.946 161.499 377.678  1.00 58.14           C
ATOM    321  O   TYR B  39      17.786 160.594 377.731  1.00 65.99           O
ATOM    322  N   GLN B  40      17.163 162.709 378.180  1.00 62.29           N
ATOM    323  CA  GLN B  40      18.339 163.041 379.025  1.00 65.41           C
ATOM    324  CB  GLN B  40      19.112 164.218 378.419  1.00 74.25           C
ATOM    325  CG  GLN B  40      20.584 164.283 378.821  1.00 78.30           C
ATOM    326  CD  GLN B  40      21.252 165.529 378.283  1.00 85.54           C
ATOM    327  OE1 GLN B  40      21.867 166.305 379.015  1.00 80.56           O
ATOM    328  NE2 GLN B  40      21.110 165.751 376.986  1.00 87.97           N
ATOM    329  C   GLN B  40      17.822 163.317 380.442  1.00 60.96           C
ATOM    330  O   GLN B  40      16.918 164.185 380.609  1.00 53.26           O
ATOM    331  N   LEU B  41      18.339 162.561 381.409  1.00 60.50           N
ATOM    332  CA  LEU B  41      17.956 162.639 382.842  1.00 68.01           C
ATOM    333  CB  LEU B  41      18.349 161.333 383.543  1.00 65.16           C
ATOM    334  CG  LEU B  41      17.853 160.048 382.878  1.00 69.56           C
ATOM    335  CD1 LEU B  41      18.383 158.831 383.618  1.00 71.98           C
ATOM    336  CD2 LEU B  41      16.331 160.007 382.793  1.00 69.16           C
ATOM    337  C   LEU B  41      18.661 163.853 383.458  1.00 70.12           C
ATOM    338  O   LEU B  41      19.754 164.219 382.970  1.00 66.57           O
ATOM    339  N   VAL B  42      18.062 164.457 384.485  1.00 73.05           N
ATOM    340  CA  VAL B  42      18.484 165.789 385.008  1.00 74.30           C
ATOM    341  CB  VAL B  42      17.414 166.860 384.731  1.00 75.16           C
ATOM    342  CG1 VAL B  42      17.874 168.227 385.218  1.00 76.71           C
ATOM    343  CG2 VAL B  42      17.032 166.912 383.256  1.00 74.04           C
ATOM    344  C   VAL B  42      18.813 165.689 386.501  1.00 74.94           C
ATOM    345  O   VAL B  42      19.822 166.277 386.892  1.00 74.85           O
ATOM    346  N   ARG B  43      17.975 165.018 387.296  1.00 73.96           N
ATOM    347  CA  ARG B  43      18.164 164.845 388.766  1.00 74.50           C
ATOM    348  CB  ARG B  43      18.042 166.184 389.503  1.00 80.31           C
ATOM    349  CG  ARG B  43      16.614 166.697 389.605  1.00 84.72           C
ATOM    350  CD  ARG B  43      16.511 168.186 389.858  1.00 87.23           C
ATOM    351  NE  ARG B  43      15.157 168.627 389.542  1.00 84.49           N
ATOM    352  CZ  ARG B  43      14.201 168.936 390.423  1.00 87.43           C
ATOM    353  NH1 ARG B  43      14.426 168.884 391.727  1.00 81.00           N
ATOM    354  NH2 ARG B  43      13.009 169.311 389.983  1.00 88.22           N
ATOM    355  C   ARG B  43      17.107 163.878 389.308  1.00 70.18           C
ATOM    356  O   ARG B  43      16.182 163.533 388.556  1.00 59.25           O
ATOM    357  N   LYS B  44      17.226 163.494 390.581  1.00 77.32           N
ATOM    358  CA  LYS B  44      16.238 162.638 391.289  1.00 78.35           C
ATOM    359  CB  LYS B  44      16.896 161.949 392.486  1.00 84.82           C
ATOM    360  CG  LYS B  44      16.032 160.900 393.174  1.00 89.03           C
ATOM    361  CD  LYS B  44      16.818 159.982 394.080  1.00 90.41           C
ATOM    362  CE  LYS B  44      17.781 159.103 393.315  1.00 94.23           C
ATOM    363  NZ  LYS B  44      18.288 157.998 394.157  1.00 99.34           N
ATOM    364  C   LYS B  44      15.044 163.499 391.716  1.00 77.46           C
ATOM    365  O   LYS B  44      15.253 164.670 392.074  1.00 81.52           O
ATOM    366  N   LEU B  45      13.839 162.927 391.674  1.00 77.61           N
ATOM    367  CA  LEU B  45      12.565 163.599 392.037  1.00 74.76           C
ATOM    368  CB  LEU B  45      11.629 163.580 390.828  1.00 74.57           C
ATOM    369  CG  LEU B  45      11.724 164.779 389.893  1.00 78.03           C
ATOM    370  CD1 LEU B  45      10.515 164.815 388.972  1.00 78.22           C
ATOM    371  CD2 LEU B  45      11.846 166.081 390.671  1.00 80.08           C
ATOM    372  C   LEU B  45      11.923 162.879 393.223  1.00 75.97           C
ATOM    373  O   LEU B  45      11.640 163.544 394.227  1.00 76.67           O
ATOM    374  N   GLY B  46      11.662 161.580 393.068  1.00 85.29           N
ATOM    375  CA  GLY B  46      11.147 160.675 394.113  1.00 85.04           C
ATOM    376  C   GLY B  46      11.976 159.407 394.142  1.00 95.91           C
ATOM    377  O   GLY B  46      13.036 159.382 393.470  1.00 91.32           O
ATOM    378  N   ARG B  47      11.517 158.389 394.873  1.00108.19           N
ATOM    379  CA  ARG B  47      12.257 157.115 395.066  1.00115.65           C
ATOM    380  CB  ARG B  47      13.504 157.376 395.919  1.00121.36           C
ATOM    381  CG  ARG B  47      14.567 156.292 395.823  1.00131.45           C
ATOM    382  CD  ARG B  47      15.683 156.535 396.818  1.00137.56           C
ATOM    383  NE  ARG B  47      16.695 155.489 396.780  1.00142.96           N
ATOM    384  CZ  ARG B  47      17.776 155.445 397.555  1.00148.60           C
ATOM    385  NH1 ARG B  47      18.002 156.398 398.446  1.00150.46           N
ATOM    386  NH2 ARG B  47      18.634 154.446 397.435  1.00150.60           N
ATOM    387  C   ARG B  47      11.324 156.084 395.710  1.00120.40           C
ATOM    388  O   ARG B  47      11.724 155.483 396.725  1.00132.56           O
ATOM    389  N   GLY B  48      10.141 155.876 395.121  1.00111.31           N
ATOM    390  CA  GLY B  48       9.025 155.130 395.735  1.00108.97           C
ATOM    391  C   GLY B  48       9.321 153.649 395.953  1.00107.93           C
ATOM    392  O   GLY B  48      10.478 153.229 395.752  1.00 99.28           O
ATOM    393  N   LYS B  49       8.287 152.894 396.352  1.00108.97           N
ATOM    394  CA  LYS B  49       8.321 151.457 396.752  1.00112.23           C
ATOM    395  CB  LYS B  49       6.887 150.942 396.945  1.00116.37           C
ATOM    396  CG  LYS B  49       6.729 149.515 397.466  1.00119.32           C
ATOM    397  CD  LYS B  49       5.269 149.086 397.576  1.00125.01           C
ATOM    398  CE  LYS B  49       5.075 147.633 397.959  1.00123.61           C
ATOM    399  NZ  LYS B  49       5.522 147.365 399.347  1.00126.29           N
ATOM    400  C   LYS B  49       9.070 150.629 395.698  1.00107.87           C
ATOM    401  O   LYS B  49       9.999 149.897 396.079  1.00113.52           O
ATOM    402  N   TYR B  50       8.688 150.746 394.425  1.00109.07           N
ATOM    403  CA  TYR B  50       9.147 149.849 393.332  1.00115.34           C
ATOM    404  CB  TYR B  50       7.985 148.950 392.891  1.00123.71           C
ATOM    405  CG  TYR B  50       7.896 147.628 393.612  1.00137.30           C
ATOM    406  CD1 TYR B  50       8.983 146.766 393.650  1.00146.02           C
ATOM    407  CE1 TYR B  50       8.918 145.543 394.299  1.00147.21           C
ATOM    408  CZ  TYR B  50       7.741 145.156 394.916  1.00150.90           C
ATOM    409  OH  TYR B  50       7.687 143.946 395.547  1.00146.48           O
ATOM    410  CE2 TYR B  50       6.641 145.999 394.884  1.00147.92           C
ATOM    411  CD2 TYR B  50       6.724 147.221 394.233  1.00139.65           C
ATOM    412  C   TYR B  50       9.731 150.661 392.165  1.00113.72           C
ATOM    413  O   TYR B  50       9.634 150.193 391.015  1.00109.50           O
ATOM    414  N   SER B  51      10.367 151.809 392.428  1.00106.86           N
ATOM    415  CA  SER B  51      10.897 152.686 391.350  1.00101.51           C
ATOM    416  CB  SER B  51       9.764 153.418 390.670  1.00 98.29           C
ATOM    417  OG  SER B  51       9.055 154.235 391.589  1.00 97.96           O
ATOM    418  C   SER B  51      11.970 153.663 391.851  1.00 93.90           C
ATOM    419  O   SER B  51      12.224 153.729 393.063  1.00 91.53           O
ATOM    420  N   GLU B  52      12.588 154.368 390.900  1.00 90.44           N
ATOM    421  CA  GLU B  52      13.492 155.531 391.100  1.00 87.81           C
ATOM    422  CB  GLU B  52      14.949 155.066 391.003  1.00 92.73           C
ATOM    423  CG  GLU B  52      15.939 155.930 391.768  1.00101.44           C
ATOM    424  CD  GLU B  52      17.401 155.572 391.536  1.00101.85           C
ATOM    425  OE1 GLU B  52      18.228 156.498 391.407  1.00103.95           O
ATOM    426  OE2 GLU B  52      17.715 154.367 391.491  1.00103.88           O
ATOM    427  C   GLU B  52      13.110 156.572 390.038  1.00 77.82           C
ATOM    428  O   GLU B  52      13.268 156.278 388.840  1.00 80.17           O
ATOM    429  N   VAL B  53      12.564 157.714 390.452  1.00 68.74           N
ATOM    430  CA  VAL B  53      11.939 158.716 389.539  1.00 62.11           C
ATOM    431  CB  VAL B  53      10.601 159.229 390.092  1.00 59.68           C
ATOM    432  CG1 VAL B  53      10.003 160.305 389.206  1.00 56.80           C
ATOM    433  CG2 VAL B  53       9.608 158.095 390.309  1.00 60.73           C
ATOM    434  C   VAL B  53      12.926 159.859 389.306  1.00 66.75           C
ATOM    435  O   VAL B  53      13.646 160.229 390.252  1.00 70.15           O
ATOM    436  N   PHE B  54      12.956 160.370 388.073  1.00 66.96           N
ATOM    437  CA  PHE B  54      13.954 161.342 387.562  1.00 64.99           C
ATOM    438  CB  PHE B  54      15.054 160.625 386.770  1.00 67.61           C
ATOM    439  CG  PHE B  54      16.045 159.850 387.604  1.00 74.07           C
ATOM    440  CD1 PHE B  54      15.745 158.580 388.077  1.00 73.96           C
ATOM    441  CE1 PHE B  54      16.666 157.870 388.832  1.00 73.47           C
ATOM    442  CZ  PHE B  54      17.892 158.422 389.129  1.00 77.44           C
ATOM    443  CD2 PHE B  54      17.287 160.386 387.905  1.00 72.97           C
ATOM    444  CE2 PHE B  54      18.202 159.680 388.671  1.00 75.25           C
ATOM    445  C   PHE B  54      13.244 162.356 386.671  1.00 61.12           C
ATOM    446  O   PHE B  54      12.493 161.939 385.775  1.00 67.09           O
ATOM    447  N   GLU B  55      13.493 163.646 386.899  1.00 65.91           N
ATOM    448  CA  GLU B  55      13.139 164.715 385.930  1.00 66.84           C
ATOM    449  CB  GLU B  55      13.242 166.094 386.577  1.00 71.81           C
ATOM    450  CG  GLU B  55      12.737 167.215 385.692  1.00 78.54           C
ATOM    451  CD  GLU B  55      13.467 168.534 385.886  1.00 83.74           C
ATOM    452  OE1 GLU B  55      13.436 169.051 387.018  1.00 86.33           O
ATOM    453  OE2 GLU B  55      14.077 169.037 384.905  1.00 87.31           O
ATOM    454  C   GLU B  55      14.085 164.548 384.740  1.00 66.08           C
ATOM    455  O   GLU B  55      15.254 164.180 384.974  1.00 66.04           O
ATOM    456  N   ALA B  56      13.581 164.723 383.517  1.00 67.41           N
ATOM    457  CA  ALA B  56      14.339 164.510 382.259  1.00 64.66           C
ATOM    458  CB  ALA B  56      14.165 163.089 381.766  1.00 62.34           C
ATOM    459  C   ALA B  56      13.865 165.515 381.210  1.00 61.56           C
ATOM    460  O   ALA B  56      12.751 166.054 381.371  1.00 57.38           O
ATOM    461  N   ILE B  57      14.688 165.734 380.180  1.00 64.23           N
ATOM    462  CA  ILE B  57      14.301 166.442 378.923  1.00 64.56           C
ATOM    463  CB  ILE B  57      15.324 167.528 378.540  1.00 70.39           C
ATOM    464  CG1 ILE B  57      15.896 168.252 379.760  1.00 79.76           C
ATOM    465  CG2 ILE B  57      14.697 168.495 377.547  1.00 73.47           C
ATOM    466  CD1 ILE B  57      14.850 168.954 380.603  1.00 91.62           C
ATOM    467  C   ILE B  57      14.175 165.404 377.805  1.00 60.36           C
ATOM    468  O   ILE B  57      15.086 164.526 377.678  1.00 53.21           O
ATOM    469  N   ASN B  58      13.091 165.481 377.034  1.00 59.31           N
ATOM    470  CA  ASN B  58      13.016 164.836 375.696  1.00 66.27           C
ATOM    471  CB  ASN B  58      11.580 164.564 375.251  1.00 63.90           C
ATOM    472  CG  ASN B  58      11.484 163.804 373.939  1.00 71.53           C
ATOM    473  OD1 ASN B  58      12.423 163.773 373.148  1.00 67.07           O
ATOM    474  ND2 ASN B  58      10.346 163.177 373.689  1.00 77.80           N
ATOM    475  C   ASN B  58      13.742 165.768 374.719  1.00 73.27           C
ATOM    476  O   ASN B  58      13.257 166.900 374.512  1.00 73.60           O
ATOM    477  N   ILE B  59      14.858 165.311 374.149  1.00 78.93           N
ATOM    478  CA  ILE B  59      15.777 166.134 373.302  1.00 86.24           C
ATOM    479  CB  ILE B  59      17.219 165.592 373.412  1.00 82.95           C
ATOM    480  CG1 ILE B  59      17.400 164.249 372.698  1.00 80.64           C
ATOM    481  CG2 ILE B  59      17.638 165.515 374.873  1.00 81.14           C
ATOM    482  CD1 ILE B  59      18.709 163.553 373.023  1.00 82.64           C
ATOM    483  C   ILE B  59      15.276 166.194 371.845  1.00 89.08           C
ATOM    484  O   ILE B  59      15.978 166.818 371.016  1.00 87.01           O
ATOM    485  N   THR B  60      14.113 165.598 371.543  1.00 84.65           N
ATOM    486  CA  THR B  60      13.458 165.608 370.205  1.00 80.02           C
ATOM    487  CB  THR B  60      12.787 164.268 369.888  1.00 78.04           C
ATOM    488  OG1 THR B  60      11.553 164.219 370.604  1.00 77.98           O
ATOM    489  CG2 THR B  60      13.653 163.073 370.225  1.00 72.33           C
ATOM    490  C   THR B  60      12.413 166.729 370.130  1.00 82.61           C
ATOM    491  O   THR B  60      11.956 167.023 369.014  1.00 83.82           O
ATOM    492  N   ASN B  61      12.015 167.310 371.264  1.00 77.78           N
ATOM    493  CA  ASN B  61      11.081 168.466 371.275  1.00 80.21           C
ATOM    494  CB  ASN B  61       9.625 167.990 371.207  1.00 77.51           C
ATOM    495  CG  ASN B  61       9.260 167.117 372.388  1.00 79.84           C
ATOM    496  OD1 ASN B  61      10.144 166.592 373.066  1.00 77.54           O
ATOM    497  ND2 ASN B  61       7.971 166.962 372.648  1.00 73.35           N
ATOM    498  C   ASN B  61      11.336 169.357 372.499  1.00 75.96           C
ATOM    499  O   ASN B  61      10.510 170.243 372.742  1.00 85.60           O
ATOM    500  N   ASN B  62      12.426 169.137 373.237  1.00 76.69           N
ATOM    501  CA  ASN B  62      12.846 169.942 374.422  1.00 82.00           C
ATOM    502  CB  ASN B  62      13.374 171.316 373.987  1.00 85.57           C
ATOM    503  CG  ASN B  62      14.433 171.889 374.913  1.00 89.54           C
ATOM    504  OD1 ASN B  62      15.365 171.199 375.327  1.00 80.51           O
ATOM    505  ND2 ASN B  62      14.314 173.168 375.232  1.00 94.63           N
ATOM    506  C   ASN B  62      11.715 170.053 375.470  1.00 84.83           C
ATOM    507  O   ASN B  62      11.668 171.081 376.178  1.00 90.02           O
ATOM    508  N   GLU B  63      10.863 169.033 375.630  1.00 73.07           N
ATOM    509  CA  GLU B  63       9.803 169.035 376.676  1.00 73.53           C
ATOM    510  CB  GLU B  63       8.508 168.385 376.181  1.00 76.96           C
ATOM    511  CG  GLU B  63       7.335 169.347 376.082  1.00 80.60           C
ATOM    512  CD  GLU B  63       6.008 168.677 375.758  1.00 88.81           C
ATOM    513  OE1 GLU B  63       6.010 167.447 375.533  1.00 89.97           O
ATOM    514  OE2 GLU B  63       4.973 169.383 375.729  1.00 92.58           O
ATOM    515  C   GLU B  63      10.325 168.329 377.933  1.00 67.89           C
ATOM    516  O   GLU B  63      10.962 167.276 377.805  1.00 60.04           O
ATOM    517  N   LYS B  64      10.049 168.909 379.101  1.00 70.07           N
ATOM    518  CA  LYS B  64      10.377 168.328 380.427  1.00 75.70           C
ATOM    519  CB  LYS B  64      10.267 169.408 381.507  1.00 81.36           C
ATOM    520  CG  LYS B  64      10.999 169.106 382.809  1.00 87.35           C
ATOM    521  CD  LYS B  64      10.710 170.104 383.918  1.00 89.82           C
ATOM    522  CE  LYS B  64      10.938 171.544 383.508  1.00 95.88           C
ATOM    523  NZ  LYS B  64      10.984 172.452 384.681  1.00100.27           N
ATOM    524  C   LYS B  64       9.407 167.172 380.695  1.00 64.10           C
ATOM    525  O   LYS B  64       8.215 167.356 380.453  1.00 61.21           O
ATOM    526  N   VAL B  65       9.916 166.030 381.153  1.00 55.06           N
ATOM    527  CA  VAL B  65       9.106 164.819 381.480  1.00 53.93           C
ATOM    528  CB  VAL B  65       9.077 163.763 380.345  1.00 55.27           C
ATOM    529  CG1 VAL B  65       8.510 164.303 379.040  1.00 52.42           C
ATOM    530  CG2 VAL B  65      10.437 163.113 380.126  1.00 53.66           C
ATOM    531  C   VAL B  65       9.665 164.196 382.759  1.00 53.58           C
ATOM    532  O   VAL B  65      10.744 164.617 383.254  1.00 54.44           O
ATOM    533  N   VAL B  66       8.950 163.196 383.251  1.00 54.24           N
ATOM    534  CA  VAL B  66       9.352 162.370 384.413  1.00 56.78           C
ATOM    535  CB  VAL B  66       8.264 162.398 385.500  1.00 63.28           C
ATOM    536  CG1 VAL B  66       8.377 161.211 386.445  1.00 67.69           C
ATOM    537  CG2 VAL B  66       8.283 163.718 386.258  1.00 65.22           C
ATOM    538  C   VAL B  66       9.605 160.960 383.891  1.00 56.44           C
ATOM    539  O   VAL B  66       8.744 160.423 383.140  1.00 54.30           O
ATOM    540  N   VAL B  67      10.722 160.383 384.313  1.00 53.44           N
ATOM    541  CA  VAL B  67      11.129 158.997 383.944  1.00 58.94           C
ATOM    542  CB  VAL B  67      12.499 158.963 383.244  1.00 56.00           C
ATOM    543  CG1 VAL B  67      12.945 157.544 382.932  1.00 56.58           C
ATOM    544  CG2 VAL B  67      12.481 159.811 381.982  1.00 54.42           C
ATOM    545  C   VAL B  67      11.116 158.176 385.225  1.00 56.71           C
ATOM    546  O   VAL B  67      11.988 158.401 386.097  1.00 58.88           O
ATOM    547  N   LYS B  68      10.130 157.287 385.334  1.00 58.74           N
ATOM    548  CA  LYS B  68       9.999 156.360 386.480  1.00 58.38           C
ATOM    549  CB  LYS B  68       8.516 156.186 386.828  1.00 61.16           C
ATOM    550  CG  LYS B  68       8.208 155.244 387.991  1.00 65.89           C
ATOM    551  CD  LYS B  68       6.728 154.956 388.134  1.00 66.26           C
ATOM    552  CE  LYS B  68       6.382 154.209 389.403  1.00 70.64           C
ATOM    553  NZ  LYS B  68       4.934 153.892 389.459  1.00 73.77           N
ATOM    554  C   LYS B  68      10.708 155.055 386.098  1.00 56.42           C
ATOM    555  O   LYS B  68      10.144 154.278 385.309  1.00 59.89           O
ATOM    556  N   ILE B  69      11.875 154.803 386.681  1.00 54.16           N
ATOM    557  CA  ILE B  69      12.680 153.577 386.417  1.00 59.55           C
ATOM    558  CB  ILE B  69      14.176 153.880 386.584  1.00 63.03           C
ATOM    559  CG1 ILE B  69      14.605 155.005 385.637  1.00 65.63           C
ATOM    560  CG2 ILE B  69      15.001 152.619 386.387  1.00 68.39           C
ATOM    561  CD1 ILE B  69      15.961 155.576 385.950  1.00 69.33           C
ATOM    562  C   ILE B  69      12.190 152.458 387.342  1.00 60.23           C
ATOM    563  O   ILE B  69      12.351 152.580 388.563  1.00 65.54           O
ATOM    564  N   LEU B  70      11.599 151.414 386.762  1.00 57.79           N
ATOM    565  CA  LEU B  70      10.966 150.293 387.503  1.00 63.83           C
ATOM    566  CB  LEU B  70       9.918 149.612 386.619  1.00 59.52           C
ATOM    567  CG  LEU B  70       8.948 150.542 385.887  1.00 61.62           C
ATOM    568  CD1 LEU B  70       7.858 149.738 385.198  1.00 63.54           C
ATOM    569  CD2 LEU B  70       8.344 151.566 386.836  1.00 60.86           C
ATOM    570  C   LEU B  70      12.049 149.298 387.947  1.00 73.30           C
ATOM    571  O   LEU B  70      12.829 148.853 387.094  1.00 78.27           O
ATOM    572  N   LYS B  71      12.062 148.968 389.241  1.00 82.31           N
ATOM    573  CA  LYS B  71      12.945 147.950 389.863  1.00 95.61           C
ATOM    574  CB  LYS B  71      13.064 148.198 391.373  1.00100.18           C
ATOM    575  CG  LYS B  71      13.248 149.656 391.784  1.00 99.41           C
ATOM    576  CD  LYS B  71      13.986 149.841 393.091  1.00101.17           C
ATOM    577  CE  LYS B  71      15.488 149.705 392.941  1.00100.97           C
ATOM    578  NZ  LYS B  71      16.183 149.861 394.240  1.00100.94           N
ATOM    579  C   LYS B  71      12.371 146.566 389.568  1.00 99.12           C
ATOM    580  O   LYS B  71      11.156 146.417 389.437  1.00 92.71           O
ATOM    581  N   PRO B  72      13.228 145.524 389.456  1.00116.56           N
ATOM    582  CA  PRO B  72      12.782 144.160 389.156  1.00122.17           C
ATOM    583  CB  PRO B  72      14.025 143.312 389.476  1.00123.48           C
ATOM    584  CG  PRO B  72      15.182 144.237 389.179  1.00125.35           C
ATOM    585  CD  PRO B  72      14.692 145.611 389.589  1.00122.96           C
ATOM    586  C   PRO B  72      11.572 143.671 389.971  1.00118.67           C
ATOM    587  O   PRO B  72      11.742 143.130 391.053  1.00114.07           O
ATOM    588  N   VAL B  73      10.378 143.890 389.421  1.00111.96           N
ATOM    589  CA  VAL B  73       9.101 143.252 389.855  1.00110.72           C
ATOM    590  CB  VAL B  73       8.024 144.318 390.154  1.00106.03           C
ATOM    591  CG1 VAL B  73       7.379 144.865 388.887  1.00 99.36           C
ATOM    592  CG2 VAL B  73       6.969 143.814 391.132  1.00105.69           C
ATOM    593  C   VAL B  73       8.694 142.275 388.742  1.00109.16           C
ATOM    594  O   VAL B  73       9.488 142.112 387.791  1.00115.25           O
ATOM    595  N   LYS B  74       7.527 141.636 388.856  1.00105.95           N
ATOM    596  CA  LYS B  74       7.004 140.691 387.834  1.00104.74           C
ATOM    597  CB  LYS B  74       5.826 139.888 388.399  1.00109.47           C
ATOM    598  CG  LYS B  74       6.187 138.944 389.541  1.00111.54           C
ATOM    599  CD  LYS B  74       4.997 138.258 390.191  1.00113.36           C
ATOM    600  CE  LYS B  74       4.709 136.886 389.619  1.00113.30           C
ATOM    601  NZ  LYS B  74       4.365 136.953 388.180  1.00112.06           N
ATOM    602  C   LYS B  74       6.633 141.480 386.571  1.00102.86           C
ATOM    603  O   LYS B  74       6.070 142.593 386.694  1.00 97.05           O
ATOM    604  N   LYS B  75       6.962 140.928 385.402  1.00 96.21           N
ATOM    605  CA  LYS B  75       6.634 141.515 384.077  1.00 99.40           C
ATOM    606  CB  LYS B  75       7.183 140.619 382.961  1.00 99.12           C
ATOM    607  CG  LYS B  75       7.006 141.146 381.541  1.00100.04           C
ATOM    608  CD  LYS B  75       8.019 140.581 380.565  1.00 98.05           C
ATOM    609  CE  LYS B  75       9.353 141.296 380.629  1.00 93.39           C
ATOM    610  NZ  LYS B  75      10.370 140.641 379.773  1.00 90.54           N
ATOM    611  C   LYS B  75       5.113 141.705 383.988  1.00 95.55           C
ATOM    612  O   LYS B  75       4.678 142.692 383.370  1.00 93.45           O
ATOM    613  N   LYS B  76       4.353 140.792 384.603  1.00 93.23           N
ATOM    614  CA  LYS B  76       2.864 140.799 384.678  1.00 92.34           C
ATOM    615  CB  LYS B  76       2.403 139.666 385.603  1.00 99.73           C
ATOM    616  CG  LYS B  76       1.095 138.981 385.228  1.00 99.52           C
ATOM    617  CD  LYS B  76       0.921 137.616 385.877  1.00102.80           C
ATOM    618  CE  LYS B  76       2.076 136.669 385.601  1.00104.70           C
ATOM    619  NZ  LYS B  76       1.757 135.273 385.980  1.00105.42           N
ATOM    620  C   LYS B  76       2.391 142.154 385.216  1.00 87.00           C
ATOM    621  O   LYS B  76       1.473 142.759 384.620  1.00 79.33           O
ATOM    622  N   LYS B  77       3.019 142.596 386.308  1.00 81.77           N
ATOM    623  CA  LYS B  77       2.667 143.816 387.077  1.00 80.60           C
ATOM    624  CB  LYS B  77       3.477 143.837 388.377  1.00 86.12           C
ATOM    625  CG  LYS B  77       2.964 144.788 389.447  1.00 94.00           C
ATOM    626  CD  LYS B  77       3.829 144.807 390.693  1.00 97.45           C
ATOM    627  CE  LYS B  77       3.267 145.689 391.786  1.00 99.99           C
ATOM    628  NZ  LYS B  77       3.173 147.103 391.345  1.00 98.11           N
ATOM    629  C   LYS B  77       2.942 145.064 386.229  1.00 69.47           C
ATOM    630  O   LYS B  77       2.151 146.017 386.308  1.00 65.58           O
ATOM    631  N   ILE B  78       4.034 145.062 385.461  1.00 64.60           N
ATOM    632  CA  ILE B  78       4.423 146.192 384.564  1.00 63.52           C
ATOM    633  CB  ILE B  78       5.908 146.085 384.181  1.00 65.32           C
ATOM    634  CG1 ILE B  78       6.778 146.018 385.437  1.00 62.99           C
ATOM    635  CG2 ILE B  78       6.317 147.224 383.261  1.00 69.07           C
ATOM    636  CD1 ILE B  78       8.250 145.950 385.161  1.00 69.45           C
ATOM    637  C   ILE B  78       3.481 146.193 383.356  1.00 62.77           C
ATOM    638  O   ILE B  78       2.926 147.273 383.024  1.00 60.37           O
ATOM    639  N   LYS B  79       3.224 145.022 382.766  1.00 59.10           N
ATOM    640  CA  LYS B  79       2.220 144.897 381.678  1.00 61.24           C
ATOM    641  CB  LYS B  79       2.046 143.445 381.220  1.00 64.75           C
ATOM    642  CG  LYS B  79       3.048 142.956 380.178  1.00 65.40           C
ATOM    643  CD  LYS B  79       2.466 141.900 379.260  1.00 67.67           C
ATOM    644  CE  LYS B  79       3.454 141.409 378.228  1.00 72.68           C
ATOM    645  NZ  LYS B  79       2.771 140.648 377.157  1.00 78.06           N
ATOM    646  C   LYS B  79       0.883 145.469 382.162  1.00 61.94           C
ATOM    647  O   LYS B  79       0.198 146.155 381.359  1.00 63.01           O
ATOM    648  N   ARG B  80       0.510 145.183 383.414  1.00 53.58           N
ATOM    649  CA  ARG B  80      -0.788 145.629 383.972  1.00 52.94           C
ATOM    650  CB  ARG B  80      -1.092 144.940 385.308  1.00 49.72           C
ATOM    651  CG  ARG B  80      -2.498 145.227 385.821  1.00 49.25           C
ATOM    652  CD  ARG B  80      -2.726 144.586 387.181  1.00 49.81           C
ATOM    653  NE  ARG B  80      -1.799 145.124 388.166  1.00 51.71           N
ATOM    654  CZ  ARG B  80      -1.629 144.646 389.383  1.00 55.62           C
ATOM    655  NH1 ARG B  80      -2.362 143.630 389.793  1.00 59.42           N
ATOM    656  NH2 ARG B  80      -0.747 145.200 390.196  1.00 54.09           N
ATOM    657  C   ARG B  80      -0.772 147.156 384.097  1.00 44.94           C
ATOM    658  O   ARG B  80      -1.747 147.777 383.634  1.00 48.31           O
ATOM    659  N   GLU B  81       0.289 147.736 384.675  1.00 41.55           N
ATOM    660  CA  GLU B  81       0.396 149.217 384.839  1.00 45.50           C
ATOM    661  CB  GLU B  81       1.637 149.670 385.625  1.00 43.14           C
ATOM    662  CG  GLU B  81       1.659 151.198 385.817  1.00 46.34           C
ATOM    663  CD  GLU B  81       2.642 151.814 386.808  1.00 43.06           C
ATOM    664  OE1 GLU B  81       3.499 151.085 387.294  1.00 44.69           O
ATOM    665  OE2 GLU B  81       2.541 153.051 387.093  1.00 55.54           O
ATOM    666  C   GLU B  81       0.370 149.857 383.443  1.00 42.70           C
ATOM    667  O   GLU B  81      -0.421 150.828 383.231  1.00 44.44           O
ATOM    668  N   ILE B  82       1.165 149.329 382.512  1.00 43.99           N
ATOM    669  CA  ILE B  82       1.251 149.906 381.136  1.00 46.17           C
ATOM    670  CB  ILE B  82       2.393 149.263 380.334  1.00 50.70           C
ATOM    671  CG1 ILE B  82       3.754 149.631 380.926  1.00 53.22           C
ATOM    672  CG2 ILE B  82       2.292 149.655 378.872  1.00 57.51           C
ATOM    673  CD1 ILE B  82       4.940 148.834 380.387  1.00 55.73           C
ATOM    674  C   ILE B  82      -0.130 149.814 380.479  1.00 43.78           C
ATOM    675  O   ILE B  82      -0.668 150.880 380.064  1.00 44.74           O
ATOM    676  N   LYS B  83      -0.788 148.652 380.520  1.00 46.54           N
ATOM    677  CA  LYS B  83      -2.135 148.491 379.892  1.00 45.38           C
ATOM    678  CB  LYS B  83      -2.609 147.042 380.042  1.00 55.04           C
ATOM    679  CG  LYS B  83      -3.888 146.688 379.286  1.00 58.43           C
ATOM    680  CD  LYS B  83      -3.813 146.905 377.782  1.00 62.37           C
ATOM    681  CE  LYS B  83      -5.180 147.108 377.159  1.00 69.39           C
ATOM    682  NZ  LYS B  83      -5.103 147.641 375.779  1.00 73.67           N
ATOM    683  C   LYS B  83      -3.147 149.481 380.491  1.00 50.56           C
ATOM    684  O   LYS B  83      -3.954 150.118 379.737  1.00 48.69           O
ATOM    685  N   ILE B  84      -3.140 149.628 381.813  1.00 44.23           N
ATOM    686  CA  ILE B  84      -4.125 150.498 382.505  1.00 45.64           C
ATOM    687  CB  ILE B  84      -4.074 150.185 384.024  1.00 44.31           C
ATOM    688  CG1 ILE B  84      -4.876 148.908 384.327  1.00 45.07           C
ATOM    689  CG2 ILE B  84      -4.547 151.367 384.848  1.00 47.42           C
ATOM    690  CD1 ILE B  84      -4.998 148.539 385.788  1.00 45.67           C
ATOM    691  C   ILE B  84      -3.842 151.961 382.123  1.00 38.97           C
ATOM    692  O   ILE B  84      -4.798 152.722 381.886  1.00 42.10           O
ATOM    693  N   LEU B  85      -2.575 152.365 382.113  1.00 41.38           N
ATOM    694  CA  LEU B  85      -2.190 153.766 381.786  1.00 43.52           C
ATOM    695  CB  LEU B  85      -0.685 153.909 381.981  1.00 41.92           C
ATOM    696  CG  LEU B  85      -0.276 154.069 383.437  1.00 43.69           C
ATOM    697  CD1 LEU B  85       1.219 153.910 383.618  1.00 41.89           C
ATOM    698  CD2 LEU B  85      -0.761 155.402 383.970  1.00 45.28           C
ATOM    699  C   LEU B  85      -2.607 154.094 380.346  1.00 45.27           C
ATOM    700  O   LEU B  85      -3.078 155.234 380.101  1.00 41.63           O
ATOM    701  N   GLU B  86      -2.499 153.107 379.457  1.00 44.70           N
ATOM    702  CA  GLU B  86      -2.895 153.237 378.027  1.00 54.81           C
ATOM    703  CB  GLU B  86      -2.313 152.100 377.193  1.00 58.59           C
ATOM    704  CG  GLU B  86      -0.800 152.192 377.039  1.00 64.38           C
ATOM    705  CD  GLU B  86      -0.184 151.161 376.100  1.00 81.52           C
ATOM    706  OE1 GLU B  86      -0.889 150.195 375.731  1.00 88.05           O
ATOM    707  OE2 GLU B  86       1.002 151.322 375.735  1.00 85.68           O
ATOM    708  C   GLU B  86      -4.416 153.362 377.939  1.00 55.67           C
ATOM    709  O   GLU B  86      -4.865 154.298 377.251  1.00 46.24           O
ATOM    710  N   ASN B  87      -5.189 152.541 378.668  1.00 52.26           N
ATOM    711  CA  ASN B  87      -6.672 152.630 378.596  1.00 47.56           C
ATOM    712  CB  ASN B  87      -7.374 151.486 379.327  1.00 49.59           C
ATOM    713  CG  ASN B  87      -7.064 150.130 378.726  1.00 57.14           C
ATOM    714  OD1 ASN B  87      -6.474 150.031 377.650  1.00 53.76           O
ATOM    715  ND2 ASN B  87      -7.411 149.072 379.440  1.00 57.04           N
ATOM    716  C   ASN B  87      -7.142 153.999 379.101  1.00 46.47           C
ATOM    717  O   ASN B  87      -8.126 154.499 378.573  1.00 50.46           O
ATOM    718  N   LEU B  88      -6.484 154.594 380.094  1.00 51.82           N
ATOM    719  CA  LEU B  88      -6.990 155.839 380.741  1.00 48.50           C
ATOM    720  CB  LEU B  88      -6.706 155.766 382.246  1.00 53.46           C
ATOM    721  CG  LEU B  88      -7.263 154.550 382.985  1.00 54.01           C
ATOM    722  CD1 LEU B  88      -6.730 154.504 384.414  1.00 56.66           C
ATOM    723  CD2 LEU B  88      -8.784 154.546 382.979  1.00 49.58           C
ATOM    724  C   LEU B  88      -6.312 157.075 380.142  1.00 48.49           C
ATOM    725  O   LEU B  88      -6.739 158.204 380.476  1.00 48.05           O
ATOM    726  N   ARG B  89      -5.264 156.884 379.345  1.00 51.61           N
ATOM    727  CA  ARG B  89      -4.506 158.003 378.730  1.00 54.43           C
ATOM    728  CB  ARG B  89      -3.535 157.517 377.650  1.00 58.70           C
ATOM    729  CG  ARG B  89      -2.466 158.541 377.284  1.00 65.11           C
ATOM    730  CD  ARG B  89      -1.797 158.275 375.951  1.00 71.56           C
ATOM    731  NE  ARG B  89      -0.566 157.493 376.058  1.00 79.47           N
ATOM    732  CZ  ARG B  89      -0.401 156.222 375.674  1.00 85.61           C
ATOM    733  NH1 ARG B  89      -1.402 155.522 375.160  1.00 88.33           N
ATOM    734  NH2 ARG B  89       0.783 155.646 375.813  1.00 87.61           N
ATOM    735  C   ARG B  89      -5.518 159.017 378.190  1.00 54.73           C
ATOM    736  O   ARG B  89      -6.353 158.656 377.326  1.00 52.37           O
ATOM    737  N   GLY B  90      -5.482 160.223 378.747  1.00 47.88           N
ATOM    738  CA  GLY B  90      -6.331 161.359 378.352  1.00 46.11           C
ATOM    739  C   GLY B  90      -7.592 161.503 379.181  1.00 42.87           C
ATOM    740  O   GLY B  90      -8.312 162.483 378.948  1.00 45.33           O
ATOM    741  N   GLY B  91      -7.891 160.566 380.085  1.00 43.20           N
ATOM    742  CA  GLY B  91      -8.957 160.723 381.092  1.00 43.99           C
ATOM    743  C   GLY B  91      -8.694 161.951 381.966  1.00 49.76           C
ATOM    744  O   GLY B  91      -7.558 162.424 382.042  1.00 48.50           O
ATOM    745  N   PRO B  92      -9.725 162.521 382.630  1.00 50.69           N
ATOM    746  CA  PRO B  92      -9.555 163.759 383.390  1.00 56.02           C
ATOM    747  CB  PRO B  92     -10.991 164.222 383.699  1.00 55.05           C
ATOM    748  CG  PRO B  92     -11.841 162.966 383.588  1.00 52.15           C
ATOM    749  CD  PRO B  92     -11.112 162.021 382.655  1.00 51.43           C
ATOM    750  C   PRO B  92      -8.748 163.547 384.683  1.00 54.85           C
ATOM    751  O   PRO B  92      -9.046 162.613 385.411  1.00 54.52           O
ATOM    752  N   ASN B  93      -7.724 164.390 384.885  1.00 54.96           N
ATOM    753  CA  ASN B  93      -6.812 164.407 386.060  1.00 51.23           C
ATOM    754  CB  ASN B  93      -7.589 164.795 387.316  1.00 48.30           C
ATOM    755  CG  ASN B  93      -8.279 166.128 387.144  1.00 46.24           C
ATOM    756  OD1 ASN B  93      -7.746 167.021 386.501  1.00 53.53           O
ATOM    757  ND2 ASN B  93      -9.469 166.267 387.680  1.00 52.66           N
ATOM    758  C   ASN B  93      -6.082 163.062 386.190  1.00 49.23           C
ATOM    759  O   ASN B  93      -5.698 162.705 387.317  1.00 50.48           O
ATOM    760  N   ILE B  94      -5.926 162.325 385.087  1.00 49.92           N
ATOM    761  CA  ILE B  94      -5.156 161.043 385.038  1.00 44.60           C
ATOM    762  CB  ILE B  94      -5.836 159.978 384.162  1.00 49.67           C
ATOM    763  CG1 ILE B  94      -7.308 159.765 384.526  1.00 52.76           C
ATOM    764  CG2 ILE B  94      -5.035 158.677 384.200  1.00 46.98           C
ATOM    765  CD1 ILE B  94      -7.527 158.810 385.676  1.00 50.04           C
ATOM    766  C   ILE B  94      -3.791 161.395 384.453  1.00 50.80           C
ATOM    767  O   ILE B  94      -3.767 162.096 383.426  1.00 47.72           O
ATOM    768  N   ILE B  95      -2.709 160.965 385.095  1.00 45.79           N
ATOM    769  CA  ILE B  95      -1.332 161.175 384.577  1.00 48.36           C
ATOM    770  CB  ILE B  95      -0.282 160.619 385.559  1.00 44.40           C
ATOM    771  CG1 ILE B  95       1.108 161.199 385.295  1.00 44.52           C
ATOM    772  CG2 ILE B  95      -0.265 159.103 385.585  1.00 45.39           C
ATOM    773  CD1 ILE B  95       1.217 162.669 385.644  1.00 46.25           C
ATOM    774  C   ILE B  95      -1.263 160.547 383.178  1.00 50.06           C
ATOM    775  O   ILE B  95      -1.796 159.440 382.996  1.00 49.38           O
ATOM    776  N   THR B  96      -0.636 161.258 382.241  1.00 48.80           N
ATOM    777  CA  THR B  96      -0.396 160.846 380.834  1.00 45.90           C
ATOM    778  CB  THR B  96      -0.431 162.066 379.904  1.00 48.96           C
ATOM    779  OG1 THR B  96      -1.715 162.665 380.105  1.00 48.01           O
ATOM    780  CG2 THR B  96      -0.236 161.709 378.446  1.00 49.63           C
ATOM    781  C   THR B  96       0.924 160.086 380.757  1.00 45.61           C
ATOM    782  O   THR B  96       1.991 160.662 381.116  1.00 46.60           O
ATOM    783  N   LEU B  97       0.850 158.811 380.387  1.00 44.32           N
ATOM    784  CA  LEU B  97       2.046 158.029 379.997  1.00 49.60           C
ATOM    785  CB  LEU B  97       1.703 156.543 379.935  1.00 53.43           C
ATOM    786  CG  LEU B  97       2.894 155.617 379.699  1.00 50.38           C
ATOM    787  CD1 LEU B  97       3.910 155.742 380.807  1.00 52.71           C
ATOM    788  CD2 LEU B  97       2.426 154.181 379.568  1.00 55.26           C
ATOM    789  C   LEU B  97       2.466 158.544 378.617  1.00 56.53           C
ATOM    790  O   LEU B  97       1.666 158.391 377.692  1.00 50.27           O
ATOM    791  N   ALA B  98       3.615 159.217 378.520  1.00 59.29           N
ATOM    792  CA  ALA B  98       4.112 159.839 377.267  1.00 63.30           C
ATOM    793  CB  ALA B  98       5.096 160.944 377.579  1.00 59.80           C
ATOM    794  C   ALA B  98       4.745 158.750 376.391  1.00 64.16           C
ATOM    795  O   ALA B  98       4.540 158.763 375.159  1.00 62.98           O
ATOM    796  N   ASP B  99       5.452 157.813 377.019  1.00 61.94           N
ATOM    797  CA  ASP B  99       6.369 156.877 376.329  1.00 57.38           C
ATOM    798  CB  ASP B  99       7.643 157.622 375.909  1.00 59.24           C
ATOM    799  CG  ASP B  99       8.340 157.104 374.659  1.00 64.46           C
ATOM    800  OD1 ASP B  99       8.063 155.957 374.260  1.00 59.89           O
ATOM    801  OD2 ASP B  99       9.167 157.864 374.098  1.00 60.40           O
ATOM    802  C   ASP B  99       6.715 155.748 377.300  1.00 58.98           C
ATOM    803  O   ASP B  99       6.502 155.944 378.518  1.00 52.85           O
ATOM    804  N   ILE B 100       7.222 154.633 376.764  1.00 54.05           N
ATOM    805  CA  ILE B 100       7.837 153.484 377.492  1.00 59.70           C
ATOM    806  CB  ILE B 100       6.959 152.214 377.406  1.00 65.87           C
ATOM    807  CG1 ILE B 100       5.483 152.465 377.723  1.00 70.76           C
ATOM    808  CG2 ILE B 100       7.545 151.117 378.269  1.00 62.22           C
ATOM    809  CD1 ILE B 100       4.550 151.503 377.007  1.00 78.84           C
ATOM    810  C   ILE B 100       9.189 153.200 376.840  1.00 63.32           C
ATOM    811  O   ILE B 100       9.192 152.912 375.632  1.00 65.85           O
ATOM    812  N   VAL B 101      10.278 153.199 377.605  1.00 70.27           N
ATOM    813  CA  VAL B 101      11.647 152.962 377.061  1.00 67.69           C
ATOM    814  CB  VAL B 101      12.473 154.261 377.020  1.00 69.32           C
ATOM    815  CG1 VAL B 101      11.737 155.351 376.253  1.00 68.39           C
ATOM    816  CG2 VAL B 101      12.868 154.736 378.411  1.00 75.70           C
ATOM    817  C   VAL B 101      12.321 151.895 377.913  1.00 69.35           C
ATOM    818  O   VAL B 101      11.929 151.760 379.075  1.00 61.02           O
ATOM    819  N   LYS B 102      13.253 151.145 377.320  1.00 69.59           N
ATOM    820  CA  LYS B 102      14.170 150.222 378.035  1.00 76.13           C
ATOM    821  CB  LYS B 102      14.158 148.820 377.409  1.00 84.06           C
ATOM    822  CG  LYS B 102      13.467 147.744 378.242  1.00 90.21           C
ATOM    823  CD  LYS B 102      13.048 146.514 377.454  1.00 95.82           C
ATOM    824  CE  LYS B 102      11.774 145.858 377.957  1.00 96.49           C
ATOM    825  NZ  LYS B 102      12.037 144.638 378.761  1.00 95.19           N
ATOM    826  C   LYS B 102      15.560 150.857 378.002  1.00 77.20           C
ATOM    827  O   LYS B 102      15.891 151.490 376.980  1.00 69.87           O
ATOM    828  N   ASP B 103      16.317 150.738 379.093  1.00 83.47           N
ATOM    829  CA  ASP B 103      17.766 151.065 379.099  1.00 93.78           C
ATOM    830  CB  ASP B 103      18.410 150.874 380.475  1.00 92.39           C
ATOM    831  CG  ASP B 103      19.886 151.245 380.514  1.00 94.76           C
ATOM    832  OD1 ASP B 103      20.330 152.016 379.627  1.00 81.88           O
ATOM    833  OD2 ASP B 103      20.585 150.750 381.420  1.00 83.29           O
ATOM    834  C   ASP B 103      18.409 150.168 378.047  1.00 93.92           C
ATOM    835  O   ASP B 103      18.444 148.951 378.231  1.00 89.35           O
ATOM    836  N   PRO B 104      18.893 150.735 376.913  1.00 92.59           N
ATOM    837  CA  PRO B 104      19.483 149.928 375.843  1.00 90.24           C
ATOM    838  CB  PRO B 104      20.116 150.974 374.911  1.00 96.93           C
ATOM    839  CG  PRO B 104      19.275 152.215 375.128  1.00 93.30           C
ATOM    840  CD  PRO B 104      18.901 152.176 376.596  1.00 92.72           C
ATOM    841  C   PRO B 104      20.521 148.908 376.345  1.00 82.61           C
ATOM    842  O   PRO B 104      20.571 147.854 375.759  1.00 79.08           O
ATOM    843  N   VAL B 105      21.235 149.210 377.442  1.00 85.99           N
ATOM    844  CA  VAL B 105      22.399 148.431 377.971  1.00 90.36           C
ATOM    845  CB  VAL B 105      23.534 149.371 378.422  1.00 96.06           C
ATOM    846  CG1 VAL B 105      24.744 148.587 378.916  1.00 95.31           C
ATOM    847  CG2 VAL B 105      23.929 150.349 377.322  1.00 97.50           C
ATOM    848  C   VAL B 105      21.995 147.501 379.127  1.00 94.38           C
ATOM    849  O   VAL B 105      22.453 146.347 379.108  1.00 98.88           O
ATOM    850  N   SER B 106      21.253 147.984 380.136  1.00 98.06           N
ATOM    851  CA  SER B 106      20.956 147.236 381.395  1.00 93.94           C
ATOM    852  CB  SER B 106      20.899 148.157 382.591  1.00 94.24           C
ATOM    853  OG  SER B 106      19.749 148.992 382.533  1.00 89.97           O
ATOM    854  C   SER B 106      19.654 146.431 381.268  1.00 91.81           C
ATOM    855  O   SER B 106      19.379 145.602 382.176  1.00 84.99           O
ATOM    856  N   ARG B 107      18.882 146.658 380.200  1.00 85.15           N
ATOM    857  CA  ARG B 107      17.568 145.999 379.977  1.00 97.80           C
ATOM    858  CB  ARG B 107      17.755 144.501 379.696  1.00105.52           C
ATOM    859  CG  ARG B 107      18.536 144.183 378.426  1.00106.93           C
ATOM    860  CD  ARG B 107      17.705 144.301 377.158  1.00110.96           C
ATOM    861  NE  ARG B 107      17.625 145.663 376.636  1.00114.38           N
ATOM    862  CZ  ARG B 107      16.783 146.075 375.680  1.00113.40           C
ATOM    863  NH1 ARG B 107      15.920 145.236 375.126  1.00108.96           N
ATOM    864  NH2 ARG B 107      16.801 147.337 375.286  1.00 99.27           N
ATOM    865  C   ARG B 107      16.701 146.274 381.212  1.00 93.31           C
ATOM    866  O   ARG B 107      16.159 145.311 381.801  1.00 93.08           O
ATOM    867  N   THR B 108      16.637 147.551 381.606  1.00 88.21           N
ATOM    868  CA  THR B 108      15.819 148.086 382.726  1.00 77.47           C
ATOM    869  CB  THR B 108      16.612 149.016 383.649  1.00 71.01           C
ATOM    870  OG1 THR B 108      17.428 148.201 384.485  1.00 63.44           O
ATOM    871  CG2 THR B 108      15.729 149.886 384.518  1.00 72.45           C
ATOM    872  C   THR B 108      14.644 148.857 382.145  1.00 71.22           C
ATOM    873  O   THR B 108      14.836 149.830 381.423  1.00 68.74           O
ATOM    874  N   PRO B 109      13.397 148.462 382.474  1.00 64.81           N
ATOM    875  CA  PRO B 109      12.218 149.159 381.968  1.00 61.76           C
ATOM    876  CB  PRO B 109      11.058 148.220 382.322  1.00 63.10           C
ATOM    877  CG  PRO B 109      11.562 147.414 383.512  1.00 64.19           C
ATOM    878  CD  PRO B 109      13.067 147.345 383.372  1.00 62.47           C
ATOM    879  C   PRO B 109      12.068 150.506 382.677  1.00 59.84           C
ATOM    880  O   PRO B 109      12.505 150.610 383.796  1.00 58.23           O
ATOM    881  N   ALA B 110      11.483 151.499 382.011  1.00 57.41           N
ATOM    882  CA  ALA B 110      11.162 152.801 382.628  1.00 54.09           C
ATOM    883  CB  ALA B 110      12.372 153.697 382.620  1.00 57.69           C
ATOM    884  C   ALA B 110       9.961 153.402 381.905  1.00 53.63           C
ATOM    885  O   ALA B 110       9.814 153.151 380.722  1.00 50.61           O
ATOM    886  N   LEU B 111       9.078 154.085 382.632  1.00 51.00           N
ATOM    887  CA  LEU B 111       7.867 154.708 382.052  1.00 49.20           C
ATOM    888  CB  LEU B 111       6.620 154.369 382.881  1.00 50.23           C
ATOM    889  CG  LEU B 111       6.367 152.880 383.141  1.00 54.09           C
ATOM    890  CD1 LEU B 111       5.094 152.691 383.966  1.00 60.57           C
ATOM    891  CD2 LEU B 111       6.249 152.088 381.849  1.00 51.79           C
ATOM    892  C   LEU B 111       8.121 156.206 382.042  1.00 47.91           C
ATOM    893  O   LEU B 111       8.746 156.704 382.988  1.00 49.71           O
ATOM    894  N   VAL B 112       7.612 156.873 381.017  1.00 44.64           N
ATOM    895  CA  VAL B 112       7.815 158.316 380.803  1.00 48.75           C
ATOM    896  CB  VAL B 112       8.569 158.570 379.489  1.00 49.68           C
ATOM    897  CG1 VAL B 112       8.879 160.046 379.328  1.00 52.97           C
ATOM    898  CG2 VAL B 112       9.843 157.744 379.450  1.00 53.33           C
ATOM    899  C   VAL B 112       6.446 158.983 380.831  1.00 46.89           C
ATOM    900  O   VAL B 112       5.562 158.527 380.091  1.00 44.96           O
ATOM    901  N   PHE B 113       6.339 160.047 381.639  1.00 52.65           N
ATOM    902  CA  PHE B 113       5.097 160.772 381.995  1.00 46.46           C
ATOM    903  CB  PHE B 113       4.758 160.552 383.472  1.00 49.67           C
ATOM    904  CG  PHE B 113       4.514 159.128 383.919  1.00 41.06           C
ATOM    905  CD1 PHE B 113       3.251 158.571 383.843  1.00 43.74           C
ATOM    906  CE1 PHE B 113       3.013 157.283 384.301  1.00 46.85           C
ATOM    907  CZ  PHE B 113       4.020 156.559 384.894  1.00 45.80           C
ATOM    908  CD2 PHE B 113       5.522 158.386 384.504  1.00 44.88           C
ATOM    909  CE2 PHE B 113       5.284 157.098 384.967  1.00 47.94           C
ATOM    910  C   PHE B 113       5.287 162.272 381.778  1.00 50.34           C
ATOM    911  O   PHE B 113       6.421 162.786 381.973  1.00 49.79           O
ATOM    912  N   GLU B 114       4.188 162.961 381.456  1.00 49.84           N
ATOM    913  CA  GLU B 114       4.056 164.420 381.642  1.00 50.27           C
ATOM    914  CB  GLU B 114       2.595 164.848 381.547  1.00 51.16           C
ATOM    915  CG  GLU B 114       1.728 164.234 382.628  1.00 57.00           C
ATOM    916  CD  GLU B 114       0.322 164.794 382.697  1.00 62.80           C
ATOM    917  OE1 GLU B 114       0.190 166.033 382.913  1.00 60.21           O
ATOM    918  OE2 GLU B 114      -0.635 163.993 382.525  1.00 61.53           O
ATOM    919  C   GLU B 114       4.640 164.792 383.010  1.00 55.27           C
ATOM    920  O   GLU B 114       4.415 164.053 384.030  1.00 50.40           O
ATOM    921  N   HIS B 115       5.379 165.898 383.049  1.00 61.28           N
ATOM    922  CA  HIS B 115       5.955 166.447 384.296  1.00 59.72           C
ATOM    923  CB  HIS B 115       7.267 167.172 383.995  1.00 67.41           C
ATOM    924  CG  HIS B 115       7.876 167.802 385.198  1.00 62.10           C
ATOM    925  ND1 HIS B 115       7.370 168.963 385.750  1.00 66.68           N
ATOM    926  CE1 HIS B 115       8.103 169.303 386.792  1.00 64.63           C
ATOM    927  NE2 HIS B 115       9.074 168.390 386.933  1.00 68.35           N
ATOM    928  CD2 HIS B 115       8.946 167.454 385.940  1.00 68.43           C
ATOM    929  C   HIS B 115       4.892 167.322 384.948  1.00 58.38           C
ATOM    930  O   HIS B 115       4.239 168.092 384.234  1.00 69.36           O
ATOM    931  N   VAL B 116       4.688 167.151 386.248  1.00 58.35           N
ATOM    932  CA  VAL B 116       3.786 167.999 387.071  1.00 52.87           C
ATOM    933  CB  VAL B 116       2.691 167.176 387.780  1.00 53.50           C
ATOM    934  CG1 VAL B 116       1.702 168.087 388.492  1.00 60.15           C
ATOM    935  CG2 VAL B 116       1.971 166.241 386.823  1.00 56.12           C
ATOM    936  C   VAL B 116       4.681 168.689 388.097  1.00 54.92           C
ATOM    937  O   VAL B 116       5.446 167.989 388.766  1.00 48.83           O
ATOM    938  N   ASN B 117       4.587 170.004 388.248  1.00 63.69           N
ATOM    939  CA  ASN B 117       5.377 170.669 389.313  1.00 70.89           C
ATOM    940  CB  ASN B 117       5.793 172.082 388.915  1.00 78.50           C
ATOM    941  CG  ASN B 117       7.282 172.265 389.111  1.00 87.15           C
ATOM    942  OD1 ASN B 117       8.015 172.476 388.147  1.00 99.37           O
ATOM    943  ND2 ASN B 117       7.743 172.121 390.345  1.00 91.00           N
ATOM    944  C   ASN B 117       4.583 170.518 390.614  1.00 64.72           C
ATOM    945  O   ASN B 117       3.625 171.289 390.793  1.00 76.02           O
ATOM    946  N   ASN B 118       4.963 169.532 391.442  1.00 60.52           N
ATOM    947  CA  ASN B 118       4.181 169.005 392.595  1.00 71.55           C
ATOM    948  CB  ASN B 118       4.562 167.569 392.957  1.00 75.89           C
ATOM    949  CG  ASN B 118       3.847 167.040 394.188  1.00 82.41           C
ATOM    950  OD1 ASN B 118       4.380 166.186 394.890  1.00 81.30           O
ATOM    951  ND2 ASN B 118       2.640 167.516 394.465  1.00 85.12           N
ATOM    952  C   ASN B 118       4.383 169.871 393.840  1.00 75.92           C
ATOM    953  O   ASN B 118       5.513 169.913 394.343  1.00 78.60           O
ATOM    954  N   THR B 119       3.305 170.489 394.330  1.00 71.03           N
ATOM    955  CA  THR B 119       3.280 171.329 395.555  1.00 73.22           C
ATOM    956  CB  THR B 119       2.042 172.245 395.561  1.00 73.99           C
ATOM    957  OG1 THR B 119       2.016 173.002 394.347  1.00 63.77           O
ATOM    958  CG2 THR B 119       1.996 173.222 396.717  1.00 71.32           C
ATOM    959  C   THR B 119       3.425 170.376 396.748  1.00 78.03           C
ATOM    960  O   THR B 119       2.780 169.302 396.740  1.00 81.40           O
ATOM    961  N   ASP B 120       4.287 170.746 397.701  1.00 80.76           N
ATOM    962  CA  ASP B 120       4.732 169.902 398.842  1.00 77.10           C
ATOM    963  CB  ASP B 120       5.899 170.566 399.587  1.00 85.25           C
ATOM    964  CG  ASP B 120       6.088 170.081 401.017  1.00 87.63           C
ATOM    965  OD1 ASP B 120       6.635 168.967 401.200  1.00 88.08           O
ATOM    966  OD2 ASP B 120       5.662 170.814 401.940  1.00 89.42           O
ATOM    967  C   ASP B 120       3.538 169.648 399.766  1.00 69.04           C
ATOM    968  O   ASP B 120       2.735 170.593 399.948  1.00 55.91           O
ATOM    969  N   PHE B 121       3.460 168.430 400.327  1.00 76.23           N
ATOM    970  CA  PHE B 121       2.350 167.894 401.164  1.00 85.93           C
ATOM    971  CB  PHE B 121       2.668 166.460 401.603  1.00 92.50           C
ATOM    972  CG  PHE B 121       1.581 165.725 402.354  1.00103.72           C
ATOM    973  CD1 PHE B 121       0.291 166.231 402.469  1.00111.15           C
ATOM    974  CE1 PHE B 121      -0.692 165.537 403.161  1.00118.41           C
ATOM    975  CZ  PHE B 121      -0.406 164.317 403.727  1.00121.13           C
ATOM    976  CD2 PHE B 121       1.848 164.490 402.926  1.00112.07           C
ATOM    977  CE2 PHE B 121       0.864 163.794 403.613  1.00116.26           C
ATOM    978  C   PHE B 121       2.082 168.823 402.357  1.00 87.38           C
ATOM    979  O   PHE B 121       0.900 169.128 402.599  1.00 89.09           O
ATOM    980  N   LYS B 122       3.130 169.286 403.050  1.00 93.00           N
ATOM    981  CA  LYS B 122       3.016 170.096 404.298  1.00 97.84           C
ATOM    982  CB  LYS B 122       4.193 169.780 405.226  1.00 95.31           C
ATOM    983  CG  LYS B 122       4.254 168.327 405.675  1.00106.78           C
ATOM    984  CD  LYS B 122       5.289 168.062 406.744  1.00112.94           C
ATOM    985  CE  LYS B 122       5.223 166.649 407.281  1.00113.01           C
ATOM    986  NZ  LYS B 122       6.216 166.433 408.360  1.00119.12           N
ATOM    987  C   LYS B 122       2.896 171.602 403.992  1.00 96.51           C
ATOM    988  O   LYS B 122       2.630 172.359 404.953  1.00 89.93           O
ATOM    989  N   GLN B 123       3.075 172.039 402.735  1.00 93.93           N
ATOM    990  CA  GLN B 123       2.749 173.430 402.303  1.00103.80           C
ATOM    991  CB  GLN B 123       3.508 173.873 401.049  1.00107.62           C
ATOM    992  CG  GLN B 123       3.007 175.216 400.519  1.00109.05           C
ATOM    993  CD  GLN B 123       3.852 175.808 399.418  1.00112.60           C
ATOM    994  OE1 GLN B 123       3.875 175.321 398.292  1.00111.79           O
ATOM    995  NE2 GLN B 123       4.529 176.901 399.728  1.00118.30           N
ATOM    996  C   GLN B 123       1.241 173.544 402.032  1.00105.89           C
ATOM    997  O   GLN B 123       0.650 174.558 402.452  1.00107.30           O
ATOM    998  N   LEU B 124       0.665 172.565 401.320  1.00107.88           N
ATOM    999  CA  LEU B 124      -0.792 172.459 401.017  1.00105.27           C
ATOM   1000  CB  LEU B 124      -1.038 171.261 400.095  1.00 94.28           C
ATOM   1001  CG  LEU B 124      -0.481 171.393 398.680  1.00 93.08           C
ATOM   1002  CD1 LEU B 124      -0.530 170.052 397.960  1.00 94.33           C
ATOM   1003  CD2 LEU B 124      -1.237 172.457 397.903  1.00 89.82           C
ATOM   1004  C   LEU B 124      -1.569 172.288 402.327  1.00109.96           C
ATOM   1005  O   LEU B 124      -2.530 173.049 402.562  1.00109.61           O
ATOM   1006  N   TYR B 125      -1.154 171.310 403.136  1.00114.11           N
ATOM   1007  CA  TYR B 125      -1.674 171.012 404.496  1.00119.02           C
ATOM   1008  CB  TYR B 125      -0.668 170.134 405.240  1.00122.07           C
ATOM   1009  CG  TYR B 125      -1.261 169.323 406.356  1.00122.71           C
ATOM   1010  CD1 TYR B 125      -2.201 168.342 406.086  1.00122.24           C
ATOM   1011  CE1 TYR B 125      -2.751 167.583 407.103  1.00128.00           C
ATOM   1012  CZ  TYR B 125      -2.353 167.805 408.412  1.00133.65           C
ATOM   1013  OH  TYR B 125      -2.878 167.064 409.428  1.00141.49           O
ATOM   1014  CE2 TYR B 125      -1.413 168.780 408.700  1.00124.31           C
ATOM   1015  CD2 TYR B 125      -0.871 169.528 407.671  1.00122.44           C
ATOM   1016  C   TYR B 125      -1.934 172.307 405.281  1.00115.71           C
ATOM   1017  O   TYR B 125      -2.941 172.367 406.020  1.00116.90           O
ATOM   1018  N   GLN B 126      -1.048 173.299 405.124  1.00111.45           N
ATOM   1019  CA  GLN B 126      -1.078 174.605 405.838  1.00110.57           C
ATOM   1020  CB  GLN B 126       0.350 175.125 406.041  1.00111.03           C
ATOM   1021  CG  GLN B 126       0.483 176.103 407.199  1.00109.03           C
ATOM   1022  CD  GLN B 126      -0.069 175.531 408.483  1.00113.23           C
ATOM   1023  OE1 GLN B 126      -0.825 176.182 409.201  1.00115.24           O
ATOM   1024  NE2 GLN B 126       0.286 174.288 408.770  1.00113.64           N
ATOM   1025  C   GLN B 126      -1.908 175.633 405.057  1.00105.84           C
ATOM   1026  O   GLN B 126      -2.772 176.285 405.673  1.00115.68           O
ATOM   1027  N   THR B 127      -1.653 175.773 403.754  1.00 97.57           N
ATOM   1028  CA  THR B 127      -2.041 176.955 402.935  1.00 97.33           C
ATOM   1029  CB  THR B 127      -1.000 177.193 401.829  1.00 94.93           C
ATOM   1030  OG1 THR B 127      -1.236 178.486 401.273  1.00 96.67           O
ATOM   1031  CG2 THR B 127      -1.035 176.160 400.723  1.00100.21           C
ATOM   1032  C   THR B 127      -3.480 176.833 402.394  1.00 92.68           C
ATOM   1033  O   THR B 127      -4.048 177.892 402.064  1.00 79.27           O
ATOM   1034  N   LEU B 128      -4.050 175.619 402.321  1.00 91.38           N
ATOM   1035  CA  LEU B 128      -5.297 175.306 401.554  1.00 90.88           C
ATOM   1036  CB  LEU B 128      -5.468 173.785 401.438  1.00 93.33           C
ATOM   1037  CG  LEU B 128      -4.620 173.079 400.379  1.00 93.87           C
ATOM   1038  CD1 LEU B 128      -4.661 171.574 400.588  1.00 95.63           C
ATOM   1039  CD2 LEU B 128      -5.073 173.422 398.970  1.00 95.02           C
ATOM   1040  C   LEU B 128      -6.538 175.910 402.230  1.00 87.00           C
ATOM   1041  O   LEU B 128      -6.803 175.546 403.387  1.00 76.09           O
ATOM   1042  N   THR B 129      -7.311 176.731 401.506  1.00 82.95           N
ATOM   1043  CA  THR B 129      -8.631 177.263 401.952  1.00 81.23           C
ATOM   1044  CB  THR B 129      -9.066 178.470 401.113  1.00 75.57           C
ATOM   1045  OG1 THR B 129      -9.204 178.045 399.759  1.00 84.50           O
ATOM   1046  CG2 THR B 129      -8.092 179.624 401.179  1.00 77.76           C
ATOM   1047  C   THR B 129      -9.701 176.159 401.898  1.00 79.47           C
ATOM   1048  O   THR B 129      -9.458 175.124 401.262  1.00 79.12           O
ATOM   1049  N   ASP B 130     -10.855 176.391 402.533  1.00 80.38           N
ATOM   1050  CA  ASP B 130     -12.020 175.458 402.568  1.00 83.05           C
ATOM   1051  CB  ASP B 130     -13.110 175.997 403.499  1.00 84.09           C
ATOM   1052  CG  ASP B 130     -14.478 175.387 403.277  1.00 83.88           C
ATOM   1053  OD1 ASP B 130     -14.567 174.149 403.204  1.00 78.04           O
ATOM   1054  OD2 ASP B 130     -15.443 176.164 403.164  1.00 90.33           O
ATOM   1055  C   ASP B 130     -12.543 175.222 401.141  1.00 78.99           C
ATOM   1056  O   ASP B 130     -12.924 174.072 400.817  1.00 75.21           O
ATOM   1057  N   TYR B 131     -12.579 176.273 400.323  1.00 75.84           N
ATOM   1058  CA  TYR B 131     -12.903 176.179 398.879  1.00 84.48           C
ATOM   1059  CB  TYR B 131     -12.879 177.558 398.216  1.00 88.05           C
ATOM   1060  CG  TYR B 131     -13.074 177.493 396.725  1.00100.87           C
ATOM   1061  CD1 TYR B 131     -14.298 177.120 396.191  1.00105.03           C
ATOM   1062  CE1 TYR B 131     -14.493 177.038 394.823  1.00100.71           C
ATOM   1063  CZ  TYR B 131     -13.445 177.309 393.966  1.00 98.28           C
ATOM   1064  OH  TYR B 131     -13.644 177.218 392.623  1.00114.67           O
ATOM   1065  CE2 TYR B 131     -12.212 177.673 394.477  1.00102.90           C
ATOM   1066  CD2 TYR B 131     -12.033 177.758 395.848  1.00102.19           C
ATOM   1067  C   TYR B 131     -11.905 175.223 398.215  1.00 80.93           C
ATOM   1068  O   TYR B 131     -12.349 174.278 397.542  1.00 79.56           O
ATOM   1069  N   ASP B 132     -10.604 175.466 398.429  1.00 79.04           N
ATOM   1070  CA  ASP B 132      -9.480 174.693 397.838  1.00 72.73           C
ATOM   1071  CB  ASP B 132      -8.126 175.127 398.409  1.00 79.03           C
ATOM   1072  CG  ASP B 132      -7.532 176.393 397.812  1.00 81.20           C
ATOM   1073  OD1 ASP B 132      -7.868 176.713 396.661  1.00 86.47           O
ATOM   1074  OD2 ASP B 132      -6.721 177.048 398.513  1.00 89.33           O
ATOM   1075  C   ASP B 132      -9.707 173.192 398.068  1.00 63.95           C
ATOM   1076  O   ASP B 132      -9.546 172.423 397.112  1.00 67.85           O
ATOM   1077  N   ILE B 133     -10.091 172.787 399.277  1.00 60.30           N
ATOM   1078  CA  ILE B 133     -10.268 171.347 399.649  1.00 66.01           C
ATOM   1079  CB  ILE B 133     -10.479 171.158 401.172  1.00 62.15           C
ATOM   1080  CG1 ILE B 133      -9.258 171.624 401.969  1.00 65.71           C
ATOM   1081  CG2 ILE B 133     -10.842 169.718 401.522  1.00 59.86           C
ATOM   1082  CD1 ILE B 133      -9.386 171.413 403.457  1.00 68.44           C
ATOM   1083  C   ILE B 133     -11.422 170.766 398.823  1.00 64.93           C
ATOM   1084  O   ILE B 133     -11.267 169.649 398.276  1.00 60.65           O
ATOM   1085  N   ARG B 134     -12.530 171.501 398.731  1.00 70.94           N
ATOM   1086  CA  ARG B 134     -13.709 171.117 397.911  1.00 69.24           C
ATOM   1087  CB  ARG B 134     -14.814 172.169 398.035  1.00 70.79           C
ATOM   1088  CG  ARG B 134     -15.339 172.357 399.449  1.00 74.50           C
ATOM   1089  CD  ARG B 134     -15.985 173.720 399.632  1.00 81.19           C
ATOM   1090  NE  ARG B 134     -16.541 173.896 400.972  1.00 83.63           N
ATOM   1091  CZ  ARG B 134     -17.692 173.380 401.406  1.00 82.04           C
ATOM   1092  NH1 ARG B 134     -18.447 172.645 400.608  1.00 82.23           N
ATOM   1093  NH2 ARG B 134     -18.094 173.608 402.642  1.00 83.24           N
ATOM   1094  C   ARG B 134     -13.243 170.960 396.462  1.00 61.21           C
ATOM   1095  O   ARG B 134     -13.543 169.920 395.848  1.00 56.08           O
ATOM   1096  N   PHE B 135     -12.503 171.946 395.954  1.00 53.69           N
ATOM   1097  CA  PHE B 135     -12.078 171.985 394.534  1.00 60.90           C
ATOM   1098  CB  PHE B 135     -11.287 173.258 394.219  1.00 66.55           C
ATOM   1099  CG  PHE B 135     -10.776 173.295 392.801  1.00 67.83           C
ATOM   1100  CD1 PHE B 135      -9.544 172.737 392.474  1.00 71.14           C
ATOM   1101  CE1 PHE B 135      -9.088 172.735 391.163  1.00 67.71           C
ATOM   1102  CZ  PHE B 135      -9.862 173.283 390.163  1.00 72.13           C
ATOM   1103  CD2 PHE B 135     -11.548 173.833 391.780  1.00 71.12           C
ATOM   1104  CE2 PHE B 135     -11.090 173.831 390.469  1.00 70.30           C
ATOM   1105  C   PHE B 135     -11.269 170.710 394.244  1.00 62.22           C
ATOM   1106  O   PHE B 135     -11.680 169.878 393.428  1.00 52.98           O
ATOM   1107  N   TYR B 136     -10.151 170.527 394.944  1.00 64.02           N
ATOM   1108  CA  TYR B 136      -9.212 169.413 394.669  1.00 62.09           C
ATOM   1109  CB  TYR B 136      -7.920 169.594 395.465  1.00 63.34           C
ATOM   1110  CG  TYR B 136      -7.028 170.686 394.927  1.00 58.54           C
ATOM   1111  CD1 TYR B 136      -6.529 170.636 393.635  1.00 60.93           C
ATOM   1112  CE1 TYR B 136      -5.689 171.620 393.137  1.00 60.33           C
ATOM   1113  CZ  TYR B 136      -5.324 172.679 393.950  1.00 65.71           C
ATOM   1114  OH  TYR B 136      -4.499 173.668 393.498  1.00 62.33           O
ATOM   1115  CE2 TYR B 136      -5.803 172.738 395.248  1.00 66.36           C
ATOM   1116  CD2 TYR B 136      -6.644 171.749 395.725  1.00 60.49           C
ATOM   1117  C   TYR B 136      -9.928 168.081 394.899  1.00 56.27           C
ATOM   1118  O   TYR B 136      -9.699 167.156 394.112  1.00 54.84           O
ATOM   1119  N   MET B 137     -10.798 167.986 395.905  1.00 56.94           N
ATOM   1120  CA  MET B 137     -11.605 166.762 396.135  1.00 59.92           C
ATOM   1121  CB  MET B 137     -12.495 166.905 397.373  1.00 63.90           C
ATOM   1122  CG  MET B 137     -11.756 166.698 398.689  1.00 68.28           C
ATOM   1123  SD  MET B 137     -11.220 164.999 398.952  1.00 64.77           S
ATOM   1124  CE  MET B 137     -12.778 164.120 398.896  1.00 65.57           C
ATOM   1125  C   MET B 137     -12.473 166.485 394.896  1.00 58.33           C
ATOM   1126  O   MET B 137     -12.698 165.304 394.562  1.00 52.17           O
ATOM   1127  N   TYR B 138     -12.967 167.532 394.241  1.00 56.06           N
ATOM   1128  CA  TYR B 138     -13.862 167.370 393.077  1.00 61.89           C
ATOM   1129  CB  TYR B 138     -14.601 168.670 392.763  1.00 61.01           C
ATOM   1130  CG  TYR B 138     -15.789 168.454 391.865  1.00 65.44           C
ATOM   1131  CD1 TYR B 138     -16.989 167.986 392.371  1.00 74.43           C
ATOM   1132  CE1 TYR B 138     -18.083 167.772 391.548  1.00 78.75           C
ATOM   1133  CZ  TYR B 138     -17.985 168.025 390.189  1.00 78.90           C
ATOM   1134  OH  TYR B 138     -19.051 167.809 389.361  1.00 72.91           O
ATOM   1135  CE2 TYR B 138     -16.787 168.478 389.665  1.00 74.47           C
ATOM   1136  CD2 TYR B 138     -15.703 168.684 390.504  1.00 74.34           C
ATOM   1137  C   TYR B 138     -13.023 166.837 391.915  1.00 54.67           C
ATOM   1138  O   TYR B 138     -13.467 165.893 391.237  1.00 55.90           O
ATOM   1139  N   GLU B 139     -11.824 167.398 391.743  1.00 53.93           N
ATOM   1140  CA  GLU B 139     -10.851 166.995 390.686  1.00 56.14           C
ATOM   1141  CB  GLU B 139      -9.593 167.869 390.691  1.00 59.85           C
ATOM   1142  CG  GLU B 139      -9.861 169.367 390.537  1.00 65.13           C
ATOM   1143  CD  GLU B 139     -10.772 169.800 389.393  1.00 73.34           C
ATOM   1144  OE1 GLU B 139     -10.643 169.230 388.290  1.00 68.96           O
ATOM   1145  OE2 GLU B 139     -11.617 170.709 389.613  1.00 81.67           O
ATOM   1146  C   GLU B 139     -10.481 165.515 390.849  1.00 52.01           C
ATOM   1147  O   GLU B 139     -10.355 164.848 389.817  1.00 51.12           O
ATOM   1148  N   ILE B 140     -10.297 165.019 392.081  1.00 52.18           N
ATOM   1149  CA  ILE B 140      -9.924 163.590 392.341  1.00 52.96           C
ATOM   1150  CB  ILE B 140      -9.438 163.357 393.792  1.00 53.61           C
ATOM   1151  CG1 ILE B 140      -8.226 164.221 394.147  1.00 55.06           C
ATOM   1152  CG2 ILE B 140      -9.143 161.883 394.044  1.00 56.32           C
ATOM   1153  CD1 ILE B 140      -7.856 164.202 395.619  1.00 57.43           C
ATOM   1154  C   ILE B 140     -11.141 162.717 392.012  1.00 48.86           C
ATOM   1155  O   ILE B 140     -10.961 161.602 391.499  1.00 48.03           O
ATOM   1156  N   LEU B 141     -12.337 163.190 392.360  1.00 50.34           N
ATOM   1157  CA  LEU B 141     -13.595 162.442 392.113  1.00 54.93           C
ATOM   1158  CB  LEU B 141     -14.762 163.175 392.780  1.00 50.70           C
ATOM   1159  CG  LEU B 141     -14.946 162.819 394.245  1.00 48.40           C
ATOM   1160  CD1 LEU B 141     -15.952 163.739 394.903  1.00 58.81           C
ATOM   1161  CD2 LEU B 141     -15.362 161.370 394.379  1.00 50.01           C
ATOM   1162  C   LEU B 141     -13.783 162.286 390.600  1.00 53.71           C
ATOM   1163  O   LEU B 141     -14.179 161.180 390.169  1.00 51.67           O
ATOM   1164  N   LYS B 142     -13.448 163.326 389.833  1.00 50.81           N
ATOM   1165  CA  LYS B 142     -13.467 163.272 388.346  1.00 54.14           C
ATOM   1166  CB  LYS B 142     -13.014 164.594 387.726  1.00 57.28           C
ATOM   1167  CG  LYS B 142     -13.931 165.775 388.006  1.00 64.99           C
ATOM   1168  CD  LYS B 142     -13.893 166.825 386.924  1.00 70.20           C
ATOM   1169  CE  LYS B 142     -12.512 167.398 386.694  1.00 75.81           C
ATOM   1170  NZ  LYS B 142     -12.571 168.763 386.119  1.00 79.81           N
ATOM   1171  C   LYS B 142     -12.563 162.124 387.891  1.00 54.06           C
ATOM   1172  O   LYS B 142     -13.017 161.305 387.078  1.00 53.22           O
ATOM   1173  N   ALA B 143     -11.337 162.042 388.412  1.00 44.35           N
ATOM   1174  CA  ALA B 143     -10.366 161.004 388.008  1.00 46.74           C
ATOM   1175  CB  ALA B 143      -9.026 161.212 388.683  1.00 51.38           C
ATOM   1176  C   ALA B 143     -10.948 159.628 388.338  1.00 43.89           C
ATOM   1177  O   ALA B 143     -10.769 158.711 387.522  1.00 43.73           O
ATOM   1178  N   LEU B 144     -11.588 159.499 389.509  1.00 44.77           N
ATOM   1179  CA  LEU B 144     -12.056 158.197 390.059  1.00 43.84           C
ATOM   1180  CB  LEU B 144     -12.280 158.331 391.567  1.00 46.84           C
ATOM   1181  CG  LEU B 144     -11.025 158.405 392.446  1.00 46.95           C
ATOM   1182  CD1 LEU B 144     -11.422 158.518 393.916  1.00 50.67           C
ATOM   1183  CD2 LEU B 144     -10.109 157.213 392.226  1.00 46.31           C
ATOM   1184  C   LEU B 144     -13.326 157.737 389.334  1.00 43.05           C
ATOM   1185  O   LEU B 144     -13.381 156.543 388.911  1.00 42.08           O
ATOM   1186  N   ASP B 145     -14.318 158.622 389.214  1.00 47.63           N
ATOM   1187  CA  ASP B 145     -15.521 158.377 388.371  1.00 50.20           C
ATOM   1188  CB  ASP B 145     -16.423 159.607 388.247  1.00 53.58           C
ATOM   1189  CG  ASP B 145     -17.763 159.300 387.581  1.00 62.47           C
ATOM   1190  OD1 ASP B 145     -18.235 158.143 387.707  1.00 62.60           O
ATOM   1191  OD2 ASP B 145     -18.332 160.217 386.944  1.00 66.27           O
ATOM   1192  C   ASP B 145     -15.059 157.925 386.978  1.00 49.27           C
ATOM   1193  O   ASP B 145     -15.491 156.844 386.512  1.00 50.80           O
ATOM   1194  N   TYR B 146     -14.160 158.669 386.343  1.00 45.07           N
ATOM   1195  CA  TYR B 146     -13.618 158.228 385.034  1.00 49.32           C
ATOM   1196  CB  TYR B 146     -12.644 159.224 384.401  1.00 47.71           C
ATOM   1197  CG  TYR B 146     -12.110 158.739 383.076  1.00 49.49           C
ATOM   1198  CD1 TYR B 146     -12.831 158.893 381.898  1.00 53.22           C
ATOM   1199  CE1 TYR B 146     -12.327 158.447 380.683  1.00 50.12           C
ATOM   1200  CZ  TYR B 146     -11.100 157.804 380.641  1.00 54.10           C
ATOM   1201  OH  TYR B 146     -10.576 157.324 379.475  1.00 61.44           O
ATOM   1202  CE2 TYR B 146     -10.376 157.630 381.806  1.00 50.27           C
ATOM   1203  CD2 TYR B 146     -10.884 158.093 383.005  1.00 48.63           C
ATOM   1204  C   TYR B 146     -12.986 156.828 385.157  1.00 46.32           C
ATOM   1205  O   TYR B 146     -13.433 155.969 384.400  1.00 52.10           O
ATOM   1206  N   CYS B 147     -11.984 156.561 386.015  1.00 41.91           N
ATOM   1207  CA  CYS B 147     -11.297 155.239 385.941  1.00 41.36           C
ATOM   1208  CB  CYS B 147      -9.977 155.212 386.692  1.00 49.29           C
ATOM   1209  SG  CYS B 147     -10.126 155.021 388.489  1.00 55.01           S
ATOM   1210  C   CYS B 147     -12.285 154.118 386.347  1.00 43.30           C
ATOM   1211  O   CYS B 147     -12.226 153.018 385.744  1.00 43.59           O
ATOM   1212  N   HIS B 148     -13.199 154.365 387.289  1.00 41.57           N
ATOM   1213  CA  HIS B 148     -14.257 153.383 387.668  1.00 46.65           C
ATOM   1214  CB  HIS B 148     -15.066 153.888 388.864  1.00 45.76           C
ATOM   1215  CG  HIS B 148     -14.290 153.981 390.135  1.00 52.49           C
ATOM   1216  ND1 HIS B 148     -14.759 154.694 391.222  1.00 47.73           N
ATOM   1217  CE1 HIS B 148     -13.877 154.605 392.201  1.00 53.02           C
ATOM   1218  NE2 HIS B 148     -12.841 153.854 391.782  1.00 44.65           N
ATOM   1219  CD2 HIS B 148     -13.093 153.454 390.502  1.00 49.83           C
ATOM   1220  C   HIS B 148     -15.164 153.110 386.446  1.00 51.54           C
ATOM   1221  O   HIS B 148     -15.442 151.928 386.144  1.00 50.86           O
ATOM   1222  N   SER B 149     -15.572 154.157 385.725  1.00 46.76           N
ATOM   1223  CA  SER B 149     -16.383 154.024 384.479  1.00 54.38           C
ATOM   1224  CB  SER B 149     -16.763 155.356 383.932  1.00 49.66           C
ATOM   1225  OG  SER B 149     -15.698 155.853 383.154  1.00 51.94           O
ATOM   1226  C   SER B 149     -15.627 153.189 383.426  1.00 56.17           C
ATOM   1227  O   SER B 149     -16.294 152.471 382.650  1.00 56.71           O
ATOM   1228  N   MET B 150     -14.288 153.193 383.444  1.00 48.72           N
ATOM   1229  CA  MET B 150     -13.444 152.392 382.509  1.00 45.52           C
ATOM   1230  CB  MET B 150     -12.171 153.170 382.167  1.00 47.57           C
ATOM   1231  CG  MET B 150     -12.470 154.511 381.473  1.00 52.62           C
ATOM   1232  SD  MET B 150     -12.966 154.280 379.716  1.00 52.86           S
ATOM   1233  CE  MET B 150     -11.416 153.636 379.093  1.00 47.93           C
ATOM   1234  C   MET B 150     -13.112 151.012 383.108  1.00 43.17           C
ATOM   1235  O   MET B 150     -12.205 150.298 382.566  1.00 46.18           O
ATOM   1236  N   GLY B 151     -13.851 150.604 384.144  1.00 49.22           N
ATOM   1237  CA  GLY B 151     -13.731 149.271 384.777  1.00 52.24           C
ATOM   1238  C   GLY B 151     -12.392 149.052 385.460  1.00 47.02           C
ATOM   1239  O   GLY B 151     -11.873 147.901 385.449  1.00 48.58           O
ATOM   1240  N   ILE B 152     -11.838 150.105 386.056  1.00 48.05           N
ATOM   1241  CA  ILE B 152     -10.511 150.020 386.738  1.00 49.91           C
ATOM   1242  CB  ILE B 152      -9.429 150.735 385.906  1.00 49.06           C
ATOM   1243  CG1 ILE B 152      -9.167 149.978 384.597  1.00 49.84           C
ATOM   1244  CG2 ILE B 152      -8.139 150.918 386.706  1.00 46.33           C
ATOM   1245  CD1 ILE B 152      -8.475 150.816 383.538  1.00 52.00           C
ATOM   1246  C   ILE B 152     -10.636 150.554 388.165  1.00 46.37           C
ATOM   1247  O   ILE B 152     -11.315 151.613 388.370  1.00 41.53           O
ATOM   1248  N   MET B 153     -10.031 149.828 389.115  1.00 50.57           N
ATOM   1249  CA  MET B 153      -9.859 150.292 390.524  1.00 48.12           C
ATOM   1250  CB  MET B 153     -10.360 149.295 391.574  1.00 53.39           C
ATOM   1251  CG  MET B 153     -10.466 147.870 391.117  1.00 61.84           C
ATOM   1252  SD  MET B 153     -11.292 146.862 392.369  1.00 59.13           S
ATOM   1253  CE  MET B 153     -10.432 145.300 392.158  1.00 54.03           C
ATOM   1254  C   MET B 153      -8.383 150.619 390.772  1.00 40.47           C
ATOM   1255  O   MET B 153      -7.507 149.818 390.412  1.00 37.24           O
ATOM   1256  N   HIS B 154      -8.115 151.795 391.337  1.00 40.20           N
ATOM   1257  CA  HIS B 154      -6.733 152.308 391.542  1.00 40.46           C
ATOM   1258  CB  HIS B 154      -6.798 153.810 391.848  1.00 40.04           C
ATOM   1259  CG  HIS B 154      -5.462 154.460 391.923  1.00 43.39           C
ATOM   1260  ND1 HIS B 154      -4.634 154.320 393.028  1.00 44.70           N
ATOM   1261  CE1 HIS B 154      -3.523 154.995 392.821  1.00 47.41           C
ATOM   1262  NE2 HIS B 154      -3.598 155.560 391.604  1.00 43.58           N
ATOM   1263  CD2 HIS B 154      -4.802 155.238 391.046  1.00 43.10           C
ATOM   1264  C   HIS B 154      -6.040 151.456 392.617  1.00 40.39           C
ATOM   1265  O   HIS B 154      -4.921 150.989 392.361  1.00 37.35           O
ATOM   1266  N   ARG B 155      -6.726 151.236 393.749  1.00 41.20           N
ATOM   1267  CA  ARG B 155      -6.285 150.375 394.893  1.00 43.46           C
ATOM   1268  CB  ARG B 155      -5.976 148.954 394.431  1.00 41.92           C
ATOM   1269  CG  ARG B 155      -7.147 148.328 393.696  1.00 45.47           C
ATOM   1270  CD  ARG B 155      -7.012 146.825 393.698  1.00 45.45           C
ATOM   1271  NE  ARG B 155      -5.739 146.379 393.177  1.00 46.70           N
ATOM   1272  CZ  ARG B 155      -5.390 145.105 393.073  1.00 46.16           C
ATOM   1273  NH1 ARG B 155      -6.213 144.160 393.499  1.00 51.74           N
ATOM   1274  NH2 ARG B 155      -4.207 144.779 392.593  1.00 44.15           N
ATOM   1275  C   ARG B 155      -5.056 150.946 395.603  1.00 44.68           C
ATOM   1276  O   ARG B 155      -4.433 150.187 396.363  1.00 46.91           O
ATOM   1277  N   ASP B 156      -4.712 152.217 395.368  1.00 41.84           N
ATOM   1278  CA  ASP B 156      -3.604 152.881 396.092  1.00 43.68           C
ATOM   1279  CB  ASP B 156      -2.224 152.558 395.521  1.00 40.54           C
ATOM   1280  CG  ASP B 156      -1.107 152.820 396.540  1.00 48.77           C
ATOM   1281  OD1 ASP B 156      -1.405 152.876 397.784  1.00 48.50           O
ATOM   1282  OD2 ASP B 156       0.054 152.977 396.112  1.00 49.44           O
ATOM   1283  C   ASP B 156      -3.864 154.379 396.175  1.00 37.97           C
ATOM   1284  O   ASP B 156      -2.909 155.129 396.121  1.00 42.74           O
ATOM   1285  N   VAL B 157      -5.108 154.783 396.407  1.00 44.27           N
ATOM   1286  CA  VAL B 157      -5.455 156.221 396.610  1.00 46.27           C
ATOM   1287  CB  VAL B 157      -6.972 156.446 396.535  1.00 49.18           C
ATOM   1288  CG1 VAL B 157      -7.319 157.909 396.761  1.00 48.21           C
ATOM   1289  CG2 VAL B 157      -7.542 155.942 395.210  1.00 48.86           C
ATOM   1290  C   VAL B 157      -4.863 156.692 397.947  1.00 50.36           C
ATOM   1291  O   VAL B 157      -5.033 155.972 398.948  1.00 47.99           O
ATOM   1292  N   LYS B 158      -4.181 157.846 397.931  1.00 43.98           N
ATOM   1293  CA  LYS B 158      -3.456 158.459 399.078  1.00 46.67           C
ATOM   1294  CB  LYS B 158      -2.422 157.506 399.689  1.00 43.22           C
ATOM   1295  CG  LYS B 158      -1.190 157.186 398.845  1.00 44.09           C
ATOM   1296  CD  LYS B 158      -0.249 156.260 399.593  1.00 49.04           C
ATOM   1297  CE  LYS B 158       0.769 155.579 398.709  1.00 53.75           C
ATOM   1298  NZ  LYS B 158       1.850 154.934 399.499  1.00 59.37           N
ATOM   1299  C   LYS B 158      -2.805 159.754 398.603  1.00 49.77           C
ATOM   1300  O   LYS B 158      -2.624 159.960 397.403  1.00 48.99           O
ATOM   1301  N   PRO B 159      -2.443 160.674 399.520  1.00 46.61           N
ATOM   1302  CA  PRO B 159      -1.923 161.978 399.123  1.00 47.04           C
ATOM   1303  CB  PRO B 159      -1.570 162.644 400.460  1.00 51.93           C
ATOM   1304  CG  PRO B 159      -2.514 161.997 401.441  1.00 50.11           C
ATOM   1305  CD  PRO B 159      -2.621 160.562 400.974  1.00 51.53           C
ATOM   1306  C   PRO B 159      -0.680 161.906 398.231  1.00 46.03           C
ATOM   1307  O   PRO B 159      -0.638 162.650 397.293  1.00 47.18           O
ATOM   1308  N   HIS B 160       0.283 161.034 398.540  1.00 46.29           N
ATOM   1309  CA  HIS B 160       1.561 160.907 397.783  1.00 48.11           C
ATOM   1310  CB  HIS B 160       2.568 159.971 398.481  1.00 51.45           C
ATOM   1311  CG  HIS B 160       3.200 160.582 399.691  1.00 67.74           C
ATOM   1312  ND1 HIS B 160       3.989 159.850 400.572  1.00 81.04           N
ATOM   1313  CE1 HIS B 160       4.407 160.637 401.547  1.00 78.77           C
ATOM   1314  NE2 HIS B 160       3.901 161.864 401.337  1.00 80.64           N
ATOM   1315  CD2 HIS B 160       3.152 161.842 400.187  1.00 73.68           C
ATOM   1316  C   HIS B 160       1.281 160.488 396.339  1.00 46.67           C
ATOM   1317  O   HIS B 160       2.146 160.724 395.487  1.00 47.97           O
ATOM   1318  N   ASN B 161       0.112 159.921 396.045  1.00 44.36           N
ATOM   1319  CA  ASN B 161      -0.218 159.500 394.662  1.00 43.21           C
ATOM   1320  CB  ASN B 161      -0.823 158.100 394.608  1.00 43.54           C
ATOM   1321  CG  ASN B 161       0.192 157.068 395.004  1.00 40.19           C
ATOM   1322  OD1 ASN B 161       1.386 157.361 394.996  1.00 43.34           O
ATOM   1323  ND2 ASN B 161      -0.271 155.873 395.326  1.00 37.87           N
ATOM   1324  C   ASN B 161      -1.165 160.504 394.052  1.00 43.96           C
ATOM   1325  O   ASN B 161      -1.786 160.162 393.036  1.00 44.25           O
ATOM   1326  N   VAL B 162      -1.257 161.691 394.643  1.00 45.54           N
ATOM   1327  CA  VAL B 162      -1.985 162.832 394.028  1.00 49.06           C
ATOM   1328  CB  VAL B 162      -3.250 163.213 394.811  1.00 50.21           C
ATOM   1329  CG1 VAL B 162      -3.941 164.384 394.133  1.00 48.53           C
ATOM   1330  CG2 VAL B 162      -4.192 162.021 394.960  1.00 53.07           C
ATOM   1331  C   VAL B 162      -1.020 164.008 393.910  1.00 52.13           C
ATOM   1332  O   VAL B 162      -0.611 164.555 394.961  1.00 48.78           O
ATOM   1333  N   MET B 163      -0.671 164.357 392.669  1.00 50.37           N
ATOM   1334  CA  MET B 163       0.250 165.466 392.340  1.00 50.46           C
ATOM   1335  CB  MET B 163       1.026 165.199 391.042  1.00 50.49           C
ATOM   1336  CG  MET B 163       1.923 163.988 391.080  1.00 56.51           C
ATOM   1337  SD  MET B 163       3.397 164.185 392.128  1.00 64.13           S
ATOM   1338  CE  MET B 163       2.864 163.379 393.638  1.00 63.14           C
ATOM   1339  C   MET B 163      -0.620 166.706 392.156  1.00 50.14           C
ATOM   1340  O   MET B 163      -1.550 166.652 391.323  1.00 45.70           O
ATOM   1341  N   ILE B 164      -0.338 167.771 392.895  1.00 46.75           N
ATOM   1342  CA  ILE B 164      -1.022 169.086 392.706  1.00 53.06           C
ATOM   1343  CB  ILE B 164      -1.780 169.489 393.979  1.00 59.08           C
ATOM   1344  CG1 ILE B 164      -2.911 168.502 394.272  1.00 62.60           C
ATOM   1345  CG2 ILE B 164      -2.262 170.926 393.881  1.00 58.51           C
ATOM   1346  CD1 ILE B 164      -3.640 168.768 395.563  1.00 63.97           C
ATOM   1347  C   ILE B 164       0.013 170.137 392.318  1.00 52.50           C
ATOM   1348  O   ILE B 164       1.033 170.258 393.013  1.00 53.75           O
ATOM   1349  N   ASP B 165      -0.236 170.834 391.220  1.00 55.67           N
ATOM   1350  CA  ASP B 165       0.449 172.096 390.863  1.00 61.99           C
ATOM   1351  CB  ASP B 165       0.886 172.076 389.395  1.00 67.49           C
ATOM   1352  CG  ASP B 165       1.800 173.227 389.016  1.00 74.31           C
ATOM   1353  OD1 ASP B 165       1.719 174.286 389.681  1.00 77.71           O
ATOM   1354  OD2 ASP B 165       2.588 173.053 388.068  1.00 81.83           O
ATOM   1355  C   ASP B 165      -0.547 173.201 391.215  1.00 64.03           C
ATOM   1356  O   ASP B 165      -1.389 173.504 390.365  1.00 59.76           O
ATOM   1357  N   HIS B 166      -0.494 173.703 392.456  1.00 65.59           N
ATOM   1358  CA  HIS B 166      -1.523 174.587 393.071  1.00 72.63           C
ATOM   1359  CB  HIS B 166      -1.285 174.710 394.578  1.00 73.10           C
ATOM   1360  CG  HIS B 166      -2.299 175.539 395.292  1.00 79.01           C
ATOM   1361  ND1 HIS B 166      -3.653 175.432 395.046  1.00 78.88           N
ATOM   1362  CE1 HIS B 166      -4.308 176.250 395.846  1.00 80.22           C
ATOM   1363  NE2 HIS B 166      -3.420 176.879 396.615  1.00 81.77           N
ATOM   1364  CD2 HIS B 166      -2.166 176.442 396.288  1.00 82.35           C
ATOM   1365  C   HIS B 166      -1.541 175.959 392.386  1.00 71.81           C
ATOM   1366  O   HIS B 166      -2.629 176.553 392.287  1.00 72.97           O
ATOM   1367  N   GLU B 167      -0.378 176.425 391.930  1.00 75.16           N
ATOM   1368  CA  GLU B 167      -0.210 177.685 391.159  1.00 81.12           C
ATOM   1369  CB  GLU B 167       1.263 177.881 390.785  1.00 90.74           C
ATOM   1370  CG  GLU B 167       1.583 179.266 390.246  1.00 97.59           C
ATOM   1371  CD  GLU B 167       2.977 179.406 389.655  1.00102.51           C
ATOM   1372  OE1 GLU B 167       3.140 180.206 388.709  1.00 97.00           O
ATOM   1373  OE2 GLU B 167       3.896 178.712 390.142  1.00102.98           O
ATOM   1374  C   GLU B 167      -1.107 177.633 389.917  1.00 75.48           C
ATOM   1375  O   GLU B 167      -1.710 178.669 389.602  1.00 75.10           O
ATOM   1376  N   HIS B 168      -1.184 176.472 389.251  1.00 76.54           N
ATOM   1377  CA  HIS B 168      -1.991 176.221 388.022  1.00 70.23           C
ATOM   1378  CB  HIS B 168      -1.183 175.418 386.988  1.00 75.77           C
ATOM   1379  CG  HIS B 168       0.113 176.053 386.602  1.00 88.77           C
ATOM   1380  ND1 HIS B 168       0.235 177.416 386.380  1.00 93.52           N
ATOM   1381  CE1 HIS B 168       1.484 177.699 386.061  1.00 91.60           C
ATOM   1382  NE2 HIS B 168       2.183 176.555 386.059  1.00 92.00           N
ATOM   1383  CD2 HIS B 168       1.341 175.526 386.394  1.00 94.01           C
ATOM   1384  C   HIS B 168      -3.306 175.507 388.367  1.00 67.17           C
ATOM   1385  O   HIS B 168      -4.095 175.240 387.435  1.00 65.07           O
ATOM   1386  N   ARG B 169      -3.546 175.182 389.641  1.00 66.33           N
ATOM   1387  CA  ARG B 169      -4.787 174.481 390.080  1.00 71.60           C
ATOM   1388  CB  ARG B 169      -6.004 175.369 389.797  1.00 72.14           C
ATOM   1389  CG  ARG B 169      -5.802 176.842 390.130  1.00 77.55           C
ATOM   1390  CD  ARG B 169      -6.073 177.122 391.593  1.00 82.45           C
ATOM   1391  NE  ARG B 169      -7.476 176.868 391.901  1.00 88.91           N
ATOM   1392  CZ  ARG B 169      -7.945 176.488 393.089  1.00 91.87           C
ATOM   1393  NH1 ARG B 169      -7.116 176.298 394.103  1.00 84.65           N
ATOM   1394  NH2 ARG B 169      -9.244 176.291 393.254  1.00 89.45           N
ATOM   1395  C   ARG B 169      -4.902 173.124 389.357  1.00 68.70           C
ATOM   1396  O   ARG B 169      -6.035 172.678 389.092  1.00 70.76           O
ATOM   1397  N   LYS B 170      -3.771 172.484 389.053  1.00 60.17           N
ATOM   1398  CA  LYS B 170      -3.726 171.206 388.306  1.00 60.78           C
ATOM   1399  CB  LYS B 170      -2.593 171.245 387.275  1.00 70.16           C
ATOM   1400  CG  LYS B 170      -2.537 170.060 386.315  1.00 71.12           C
ATOM   1401  CD  LYS B 170      -1.512 170.220 385.211  1.00 77.09           C
ATOM   1402  CE  LYS B 170      -0.100 169.912 385.665  1.00 80.84           C
ATOM   1403  NZ  LYS B 170       0.871 170.044 384.553  1.00 78.03           N
ATOM   1404  C   LYS B 170      -3.550 170.057 389.306  1.00 60.51           C
ATOM   1405  O   LYS B 170      -2.676 170.149 390.186  1.00 61.62           O
ATOM   1406  N   LEU B 171      -4.351 169.008 389.164  1.00 50.55           N
ATOM   1407  CA  LEU B 171      -4.238 167.759 389.956  1.00 54.35           C
ATOM   1408  CB  LEU B 171      -5.499 167.632 390.807  1.00 49.67           C
ATOM   1409  CG  LEU B 171      -5.616 166.363 391.642  1.00 51.17           C
ATOM   1410  CD1 LEU B 171      -6.272 166.669 392.979  1.00 49.34           C
ATOM   1411  CD2 LEU B 171      -6.395 165.282 390.907  1.00 50.83           C
ATOM   1412  C   LEU B 171      -4.079 166.568 389.005  1.00 55.22           C
ATOM   1413  O   LEU B 171      -4.819 166.518 387.986  1.00 50.59           O
ATOM   1414  N   ARG B 172      -3.187 165.623 389.327  1.00 52.83           N
ATOM   1415  CA  ARG B 172      -3.038 164.360 388.555  1.00 46.28           C
ATOM   1416  CB  ARG B 172      -1.800 164.391 387.657  1.00 47.07           C
ATOM   1417  CG  ARG B 172      -1.822 165.487 386.592  1.00 54.55           C
ATOM   1418  CD  ARG B 172      -2.766 165.140 385.448  1.00 57.94           C
ATOM   1419  NE  ARG B 172      -2.715 166.081 384.338  1.00 59.66           N
ATOM   1420  CZ  ARG B 172      -3.540 167.119 384.151  1.00 55.18           C
ATOM   1421  NH1 ARG B 172      -4.499 167.381 385.020  1.00 52.37           N
ATOM   1422  NH2 ARG B 172      -3.374 167.912 383.101  1.00 54.87           N
ATOM   1423  C   ARG B 172      -2.985 163.172 389.517  1.00 48.80           C
ATOM   1424  O   ARG B 172      -2.107 163.158 390.408  1.00 45.27           O
ATOM   1425  N   LEU B 173      -3.886 162.208 389.325  1.00 40.72           N
ATOM   1426  CA  LEU B 173      -3.843 160.884 389.995  1.00 44.29           C
ATOM   1427  CB  LEU B 173      -5.223 160.228 389.864  1.00 46.80           C
ATOM   1428  CG  LEU B 173      -5.409 158.895 390.589  1.00 50.61           C
ATOM   1429  CD1 LEU B 173      -4.968 159.005 392.043  1.00 58.38           C
ATOM   1430  CD2 LEU B 173      -6.855 158.434 390.520  1.00 49.37           C
ATOM   1431  C   LEU B 173      -2.736 160.040 389.348  1.00 46.30           C
ATOM   1432  O   LEU B 173      -2.881 159.674 388.169  1.00 48.39           O
ATOM   1433  N   ILE B 174      -1.655 159.767 390.084  1.00 40.78           N
ATOM   1434  CA  ILE B 174      -0.487 158.974 389.614  1.00 40.44           C
ATOM   1435  CB  ILE B 174       0.822 159.746 389.851  1.00 44.02           C
ATOM   1436  CG1 ILE B 174       1.146 159.918 391.342  1.00 44.85           C
ATOM   1437  CG2 ILE B 174       0.777 161.094 389.151  1.00 43.65           C
ATOM   1438  CD1 ILE B 174       2.587 160.311 391.612  1.00 44.12           C
ATOM   1439  C   ILE B 174      -0.454 157.588 390.273  1.00 42.68           C
ATOM   1440  O   ILE B 174      -1.351 157.261 391.083  1.00 43.05           O
ATOM   1441  N   ASP B 175       0.522 156.783 389.850  1.00 39.15           N
ATOM   1442  CA  ASP B 175       0.954 155.490 390.435  1.00 42.07           C
ATOM   1443  CB  ASP B 175       1.410 155.621 391.886  1.00 43.88           C
ATOM   1444  CG  ASP B 175       2.126 154.385 392.400  1.00 50.50           C
ATOM   1445  OD1 ASP B 175       2.420 153.474 391.569  1.00 55.64           O
ATOM   1446  OD2 ASP B 175       2.411 154.342 393.632  1.00 55.19           O
ATOM   1447  C   ASP B 175      -0.188 154.482 390.289  1.00 43.80           C
ATOM   1448  O   ASP B 175      -0.873 154.171 391.286  1.00 38.57           O
ATOM   1449  N   TRP B 176      -0.263 153.921 389.094  1.00 39.95           N
ATOM   1450  CA  TRP B 176      -1.252 152.922 388.651  1.00 38.64           C
ATOM   1451  CB  TRP B 176      -1.695 153.321 387.244  1.00 41.39           C
ATOM   1452  CG  TRP B 176      -2.459 154.605 387.293  1.00 39.64           C
ATOM   1453  CD1 TRP B 176      -1.949 155.869 387.303  1.00 40.51           C
ATOM   1454  NE1 TRP B 176      -2.964 156.786 387.433  1.00 42.98           N
ATOM   1455  CE2 TRP B 176      -4.155 156.120 387.553  1.00 40.43           C
ATOM   1456  CD2 TRP B 176      -3.875 154.740 387.486  1.00 39.49           C
ATOM   1457  CE3 TRP B 176      -4.932 153.833 387.571  1.00 39.37           C
ATOM   1458  CZ3 TRP B 176      -6.215 154.321 387.706  1.00 40.01           C
ATOM   1459  CH2 TRP B 176      -6.468 155.693 387.774  1.00 39.95           C
ATOM   1460  CZ2 TRP B 176      -5.448 156.614 387.719  1.00 40.61           C
ATOM   1461  C   TRP B 176      -0.665 151.511 388.761  1.00 38.37           C
ATOM   1462  O   TRP B 176      -1.248 150.587 388.171  1.00 46.31           O
ATOM   1463  N   GLY B 177       0.406 151.347 389.540  1.00 41.76           N
ATOM   1464  CA  GLY B 177       1.143 150.075 389.719  1.00 45.31           C
ATOM   1465  C   GLY B 177       0.394 148.993 390.492  1.00 45.89           C
ATOM   1466  O   GLY B 177       0.750 147.817 390.338  1.00 52.16           O
ATOM   1467  N   LEU B 178      -0.616 149.332 391.287  1.00 48.04           N
ATOM   1468  CA  LEU B 178      -1.408 148.326 392.053  1.00 47.77           C
ATOM   1469  CB  LEU B 178      -1.487 148.753 393.528  1.00 47.79           C
ATOM   1470  CG  LEU B 178      -0.163 148.800 394.294  1.00 51.20           C
ATOM   1471  CD1 LEU B 178      -0.400 149.043 395.775  1.00 47.53           C
ATOM   1472  CD2 LEU B 178       0.647 147.527 394.096  1.00 53.39           C
ATOM   1473  C   LEU B 178      -2.806 148.195 391.444  1.00 47.66           C
ATOM   1474  O   LEU B 178      -3.571 147.330 391.918  1.00 47.34           O
ATOM   1475  N   ALA B 179      -3.113 149.012 390.428  1.00 45.09           N
ATOM   1476  CA  ALA B 179      -4.463 149.152 389.838  1.00 46.35           C
ATOM   1477  CB  ALA B 179      -4.496 150.309 388.884  1.00 46.91           C
ATOM   1478  C   ALA B 179      -4.892 147.847 389.163  1.00 44.36           C
ATOM   1479  O   ALA B 179      -4.009 147.083 388.722  1.00 40.31           O
ATOM   1480  N   GLU B 180      -6.201 147.589 389.088  1.00 44.96           N
ATOM   1481  CA  GLU B 180      -6.698 146.277 388.566  1.00 48.27           C
ATOM   1482  CB  GLU B 180      -6.753 145.261 389.724  1.00 52.95           C
ATOM   1483  CG  GLU B 180      -6.823 143.780 389.366  1.00 55.33           C
ATOM   1484  CD  GLU B 180      -6.113 143.257 388.120  1.00 62.25           C
ATOM   1485  OE1 GLU B 180      -6.543 143.627 386.985  1.00 55.27           O
ATOM   1486  OE2 GLU B 180      -5.168 142.426 388.272  1.00 62.10           O
ATOM   1487  C   GLU B 180      -8.029 146.506 387.852  1.00 46.91           C
ATOM   1488  O   GLU B 180      -8.720 147.543 388.142  1.00 43.33           O
ATOM   1489  N   PHE B 181      -8.367 145.583 386.943  1.00 46.17           N
ATOM   1490  CA  PHE B 181      -9.665 145.555 386.217  1.00 45.94           C
ATOM   1491  CB  PHE B 181      -9.514 144.835 384.879  1.00 50.44           C
ATOM   1492  CG  PHE B 181      -8.645 145.540 383.862  1.00 46.62           C
ATOM   1493  CD1 PHE B 181      -9.139 146.597 383.119  1.00 52.60           C
ATOM   1494  CE1 PHE B 181      -8.347 147.225 382.169  1.00 55.41           C
ATOM   1495  CZ  PHE B 181      -7.051 146.802 381.962  1.00 51.00           C
ATOM   1496  CD2 PHE B 181      -7.339 145.139 383.649  1.00 47.91           C
ATOM   1497  CE2 PHE B 181      -6.549 145.758 382.698  1.00 51.97           C
ATOM   1498  C   PHE B 181     -10.709 144.872 387.105  1.00 47.22           C
ATOM   1499  O   PHE B 181     -10.432 143.762 387.612  1.00 48.81           O
ATOM   1500  N   TYR B 182     -11.849 145.536 387.306  1.00 47.18           N
ATOM   1501  CA  TYR B 182     -12.991 145.020 388.098  1.00 52.62           C
ATOM   1502  CB  TYR B 182     -13.927 146.130 388.581  1.00 51.98           C
ATOM   1503  CG  TYR B 182     -15.116 145.554 389.309  1.00 62.61           C
ATOM   1504  CD1 TYR B 182     -14.944 144.902 390.518  1.00 67.03           C
ATOM   1505  CE1 TYR B 182     -16.009 144.317 391.187  1.00 72.41           C
ATOM   1506  CZ  TYR B 182     -17.278 144.358 390.635  1.00 71.11           C
ATOM   1507  OH  TYR B 182     -18.323 143.792 391.310  1.00 61.61           O
ATOM   1508  CE2 TYR B 182     -17.465 144.987 389.412  1.00 73.21           C
ATOM   1509  CD2 TYR B 182     -16.386 145.559 388.753  1.00 66.67           C
ATOM   1510  C   TYR B 182     -13.782 144.032 387.238  1.00 58.43           C
ATOM   1511  O   TYR B 182     -14.262 144.432 386.147  1.00 50.00           O
ATOM   1512  N   HIS B 183     -13.891 142.784 387.710  1.00 64.05           N
ATOM   1513  CA  HIS B 183     -14.746 141.714 387.128  1.00 63.09           C
ATOM   1514  CB  HIS B 183     -13.888 140.556 386.615  1.00 62.40           C
ATOM   1515  CG  HIS B 183     -12.964 140.953 385.515  1.00 68.82           C
ATOM   1516  ND1 HIS B 183     -13.380 141.036 384.194  1.00 67.10           N
ATOM   1517  CE1 HIS B 183     -12.360 141.396 383.440  1.00 67.30           C
ATOM   1518  NE2 HIS B 183     -11.290 141.568 384.238  1.00 68.71           N
ATOM   1519  CD2 HIS B 183     -11.657 141.303 385.531  1.00 63.23           C
ATOM   1520  C   HIS B 183     -15.741 141.279 388.194  1.00 64.21           C
ATOM   1521  O   HIS B 183     -15.329 140.887 389.280  1.00 57.08           O
ATOM   1522  N   PRO B 184     -17.066 141.355 387.938  1.00 69.59           N
ATOM   1523  CA  PRO B 184     -18.049 141.076 388.984  1.00 71.88           C
ATOM   1524  CB  PRO B 184     -19.409 141.374 388.327  1.00 71.69           C
ATOM   1525  CG  PRO B 184     -19.149 141.304 386.829  1.00 71.56           C
ATOM   1526  CD  PRO B 184     -17.684 141.632 386.632  1.00 68.12           C
ATOM   1527  C   PRO B 184     -17.860 139.626 389.470  1.00 71.16           C
ATOM   1528  O   PRO B 184     -17.727 138.734 388.633  1.00 65.15           O
ATOM   1529  N   GLY B 185     -17.738 139.443 390.794  1.00 67.83           N
ATOM   1530  CA  GLY B 185     -17.557 138.126 391.439  1.00 69.89           C
ATOM   1531  C   GLY B 185     -16.104 137.660 391.513  1.00 67.68           C
ATOM   1532  O   GLY B 185     -15.875 136.558 392.031  1.00 67.07           O
ATOM   1533  N   GLN B 186     -15.125 138.417 391.013  1.00 65.63           N
ATOM   1534  CA  GLN B 186     -13.712 137.958 391.074  1.00 64.40           C
ATOM   1535  CB  GLN B 186     -12.847 138.580 389.972  1.00 66.65           C
ATOM   1536  CG  GLN B 186     -11.703 137.675 389.528  1.00 69.09           C
ATOM   1537  CD  GLN B 186     -10.997 138.199 388.295  1.00 86.78           C
ATOM   1538  OE1 GLN B 186     -10.277 139.198 388.342  1.00 91.98           O
ATOM   1539  NE2 GLN B 186     -11.187 137.523 387.171  1.00 86.85           N
ATOM   1540  C   GLN B 186     -13.178 138.247 392.487  1.00 64.32           C
ATOM   1541  O   GLN B 186     -13.625 139.235 393.136  1.00 59.46           O
ATOM   1542  N   GLU B 187     -12.258 137.403 392.945  1.00 63.58           N
ATOM   1543  CA  GLU B 187     -11.620 137.534 394.274  1.00 73.43           C
ATOM   1544  CB  GLU B 187     -11.749 136.229 395.059  1.00 74.59           C
ATOM   1545  CG  GLU B 187     -13.032 136.201 395.875  1.00 79.94           C
ATOM   1546  CD  GLU B 187     -13.607 134.821 396.125  1.00 83.65           C
ATOM   1547  OE1 GLU B 187     -12.810 133.871 396.279  1.00 74.54           O
ATOM   1548  OE2 GLU B 187     -14.852 134.704 396.153  1.00 88.38           O
ATOM   1549  C   GLU B 187     -10.190 138.031 394.076  1.00 68.88           C
ATOM   1550  O   GLU B 187      -9.409 137.349 393.387  1.00 73.06           O
ATOM   1551  N   TYR B 188      -9.913 139.197 394.663  1.00 63.49           N
ATOM   1552  CA  TYR B 188      -8.674 140.005 394.521  1.00 68.94           C
ATOM   1553  CB  TYR B 188      -9.063 141.474 394.308  1.00 62.69           C
ATOM   1554  CG  TYR B 188      -9.804 141.713 393.017  1.00 58.90           C
ATOM   1555  CD1 TYR B 188      -9.119 141.746 391.816  1.00 61.06           C
ATOM   1556  CE1 TYR B 188      -9.777 141.947 390.614  1.00 57.32           C
ATOM   1557  CZ  TYR B 188     -11.150 142.092 390.591  1.00 54.39           C
ATOM   1558  OH  TYR B 188     -11.781 142.299 389.391  1.00 55.30           O
ATOM   1559  CE2 TYR B 188     -11.854 142.057 391.783  1.00 53.22           C
ATOM   1560  CD2 TYR B 188     -11.180 141.860 392.980  1.00 53.71           C
ATOM   1561  C   TYR B 188      -7.814 139.818 395.774  1.00 72.47           C
ATOM   1562  O   TYR B 188      -8.383 139.540 396.855  1.00 70.14           O
ATOM   1563  N   ASN B 189      -6.495 139.957 395.628  1.00 69.37           N
ATOM   1564  CA  ASN B 189      -5.534 139.940 396.765  1.00 73.97           C
ATOM   1565  CB  ASN B 189      -4.097 139.755 396.257  1.00 71.13           C
ATOM   1566  CG  ASN B 189      -3.036 140.031 397.303  1.00 68.80           C
ATOM   1567  OD1 ASN B 189      -3.335 140.243 398.474  1.00 64.11           O
ATOM   1568  ND2 ASN B 189      -1.785 140.049 396.885  1.00 70.94           N
ATOM   1569  C   ASN B 189      -5.794 141.202 397.611  1.00 66.71           C
ATOM   1570  O   ASN B 189      -6.171 142.243 397.021  1.00 60.97           O
ATOM   1571  N   VAL B 190      -5.652 141.089 398.941  1.00 63.89           N
ATOM   1572  CA  VAL B 190      -5.968 142.151 399.954  1.00 59.94           C
ATOM   1573  CB  VAL B 190      -6.682 141.563 401.187  1.00 62.14           C
ATOM   1574  CG1 VAL B 190      -8.015 140.947 400.800  1.00 65.90           C
ATOM   1575  CG2 VAL B 190      -5.817 140.543 401.923  1.00 60.47           C
ATOM   1576  C   VAL B 190      -4.693 142.887 400.376  1.00 55.50           C
ATOM   1577  O   VAL B 190      -4.820 143.871 401.116  1.00 71.38           O
ATOM   1578  N   ARG B 191      -3.523 142.440 399.917  1.00 58.57           N
ATOM   1579  CA  ARG B 191      -2.198 143.063 400.185  1.00 62.59           C
ATOM   1580  CB  ARG B 191      -1.107 141.990 400.187  1.00 67.77           C
ATOM   1581  CG  ARG B 191      -1.427 140.785 401.063  1.00 82.01           C
ATOM   1582  CD  ARG B 191      -0.491 139.620 400.805  1.00 92.95           C
ATOM   1583  NE  ARG B 191       0.758 139.741 401.547  1.00104.92           N
ATOM   1584  CZ  ARG B 191       1.855 139.026 401.314  1.00110.02           C
ATOM   1585  NH1 ARG B 191       1.882 138.130 400.340  1.00108.69           N
ATOM   1586  NH2 ARG B 191       2.930 139.212 402.062  1.00116.24           N
ATOM   1587  C   ARG B 191      -1.908 144.151 399.136  1.00 61.44           C
ATOM   1588  O   ARG B 191      -0.818 144.139 398.546  1.00 67.25           O
ATOM   1589  N   VAL B 192      -2.861 145.062 398.953  1.00 57.18           N
ATOM   1590  CA  VAL B 192      -2.783 146.285 398.108  1.00 60.54           C
ATOM   1591  CB  VAL B 192      -3.826 146.281 396.969  1.00 57.27           C
ATOM   1592  CG1 VAL B 192      -3.756 145.021 396.126  1.00 56.11           C
ATOM   1593  CG2 VAL B 192      -5.238 146.533 397.477  1.00 53.86           C
ATOM   1594  C   VAL B 192      -3.035 147.480 399.025  1.00 59.49           C
ATOM   1595  O   VAL B 192      -3.463 147.260 400.169  1.00 57.74           O
ATOM   1596  N   ALA B 193      -2.873 148.688 398.492  1.00 51.49           N
ATOM   1597  CA  ALA B 193      -3.056 149.970 399.201  1.00 50.08           C
ATOM   1598  CB  ALA B 193      -4.447 150.063 399.773  1.00 49.78           C
ATOM   1599  C   ALA B 193      -1.977 150.120 400.280  1.00 52.71           C
ATOM   1600  O   ALA B 193      -1.281 149.135 400.586  1.00 56.89           O
ATOM   1601  N   SER B 194      -1.848 151.327 400.827  1.00 46.50           N
ATOM   1602  CA  SER B 194      -0.961 151.646 401.968  1.00 51.37           C
ATOM   1603  CB  SER B 194      -0.348 153.006 401.800  1.00 53.10           C
ATOM   1604  OG  SER B 194       0.101 153.146 400.471  1.00 66.19           O
ATOM   1605  C   SER B 194      -1.777 151.558 403.261  1.00 44.68           C
ATOM   1606  O   SER B 194      -2.951 151.952 403.252  1.00 41.91           O
ATOM   1607  N   ARG B 195      -1.149 151.095 404.328  1.00 48.06           N
ATOM   1608  CA  ARG B 195      -1.801 150.795 405.632  1.00 48.75           C
ATOM   1609  CB  ARG B 195      -0.767 150.812 406.754  1.00 52.79           C
ATOM   1610  CG  ARG B 195      -1.340 150.310 408.076  1.00 56.85           C
ATOM   1611  CD  ARG B 195      -0.439 150.680 409.224  1.00 55.17           C
ATOM   1612  NE  ARG B 195       0.835 150.000 409.090  1.00 58.37           N
ATOM   1613  CZ  ARG B 195       2.008 150.497 409.455  1.00 57.86           C
ATOM   1614  NH1 ARG B 195       2.113 151.709 409.981  1.00 57.45           N
ATOM   1615  NH2 ARG B 195       3.089 149.772 409.258  1.00 63.25           N
ATOM   1616  C   ARG B 195      -2.915 151.794 405.969  1.00 43.90           C
ATOM   1617  O   ARG B 195      -4.047 151.348 406.270  1.00 47.83           O
ATOM   1618  N   TYR B 196      -2.638 153.096 405.964  1.00 40.73           N
ATOM   1619  CA  TYR B 196      -3.567 154.103 406.549  1.00 45.59           C
ATOM   1620  CB  TYR B 196      -2.889 155.465 406.679  1.00 42.98           C
ATOM   1621  CG  TYR B 196      -1.575 155.423 407.408  1.00 48.35           C
ATOM   1622  CD1 TYR B 196      -1.382 154.556 408.479  1.00 47.39           C
ATOM   1623  CE1 TYR B 196      -0.187 154.532 409.178  1.00 48.57           C
ATOM   1624  CZ  TYR B 196       0.839 155.387 408.817  1.00 56.75           C
ATOM   1625  OH  TYR B 196       2.018 155.347 409.509  1.00 57.82           O
ATOM   1626  CE2 TYR B 196       0.658 156.275 407.766  1.00 52.81           C
ATOM   1627  CD2 TYR B 196      -0.541 156.284 407.070  1.00 50.05           C
ATOM   1628  C   TYR B 196      -4.865 154.214 405.729  1.00 47.11           C
ATOM   1629  O   TYR B 196      -5.891 154.721 406.266  1.00 42.13           O
ATOM   1630  N   PHE B 197      -4.821 153.805 404.460  1.00 43.04           N
ATOM   1631  CA  PHE B 197      -5.920 153.998 403.481  1.00 43.07           C
ATOM   1632  CB  PHE B 197      -5.339 154.745 402.268  1.00 43.32           C
ATOM   1633  CG  PHE B 197      -4.574 155.996 402.647  1.00 45.09           C
ATOM   1634  CD1 PHE B 197      -5.207 157.226 402.704  1.00 44.25           C
ATOM   1635  CE1 PHE B 197      -4.529 158.361 403.125  1.00 42.83           C
ATOM   1636  CZ  PHE B 197      -3.195 158.288 403.463  1.00 45.73           C
ATOM   1637  CD2 PHE B 197      -3.233 155.936 403.016  1.00 44.71           C
ATOM   1638  CE2 PHE B 197      -2.547 157.074 403.409  1.00 44.66           C
ATOM   1639  C   PHE B 197      -6.573 152.633 403.199  1.00 43.49           C
ATOM   1640  O   PHE B 197      -7.499 152.572 402.393  1.00 45.21           O
ATOM   1641  N   LYS B 198      -6.072 151.555 403.808  1.00 39.24           N
ATOM   1642  CA  LYS B 198      -6.592 150.187 403.576  1.00 46.05           C
ATOM   1643  CB  LYS B 198      -5.756 149.117 404.280  1.00 52.24           C
ATOM   1644  CG  LYS B 198      -4.474 148.686 403.577  1.00 56.22           C
ATOM   1645  CD  LYS B 198      -3.797 147.493 404.237  1.00 54.38           C
ATOM   1646  CE  LYS B 198      -2.353 147.274 403.832  1.00 59.75           C
ATOM   1647  NZ  LYS B 198      -2.249 146.617 402.511  1.00 67.07           N
ATOM   1648  C   LYS B 198      -8.051 150.126 404.044  1.00 51.36           C
ATOM   1649  O   LYS B 198      -8.364 150.575 405.191  1.00 54.54           O
ATOM   1650  N   GLY B 199      -8.910 149.608 403.165  1.00 53.58           N
ATOM   1651  CA  GLY B 199     -10.332 149.349 403.435  1.00 51.31           C
ATOM   1652  C   GLY B 199     -10.531 148.242 404.466  1.00 46.21           C
ATOM   1653  O   GLY B 199      -9.818 147.225 404.459  1.00 44.33           O
ATOM   1654  N   PRO B 200     -11.573 148.386 405.321  1.00 53.53           N
ATOM   1655  CA  PRO B 200     -11.970 147.335 406.252  1.00 53.48           C
ATOM   1656  CB  PRO B 200     -13.408 147.724 406.600  1.00 58.14           C
ATOM   1657  CG  PRO B 200     -13.399 149.232 406.545  1.00 59.44           C
ATOM   1658  CD  PRO B 200     -12.431 149.575 405.429  1.00 55.85           C
ATOM   1659  C   PRO B 200     -11.924 145.991 405.534  1.00 52.61           C
ATOM   1660  O   PRO B 200     -11.355 145.070 406.063  1.00 53.77           O
ATOM   1661  N   GLU B 201     -12.448 145.978 404.301  1.00 55.94           N
ATOM   1662  CA  GLU B 201     -12.581 144.779 403.440  1.00 55.48           C
ATOM   1663  CB  GLU B 201     -13.226 145.107 402.078  1.00 61.50           C
ATOM   1664  CG  GLU B 201     -12.586 146.240 401.269  1.00 59.61           C
ATOM   1665  CD  GLU B 201     -13.211 147.618 401.462  1.00 66.32           C
ATOM   1666  OE1 GLU B 201     -13.251 148.068 402.627  1.00 55.51           O
ATOM   1667  OE2 GLU B 201     -13.667 148.250 400.450  1.00 58.81           O
ATOM   1668  C   GLU B 201     -11.217 144.102 403.308  1.00 52.93           C
ATOM   1669  O   GLU B 201     -11.193 142.847 403.251  1.00 57.84           O
ATOM   1670  N   LEU B 202     -10.133 144.885 403.253  1.00 56.14           N
ATOM   1671  CA  LEU B 202      -8.743 144.364 403.079  1.00 55.21           C
ATOM   1672  CB  LEU B 202      -7.812 145.482 402.582  1.00 51.56           C
ATOM   1673  CG  LEU B 202      -8.274 146.334 401.394  1.00 54.83           C
ATOM   1674  CD1 LEU B 202      -7.174 147.294 400.965  1.00 57.92           C
ATOM   1675  CD2 LEU B 202      -8.707 145.488 400.209  1.00 51.27           C
ATOM   1676  C   LEU B 202      -8.222 143.810 404.420  1.00 53.66           C
ATOM   1677  O   LEU B 202      -7.432 142.865 404.427  1.00 58.74           O
ATOM   1678  N   LEU B 203      -8.566 144.449 405.528  1.00 58.88           N
ATOM   1679  CA  LEU B 203      -7.939 144.145 406.842  1.00 58.75           C
ATOM   1680  CB  LEU B 203      -8.090 145.376 407.731  1.00 56.32           C
ATOM   1681  CG  LEU B 203      -7.479 146.650 407.157  1.00 51.77           C
ATOM   1682  CD1 LEU B 203      -8.013 147.891 407.871  1.00 54.95           C
ATOM   1683  CD2 LEU B 203      -5.964 146.583 407.214  1.00 49.98           C
ATOM   1684  C   LEU B 203      -8.609 142.898 407.429  1.00 65.20           C
ATOM   1685  O   LEU B 203      -7.898 142.075 408.048  1.00 67.46           O
ATOM   1686  N   VAL B 204      -9.911 142.732 407.166  1.00 66.06           N
ATOM   1687  CA  VAL B 204     -10.700 141.525 407.563  1.00 68.52           C
ATOM   1688  CB  VAL B 204     -12.158 141.880 407.903  1.00 61.76           C
ATOM   1689  CG1 VAL B 204     -12.205 143.078 408.827  1.00 61.27           C
ATOM   1690  CG2 VAL B 204     -13.021 142.120 406.668  1.00 68.64           C
ATOM   1691  C   VAL B 204     -10.618 140.470 406.455  1.00 68.11           C
ATOM   1692  O   VAL B 204     -11.177 139.394 406.665  1.00 64.70           O
ATOM   1693  N   ASP B 205      -9.988 140.790 405.316  1.00 72.72           N
ATOM   1694  CA  ASP B 205      -9.538 139.805 404.294  1.00 71.07           C
ATOM   1695  CB  ASP B 205      -8.780 138.670 404.991  1.00 76.52           C
ATOM   1696  CG  ASP B 205      -7.706 138.038 404.130  1.00 80.93           C
ATOM   1697  OD1 ASP B 205      -7.970 137.852 402.930  1.00 84.26           O
ATOM   1698  OD2 ASP B 205      -6.609 137.757 404.665  1.00 86.62           O
ATOM   1699  C   ASP B 205     -10.722 139.318 403.433  1.00 68.30           C
ATOM   1700  O   ASP B 205     -10.683 138.164 402.961  1.00 64.57           O
ATOM   1701  N   TYR B 206     -11.724 140.174 403.196  1.00 67.33           N
ATOM   1702  CA  TYR B 206     -12.851 139.945 402.246  1.00 67.75           C
ATOM   1703  CB  TYR B 206     -14.034 140.845 402.613  1.00 72.45           C
ATOM   1704  CG  TYR B 206     -15.257 140.606 401.768  1.00 82.82           C
ATOM   1705  CD1 TYR B 206     -15.920 139.389 401.828  1.00 86.02           C
ATOM   1706  CE1 TYR B 206     -17.040 139.143 401.054  1.00 90.13           C
ATOM   1707  CZ  TYR B 206     -17.506 140.125 400.195  1.00 93.45           C
ATOM   1708  OH  TYR B 206     -18.617 139.871 399.450  1.00 87.31           O
ATOM   1709  CE2 TYR B 206     -16.853 141.345 400.112  1.00 82.52           C
ATOM   1710  CD2 TYR B 206     -15.738 141.576 400.897  1.00 82.72           C
ATOM   1711  C   TYR B 206     -12.398 140.240 400.806  1.00 63.43           C
ATOM   1712  O   TYR B 206     -12.260 141.444 400.469  1.00 58.82           O
ATOM   1713  N   GLN B 207     -12.191 139.195 399.994  1.00 56.42           N
ATOM   1714  CA  GLN B 207     -11.443 139.233 398.702  1.00 58.48           C
ATOM   1715  CB  GLN B 207     -10.858 137.854 398.387  1.00 57.86           C
ATOM   1716  CG  GLN B 207      -9.728 137.442 399.319  1.00 58.95           C
ATOM   1717  CD  GLN B 207      -8.949 136.292 398.728  1.00 66.24           C
ATOM   1718  OE1 GLN B 207      -7.745 136.380 398.506  1.00 66.02           O
ATOM   1719  NE2 GLN B 207      -9.644 135.205 398.424  1.00 70.67           N
ATOM   1720  C   GLN B 207     -12.312 139.715 397.522  1.00 59.53           C
ATOM   1721  O   GLN B 207     -11.698 140.061 396.480  1.00 54.84           O
ATOM   1722  N   MET B 208     -13.652 139.786 397.660  1.00 52.97           N
ATOM   1723  CA  MET B 208     -14.579 140.187 396.556  1.00 60.02           C
ATOM   1724  CB  MET B 208     -15.847 139.324 396.544  1.00 67.00           C
ATOM   1725  CG  MET B 208     -16.507 139.257 395.179  1.00 70.71           C
ATOM   1726  SD  MET B 208     -17.879 138.066 395.058  1.00 69.91           S
ATOM   1727  CE  MET B 208     -16.991 136.524 395.272  1.00 60.01           C
ATOM   1728  C   MET B 208     -14.975 141.667 396.674  1.00 57.49           C
ATOM   1729  O   MET B 208     -16.179 141.963 396.684  1.00 53.06           O
ATOM   1730  N   TYR B 209     -13.994 142.570 396.717  1.00 55.55           N
ATOM   1731  CA  TYR B 209     -14.222 144.031 396.875  1.00 54.39           C
ATOM   1732  CB  TYR B 209     -13.126 144.690 397.722  1.00 46.04           C
ATOM   1733  CG  TYR B 209     -11.711 144.489 397.241  1.00 45.51           C
ATOM   1734  CD1 TYR B 209     -11.144 145.336 396.292  1.00 51.85           C
ATOM   1735  CE1 TYR B 209      -9.836 145.162 395.845  1.00 48.45           C
ATOM   1736  CZ  TYR B 209      -9.069 144.134 396.363  1.00 48.85           C
ATOM   1737  OH  TYR B 209      -7.789 143.981 395.931  1.00 49.25           O
ATOM   1738  CE2 TYR B 209      -9.616 143.273 397.310  1.00 44.44           C
ATOM   1739  CD2 TYR B 209     -10.924 143.458 397.737  1.00 42.88           C
ATOM   1740  C   TYR B 209     -14.317 144.659 395.484  1.00 54.93           C
ATOM   1741  O   TYR B 209     -14.104 143.941 394.495  1.00 58.91           O
ATOM   1742  N   ASP B 210     -14.568 145.969 395.434  1.00 54.70           N
ATOM   1743  CA  ASP B 210     -14.802 146.711 394.172  1.00 60.57           C
ATOM   1744  CB  ASP B 210     -16.297 146.659 393.846  1.00 55.63           C
ATOM   1745  CG  ASP B 210     -17.183 147.331 394.880  1.00 62.20           C
ATOM   1746  OD1 ASP B 210     -17.032 148.547 395.069  1.00 64.52           O
ATOM   1747  OD2 ASP B 210     -18.031 146.629 395.483  1.00 71.47           O
ATOM   1748  C   ASP B 210     -14.230 148.138 394.259  1.00 57.29           C
ATOM   1749  O   ASP B 210     -13.419 148.432 395.164  1.00 53.91           O
ATOM   1750  N   TYR B 211     -14.634 148.976 393.303  1.00 58.66           N
ATOM   1751  CA  TYR B 211     -14.309 150.417 393.191  1.00 55.25           C
ATOM   1752  CB  TYR B 211     -15.251 151.124 392.221  1.00 54.51           C
ATOM   1753  CG  TYR B 211     -15.394 150.466 390.877  1.00 59.13           C
ATOM   1754  CD1 TYR B 211     -14.315 150.327 390.017  1.00 48.46           C
ATOM   1755  CE1 TYR B 211     -14.458 149.713 388.783  1.00 50.76           C
ATOM   1756  CZ  TYR B 211     -15.699 149.234 388.393  1.00 52.41           C
ATOM   1757  OH  TYR B 211     -15.905 148.639 387.189  1.00 50.46           O
ATOM   1758  CE2 TYR B 211     -16.780 149.356 389.244  1.00 59.86           C
ATOM   1759  CD2 TYR B 211     -16.624 149.972 390.473  1.00 60.17           C
ATOM   1760  C   TYR B 211     -14.433 151.140 394.533  1.00 54.89           C
ATOM   1761  O   TYR B 211     -13.638 152.084 394.720  1.00 49.03           O
ATOM   1762  N   SER B 212     -15.422 150.789 395.371  1.00 45.29           N
ATOM   1763  CA  SER B 212     -15.765 151.508 396.633  1.00 52.04           C
ATOM   1764  CB  SER B 212     -16.971 150.882 397.316  1.00 50.31           C
ATOM   1765  OG  SER B 212     -16.817 149.467 397.401  1.00 60.36           O
ATOM   1766  C   SER B 212     -14.544 151.564 397.575  1.00 48.32           C
ATOM   1767  O   SER B 212     -14.443 152.535 398.354  1.00 57.39           O
ATOM   1768  N   LEU B 213     -13.651 150.578 397.505  1.00 48.43           N
ATOM   1769  CA  LEU B 213     -12.310 150.601 398.166  1.00 50.10           C
ATOM   1770  CB  LEU B 213     -11.417 149.507 397.577  1.00 50.67           C
ATOM   1771  CG  LEU B 213      -9.932 149.639 397.900  1.00 51.38           C
ATOM   1772  CD1 LEU B 213      -9.709 149.812 399.406  1.00 63.36           C
ATOM   1773  CD2 LEU B 213      -9.165 148.437 397.378  1.00 43.67           C
ATOM   1774  C   LEU B 213     -11.673 151.978 397.987  1.00 57.83           C
ATOM   1775  O   LEU B 213     -11.291 152.587 399.015  1.00 60.48           O
ATOM   1776  N   ASP B 214     -11.611 152.488 396.751  1.00 46.83           N
ATOM   1777  CA  ASP B 214     -11.003 153.818 396.493  1.00 47.00           C
ATOM   1778  CB  ASP B 214     -10.923 154.162 394.996  1.00 45.47           C
ATOM   1779  CG  ASP B 214     -10.061 153.238 394.160  1.00 44.09           C
ATOM   1780  OD1 ASP B 214      -9.156 152.578 394.706  1.00 51.03           O
ATOM   1781  OD2 ASP B 214     -10.304 153.184 392.959  1.00 52.66           O
ATOM   1782  C   ASP B 214     -11.794 154.893 397.242  1.00 45.91           C
ATOM   1783  O   ASP B 214     -11.178 155.946 397.608  1.00 48.44           O
ATOM   1784  N   MET B 215     -13.106 154.703 397.430  1.00 45.49           N
ATOM   1785  CA  MET B 215     -13.958 155.746 398.085  1.00 46.71           C
ATOM   1786  CB  MET B 215     -15.458 155.510 397.836  1.00 51.96           C
ATOM   1787  CG  MET B 215     -15.869 155.582 396.344  1.00 54.90           C
ATOM   1788  SD  MET B 215     -15.327 157.088 395.477  1.00 52.90           S
ATOM   1789  CE  MET B 215     -16.228 158.317 396.420  1.00 59.07           C
ATOM   1790  C   MET B 215     -13.631 155.802 399.591  1.00 45.50           C
ATOM   1791  O   MET B 215     -13.572 156.945 400.155  1.00 44.18           O
ATOM   1792  N   TRP B 216     -13.334 154.649 400.199  1.00 46.52           N
ATOM   1793  CA  TRP B 216     -12.778 154.545 401.583  1.00 51.74           C
ATOM   1794  CB  TRP B 216     -12.516 153.088 402.002  1.00 57.77           C
ATOM   1795  CG  TRP B 216     -11.927 153.002 403.379  1.00 71.82           C
ATOM   1796  CD1 TRP B 216     -10.604 152.929 403.710  1.00 74.42           C
ATOM   1797  NE1 TRP B 216     -10.450 152.933 405.068  1.00 76.40           N
ATOM   1798  CE2 TRP B 216     -11.684 153.008 405.656  1.00 77.19           C
ATOM   1799  CD2 TRP B 216     -12.646 153.068 404.623  1.00 74.89           C
ATOM   1800  CE3 TRP B 216     -14.000 153.161 404.966  1.00 77.51           C
ATOM   1801  CZ3 TRP B 216     -14.353 153.190 406.298  1.00 77.38           C
ATOM   1802  CH2 TRP B 216     -13.386 153.125 407.302  1.00 74.46           C
ATOM   1803  CZ2 TRP B 216     -12.044 153.035 407.004  1.00 80.46           C
ATOM   1804  C   TRP B 216     -11.494 155.374 401.672  1.00 51.67           C
ATOM   1805  O   TRP B 216     -11.459 156.376 402.485  1.00 48.47           O
ATOM   1806  N   SER B 217     -10.494 155.001 400.849  1.00 48.71           N
ATOM   1807  CA  SER B 217      -9.188 155.703 400.770  1.00 43.16           C
ATOM   1808  CB  SER B 217      -8.311 155.187 399.664  1.00 39.39           C
ATOM   1809  OG  SER B 217      -8.235 153.760 399.666  1.00 44.27           O
ATOM   1810  C   SER B 217      -9.440 157.208 400.661  1.00 41.63           C
ATOM   1811  O   SER B 217      -8.842 157.950 401.454  1.00 47.12           O
ATOM   1812  N   LEU B 218     -10.339 157.648 399.772  1.00 47.62           N
ATOM   1813  CA  LEU B 218     -10.631 159.096 399.571  1.00 48.03           C
ATOM   1814  CB  LEU B 218     -11.562 159.272 398.366  1.00 52.84           C
ATOM   1815  CG  LEU B 218     -12.027 160.707 398.110  1.00 57.14           C
ATOM   1816  CD1 LEU B 218     -10.877 161.588 397.626  1.00 59.59           C
ATOM   1817  CD2 LEU B 218     -13.186 160.733 397.132  1.00 57.69           C
ATOM   1818  C   LEU B 218     -11.226 159.708 400.857  1.00 51.54           C
ATOM   1819  O   LEU B 218     -10.889 160.883 401.177  1.00 49.53           O
ATOM   1820  N   GLY B 219     -12.086 158.965 401.562  1.00 49.96           N
ATOM   1821  CA  GLY B 219     -12.599 159.357 402.891  1.00 51.62           C
ATOM   1822  C   GLY B 219     -11.459 159.682 403.841  1.00 48.84           C
ATOM   1823  O   GLY B 219     -11.439 160.794 404.382  1.00 50.57           O
ATOM   1824  N   CYS B 220     -10.518 158.745 404.000  1.00 50.24           N
ATOM   1825  CA  CYS B 220      -9.348 158.891 404.906  1.00 46.35           C
ATOM   1826  CB  CYS B 220      -8.424 157.691 404.805  1.00 45.51           C
ATOM   1827  SG  CYS B 220      -9.228 156.112 405.186  1.00 51.34           S
ATOM   1828  C   CYS B 220      -8.636 160.207 404.574  1.00 52.78           C
ATOM   1829  O   CYS B 220      -8.294 160.957 405.518  1.00 47.89           O
ATOM   1830  N   MET B 221      -8.515 160.537 403.283  1.00 48.72           N
ATOM   1831  CA  MET B 221      -7.755 161.726 402.819  1.00 51.30           C
ATOM   1832  CB  MET B 221      -7.582 161.722 401.294  1.00 50.04           C
ATOM   1833  CG  MET B 221      -6.652 160.641 400.771  1.00 57.85           C
ATOM   1834  SD  MET B 221      -6.294 160.796 398.993  1.00 56.59           S
ATOM   1835  CE  MET B 221      -5.915 162.538 398.884  1.00 49.27           C
ATOM   1836  C   MET B 221      -8.496 163.009 403.225  1.00 51.59           C
ATOM   1837  O   MET B 221      -7.819 163.971 403.711  1.00 51.64           O
ATOM   1838  N   LEU B 222      -9.813 163.064 402.982  1.00 53.48           N
ATOM   1839  CA  LEU B 222     -10.643 164.252 403.326  1.00 58.66           C
ATOM   1840  CB  LEU B 222     -12.097 164.052 402.883  1.00 59.01           C
ATOM   1841  CG  LEU B 222     -13.052 165.159 403.332  1.00 61.57           C
ATOM   1842  CD1 LEU B 222     -12.646 166.511 402.756  1.00 60.52           C
ATOM   1843  CD2 LEU B 222     -14.486 164.829 402.967  1.00 62.27           C
ATOM   1844  C   LEU B 222     -10.551 164.449 404.843  1.00 59.32           C
ATOM   1845  O   LEU B 222     -10.282 165.588 405.274  1.00 50.30           O
ATOM   1846  N   ALA B 223     -10.694 163.352 405.593  1.00 56.67           N
ATOM   1847  CA  ALA B 223     -10.682 163.339 407.080  1.00 72.60           C
ATOM   1848  CB  ALA B 223     -10.827 161.926 407.590  1.00 79.74           C
ATOM   1849  C   ALA B 223      -9.395 163.988 407.606  1.00 72.21           C
ATOM   1850  O   ALA B 223      -9.469 164.751 408.599  1.00 66.23           O
ATOM   1851  N   SER B 224      -8.257 163.710 406.961  1.00 65.28           N
ATOM   1852  CA  SER B 224      -6.929 164.226 407.381  1.00 60.96           C
ATOM   1853  CB  SER B 224      -5.779 163.427 406.790  1.00 61.46           C
ATOM   1854  OG  SER B 224      -5.979 163.216 405.402  1.00 68.31           O
ATOM   1855  C   SER B 224      -6.821 165.714 407.038  1.00 56.43           C
ATOM   1856  O   SER B 224      -6.115 166.403 407.777  1.00 62.49           O
ATOM   1857  N   MET B 225      -7.479 166.207 405.981  1.00 56.96           N
ATOM   1858  CA  MET B 225      -7.328 167.629 405.557  1.00 67.59           C
ATOM   1859  CB  MET B 225      -7.602 167.847 404.062  1.00 73.64           C
ATOM   1860  CG  MET B 225      -6.347 167.891 403.196  1.00 80.78           C
ATOM   1861  SD  MET B 225      -5.056 169.108 403.655  1.00 88.67           S
ATOM   1862  CE  MET B 225      -6.054 170.567 403.945  1.00 84.74           C
ATOM   1863  C   MET B 225      -8.269 168.526 406.375  1.00 67.55           C
ATOM   1864  O   MET B 225      -7.830 169.642 406.751  1.00 70.15           O
ATOM   1865  N   ILE B 226      -9.513 168.091 406.600  1.00 65.30           N
ATOM   1866  CA  ILE B 226     -10.526 168.903 407.343  1.00 71.50           C
ATOM   1867  CB  ILE B 226     -11.991 168.461 407.103  1.00 63.54           C
ATOM   1868  CG1 ILE B 226     -12.284 167.022 407.525  1.00 62.26           C
ATOM   1869  CG2 ILE B 226     -12.397 168.702 405.657  1.00 68.16           C
ATOM   1870  CD1 ILE B 226     -13.744 166.654 407.407  1.00 63.51           C
ATOM   1871  C   ILE B 226     -10.133 168.940 408.830  1.00 65.20           C
ATOM   1872  O   ILE B 226     -10.068 170.074 409.356  1.00 64.41           O
ATOM   1873  N   PHE B 227      -9.793 167.795 409.446  1.00 64.41           N
ATOM   1874  CA  PHE B 227      -9.448 167.691 410.896  1.00 59.69           C
ATOM   1875  CB  PHE B 227      -9.823 166.317 411.455  1.00 54.43           C
ATOM   1876  CG  PHE B 227     -11.272 165.938 411.260  1.00 60.75           C
ATOM   1877  CD1 PHE B 227     -12.288 166.870 411.452  1.00 70.76           C
ATOM   1878  CE1 PHE B 227     -13.619 166.517 411.270  1.00 74.25           C
ATOM   1879  CZ  PHE B 227     -13.953 165.227 410.909  1.00 74.91           C
ATOM   1880  CD2 PHE B 227     -11.629 164.642 410.917  1.00 59.42           C
ATOM   1881  CE2 PHE B 227     -12.958 164.291 410.720  1.00 66.60           C
ATOM   1882  C   PHE B 227      -7.966 168.008 411.168  1.00 64.14           C
ATOM   1883  O   PHE B 227      -7.623 168.178 412.336  1.00 68.02           O
ATOM   1884  N   ARG B 228      -7.112 168.124 410.147  1.00 67.72           N
ATOM   1885  CA  ARG B 228      -5.635 168.259 410.309  1.00 68.03           C
ATOM   1886  CB  ARG B 228      -5.249 169.629 410.878  1.00 69.59           C
ATOM   1887  CG  ARG B 228      -5.693 170.794 410.009  1.00 72.32           C
ATOM   1888  CD  ARG B 228      -4.636 171.869 409.911  1.00 78.02           C
ATOM   1889  NE  ARG B 228      -5.078 172.925 409.011  1.00 87.51           N
ATOM   1890  CZ  ARG B 228      -4.715 174.203 409.094  1.00 98.05           C
ATOM   1891  NH1 ARG B 228      -3.884 174.616 410.040  1.00 97.16           N
ATOM   1892  NH2 ARG B 228      -5.188 175.074 408.221  1.00103.32           N
ATOM   1893  C   ARG B 228      -5.120 167.115 411.194  1.00 70.34           C
ATOM   1894  O   ARG B 228      -4.502 167.400 412.222  1.00 72.47           O
ATOM   1895  N   LYS B 229      -5.365 165.869 410.790  1.00 71.18           N
ATOM   1896  CA  LYS B 229      -4.898 164.648 411.493  1.00 75.85           C
ATOM   1897  CB  LYS B 229      -6.055 164.115 412.343  1.00 80.21           C
ATOM   1898  CG  LYS B 229      -5.647 163.496 413.668  1.00 81.20           C
ATOM   1899  CD  LYS B 229      -6.809 163.247 414.594  1.00 86.45           C
ATOM   1900  CE  LYS B 229      -6.430 162.393 415.784  1.00 94.09           C
ATOM   1901  NZ  LYS B 229      -5.869 161.089 415.356  1.00 96.49           N
ATOM   1902  C   LYS B 229      -4.369 163.648 410.449  1.00 74.13           C
ATOM   1903  O   LYS B 229      -5.165 162.787 409.987  1.00 69.54           O
ATOM   1904  N   GLU B 230      -3.082 163.771 410.089  1.00 68.33           N
ATOM   1905  CA  GLU B 230      -2.413 162.983 409.011  1.00 70.92           C
ATOM   1906  CB  GLU B 230      -1.608 163.902 408.074  1.00 79.03           C
ATOM   1907  CG  GLU B 230      -0.100 163.956 408.328  1.00 89.90           C
ATOM   1908  CD  GLU B 230       0.699 164.995 407.544  1.00100.48           C
ATOM   1909  OE1 GLU B 230       0.166 165.538 406.546  1.00108.44           O
ATOM   1910  OE2 GLU B 230       1.862 165.271 407.938  1.00 95.35           O
ATOM   1911  C   GLU B 230      -1.550 161.905 409.662  1.00 61.44           C
ATOM   1912  O   GLU B 230      -0.669 162.223 410.449  1.00 65.35           O
ATOM   1913  N   PRO B 231      -1.795 160.595 409.436  1.00 58.51           N
ATOM   1914  CA  PRO B 231      -2.977 160.101 408.736  1.00 53.83           C
ATOM   1915  CB  PRO B 231      -2.570 158.667 408.385  1.00 54.48           C
ATOM   1916  CG  PRO B 231      -1.775 158.248 409.610  1.00 59.29           C
ATOM   1917  CD  PRO B 231      -0.973 159.489 409.961  1.00 55.38           C
ATOM   1918  C   PRO B 231      -4.137 160.083 409.736  1.00 65.50           C
ATOM   1919  O   PRO B 231      -3.863 160.172 410.924  1.00 70.17           O
ATOM   1920  N   PHE B 232      -5.376 159.932 409.274  1.00 60.67           N
ATOM   1921  CA  PHE B 232      -6.556 159.874 410.169  1.00 62.03           C
ATOM   1922  CB  PHE B 232      -7.856 160.030 409.387  1.00 67.57           C
ATOM   1923  CG  PHE B 232      -9.040 160.247 410.288  1.00 59.67           C
ATOM   1924  CD1 PHE B 232      -9.191 161.443 410.967  1.00 62.31           C
ATOM   1925  CE1 PHE B 232     -10.262 161.633 411.824  1.00 65.38           C
ATOM   1926  CZ  PHE B 232     -11.185 160.630 412.007  1.00 64.62           C
ATOM   1927  CD2 PHE B 232      -9.954 159.232 410.508  1.00 70.09           C
ATOM   1928  CE2 PHE B 232     -11.035 159.428 411.354  1.00 72.41           C
ATOM   1929  C   PHE B 232      -6.568 158.563 410.966  1.00 62.01           C
ATOM   1930  O   PHE B 232      -6.645 158.632 412.204  1.00 60.79           O
ATOM   1931  N   PHE B 233      -6.537 157.413 410.288  1.00 55.08           N
ATOM   1932  CA  PHE B 233      -6.505 156.065 410.905  1.00 54.68           C
ATOM   1933  CB  PHE B 233      -7.422 155.108 410.139  1.00 63.08           C
ATOM   1934  CG  PHE B 233      -8.878 155.496 410.065  1.00 64.71           C
ATOM   1935  CD1 PHE B 233      -9.647 155.610 411.216  1.00 70.05           C
ATOM   1936  CE1 PHE B 233     -10.991 155.951 411.140  1.00 67.27           C
ATOM   1937  CZ  PHE B 233     -11.582 156.169 409.916  1.00 69.21           C
ATOM   1938  CD2 PHE B 233      -9.492 155.709 408.841  1.00 61.03           C
ATOM   1939  CE2 PHE B 233     -10.833 156.047 408.765  1.00 62.59           C
ATOM   1940  C   PHE B 233      -5.053 155.555 410.942  1.00 60.49           C
ATOM   1941  O   PHE B 233      -4.616 154.859 409.974  1.00 57.65           O
ATOM   1942  N   HIS B 234      -4.351 155.831 412.054  1.00 52.92           N
ATOM   1943  CA  HIS B 234      -2.882 155.683 412.227  1.00 53.95           C
ATOM   1944  CB  HIS B 234      -2.337 156.838 413.079  1.00 54.84           C
ATOM   1945  CG  HIS B 234      -0.850 156.958 413.017  1.00 62.24           C
ATOM   1946  ND1 HIS B 234      -0.203 158.185 413.109  1.00 65.62           N
ATOM   1947  CE1 HIS B 234       1.096 158.001 412.980  1.00 65.13           C
ATOM   1948  NE2 HIS B 234       1.318 156.684 412.795  1.00 65.78           N
ATOM   1949  CD2 HIS B 234       0.116 156.031 412.807  1.00 63.38           C
ATOM   1950  C   HIS B 234      -2.528 154.306 412.811  1.00 48.70           C
ATOM   1951  O   HIS B 234      -2.026 154.240 413.940  1.00 51.34           O
ATOM   1952  N   GLY B 235      -2.752 153.240 412.054  1.00 46.78           N
ATOM   1953  CA  GLY B 235      -2.331 151.876 412.416  1.00 51.52           C
ATOM   1954  C   GLY B 235      -0.812 151.796 412.492  1.00 51.99           C
ATOM   1955  O   GLY B 235      -0.176 152.619 411.829  1.00 51.17           O
ATOM   1956  N   HIS B 236      -0.275 150.901 413.333  1.00 49.77           N
ATOM   1957  CA  HIS B 236       1.173 150.588 413.488  1.00 54.52           C
ATOM   1958  CB  HIS B 236       1.589 150.630 414.977  1.00 53.34           C
ATOM   1959  CG  HIS B 236       1.549 152.005 415.561  1.00 56.29           C
ATOM   1960  ND1 HIS B 236       1.302 153.126 414.787  1.00 60.55           N
ATOM   1961  CE1 HIS B 236       1.292 154.201 415.562  1.00 60.57           C
ATOM   1962  NE2 HIS B 236       1.552 153.817 416.807  1.00 57.75           N
ATOM   1963  CD2 HIS B 236       1.711 152.457 416.825  1.00 54.34           C
ATOM   1964  C   HIS B 236       1.443 149.235 412.824  1.00 52.84           C
ATOM   1965  O   HIS B 236       2.604 148.850 412.704  1.00 57.92           O
ATOM   1966  N   ASP B 237       0.382 148.554 412.399  1.00 56.62           N
ATOM   1967  CA  ASP B 237       0.435 147.310 411.601  1.00 59.31           C
ATOM   1968  CB  ASP B 237       0.877 146.126 412.473  1.00 72.81           C
ATOM   1969  CG  ASP B 237      -0.013 145.814 413.674  1.00 80.28           C
ATOM   1970  OD1 ASP B 237      -1.160 145.325 413.467  1.00 78.03           O
ATOM   1971  OD2 ASP B 237       0.454 146.038 414.818  1.00 92.47           O
ATOM   1972  C   ASP B 237      -0.946 147.157 410.957  1.00 60.00           C
ATOM   1973  O   ASP B 237      -1.811 148.007 411.242  1.00 59.46           O
ATOM   1974  N   ASN B 238      -1.160 146.110 410.159  1.00 55.96           N
ATOM   1975  CA  ASN B 238      -2.438 145.921 409.432  1.00 62.72           C
ATOM   1976  CB  ASN B 238      -2.304 144.906 408.295  1.00 67.55           C
ATOM   1977  CG  ASN B 238      -1.346 145.368 407.208  1.00 73.41           C
ATOM   1978  OD1 ASN B 238      -1.036 146.554 407.087  1.00 62.33           O
ATOM   1979  ND2 ASN B 238      -0.840 144.429 406.428  1.00 74.20           N
ATOM   1980  C   ASN B 238      -3.524 145.605 410.467  1.00 71.25           C
ATOM   1981  O   ASN B 238      -4.538 146.339 410.475  1.00 73.41           O
ATOM   1982  N   TYR B 239      -3.288 144.628 411.353  1.00 65.64           N
ATOM   1983  CA  TYR B 239      -4.227 144.237 412.442  1.00 62.07           C
ATOM   1984  CB  TYR B 239      -3.608 143.179 413.349  1.00 69.65           C
ATOM   1985  CG  TYR B 239      -3.214 141.936 412.605  1.00 75.29           C
ATOM   1986  CD1 TYR B 239      -4.180 141.118 412.041  1.00 84.27           C
ATOM   1987  CE1 TYR B 239      -3.832 139.979 411.332  1.00 88.49           C
ATOM   1988  CZ  TYR B 239      -2.495 139.658 411.164  1.00 92.69           C
ATOM   1989  OH  TYR B 239      -2.143 138.537 410.467  1.00105.69           O
ATOM   1990  CE2 TYR B 239      -1.515 140.477 411.704  1.00 87.03           C
ATOM   1991  CD2 TYR B 239      -1.881 141.610 412.412  1.00 78.13           C
ATOM   1992  C   TYR B 239      -4.647 145.481 413.229  1.00 55.93           C
ATOM   1993  O   TYR B 239      -5.851 145.764 413.372  1.00 59.73           O
ATOM   1994  N   ASP B 240      -3.675 146.253 413.689  1.00 53.50           N
ATOM   1995  CA  ASP B 240      -3.946 147.478 414.478  1.00 48.92           C
ATOM   1996  CB  ASP B 240      -2.631 148.092 414.949  1.00 51.47           C
ATOM   1997  CG  ASP B 240      -2.776 149.355 415.778  1.00 50.67           C
ATOM   1998  OD1 ASP B 240      -3.619 149.368 416.687  1.00 52.61           O
ATOM   1999  OD2 ASP B 240      -2.055 150.325 415.487  1.00 51.88           O
ATOM   2000  C   ASP B 240      -4.758 148.461 413.638  1.00 50.95           C
ATOM   2001  O   ASP B 240      -5.472 149.313 414.233  1.00 47.81           O
ATOM   2002  N   GLN B 241      -4.587 148.447 412.310  1.00 46.55           N
ATOM   2003  CA  GLN B 241      -5.255 149.457 411.450  1.00 46.75           C
ATOM   2004  CB  GLN B 241      -4.824 149.315 409.985  1.00 47.31           C
ATOM   2005  CG  GLN B 241      -5.516 150.310 409.079  1.00 40.21           C
ATOM   2006  CD  GLN B 241      -5.019 151.716 409.260  1.00 40.70           C
ATOM   2007  OE1 GLN B 241      -3.883 151.944 409.674  1.00 41.45           O
ATOM   2008  NE2 GLN B 241      -5.889 152.673 408.979  1.00 39.67           N
ATOM   2009  C   GLN B 241      -6.771 149.326 411.631  1.00 39.65           C
ATOM   2010  O   GLN B 241      -7.445 150.362 411.736  1.00 45.02           O
ATOM   2011  N   LEU B 242      -7.276 148.099 411.687  1.00 37.28           N
ATOM   2012  CA  LEU B 242      -8.714 147.804 411.915  1.00 44.66           C
ATOM   2013  CB  LEU B 242      -8.984 146.307 411.770  1.00 48.59           C
ATOM   2014  CG  LEU B 242     -10.467 145.966 411.880  1.00 56.22           C
ATOM   2015  CD1 LEU B 242     -11.264 146.773 410.860  1.00 56.01           C
ATOM   2016  CD2 LEU B 242     -10.708 144.467 411.731  1.00 58.82           C
ATOM   2017  C   LEU B 242      -9.142 148.277 413.304  1.00 50.29           C
ATOM   2018  O   LEU B 242     -10.271 148.787 413.418  1.00 53.04           O
ATOM   2019  N   VAL B 243      -8.257 148.156 414.309  1.00 53.90           N
ATOM   2020  CA  VAL B 243      -8.519 148.682 415.677  1.00 44.50           C
ATOM   2021  CB  VAL B 243      -7.437 148.316 416.714  1.00 53.40           C
ATOM   2022  CG1 VAL B 243      -7.715 148.973 418.066  1.00 53.15           C
ATOM   2023  CG2 VAL B 243      -7.305 146.809 416.883  1.00 50.18           C
ATOM   2024  C   VAL B 243      -8.693 150.183 415.568  1.00 48.98           C
ATOM   2025  O   VAL B 243      -9.677 150.688 416.154  1.00 47.61           O
ATOM   2026  N   ARG B 244      -7.780 150.873 414.877  1.00 46.90           N
ATOM   2027  CA  ARG B 244      -7.836 152.355 414.778  1.00 48.05           C
ATOM   2028  CB  ARG B 244      -6.750 152.913 413.860  1.00 54.20           C
ATOM   2029  CG  ARG B 244      -5.357 152.909 414.445  1.00 57.55           C
ATOM   2030  CD  ARG B 244      -5.291 153.883 415.593  1.00 60.68           C
ATOM   2031  NE  ARG B 244      -5.223 153.117 416.815  1.00 63.66           N
ATOM   2032  CZ  ARG B 244      -5.101 153.643 418.021  1.00 66.00           C
ATOM   2033  NH1 ARG B 244      -5.037 154.958 418.169  1.00 65.77           N
ATOM   2034  NH2 ARG B 244      -5.021 152.838 419.060  1.00 52.99           N
ATOM   2035  C   ARG B 244      -9.171 152.768 414.156  1.00 52.03           C
ATOM   2036  O   ARG B 244      -9.692 153.873 414.485  1.00 58.44           O
ATOM   2037  N   ILE B 245      -9.647 151.932 413.235  1.00 57.88           N
ATOM   2038  CA  ILE B 245     -10.926 152.146 412.504  1.00 63.42           C
ATOM   2039  CB  ILE B 245     -10.982 151.263 411.241  1.00 58.92           C
ATOM   2040  CG1 ILE B 245     -10.143 151.860 410.102  1.00 52.47           C
ATOM   2041  CG2 ILE B 245     -12.429 151.015 410.819  1.00 62.98           C
ATOM   2042  CD1 ILE B 245      -9.756 150.850 409.045  1.00 49.60           C
ATOM   2043  C   ILE B 245     -12.072 151.873 413.487  1.00 63.03           C
ATOM   2044  O   ILE B 245     -12.896 152.786 413.694  1.00 55.22           O
ATOM   2045  N   ALA B 246     -12.112 150.668 414.066  1.00 63.30           N
ATOM   2046  CA  ALA B 246     -13.089 150.284 415.117  1.00 70.42           C
ATOM   2047  CB  ALA B 246     -12.636 149.026 415.808  1.00 65.65           C
ATOM   2048  C   ALA B 246     -13.272 151.459 416.093  1.00 70.40           C
ATOM   2049  O   ALA B 246     -14.419 151.867 416.336  1.00 73.74           O
ATOM   2050  N   LYS B 247     -12.171 152.069 416.528  1.00 70.09           N
ATOM   2051  CA  LYS B 247     -12.145 153.061 417.637  1.00 74.34           C
ATOM   2052  CB  LYS B 247     -10.702 153.352 418.073  1.00 77.35           C
ATOM   2053  CG  LYS B 247     -10.076 152.309 419.000  1.00 78.83           C
ATOM   2054  CD  LYS B 247      -8.704 152.701 419.539  1.00 81.84           C
ATOM   2055  CE  LYS B 247      -8.036 151.595 420.335  1.00 85.54           C
ATOM   2056  NZ  LYS B 247      -8.144 151.812 421.796  1.00 88.08           N
ATOM   2057  C   LYS B 247     -12.855 154.363 417.258  1.00 71.08           C
ATOM   2058  O   LYS B 247     -12.839 155.273 418.107  1.00 76.68           O
ATOM   2059  N   VAL B 248     -13.442 154.485 416.062  1.00 73.11           N
ATOM   2060  CA  VAL B 248     -14.112 155.759 415.627  1.00 79.04           C
ATOM   2061  CB  VAL B 248     -13.276 156.547 414.596  1.00 82.64           C
ATOM   2062  CG1 VAL B 248     -14.011 157.775 414.054  1.00 79.83           C
ATOM   2063  CG2 VAL B 248     -11.935 156.953 415.185  1.00 83.48           C
ATOM   2064  C   VAL B 248     -15.526 155.471 415.108  1.00 76.36           C
ATOM   2065  O   VAL B 248     -16.411 156.311 415.359  1.00 78.33           O
ATOM   2066  N   LEU B 249     -15.728 154.349 414.417  1.00 73.24           N
ATOM   2067  CA  LEU B 249     -17.050 153.924 413.881  1.00 79.25           C
ATOM   2068  CB  LEU B 249     -16.890 153.586 412.392  1.00 76.27           C
ATOM   2069  CG  LEU B 249     -16.006 154.500 411.538  1.00 71.40           C
ATOM   2070  CD1 LEU B 249     -15.725 153.835 410.201  1.00 68.90           C
ATOM   2071  CD2 LEU B 249     -16.625 155.878 411.333  1.00 71.38           C
ATOM   2072  C   LEU B 249     -17.585 152.708 414.669  1.00 77.83           C
ATOM   2073  O   LEU B 249     -18.635 152.162 414.266  1.00 80.13           O
ATOM   2074  N   GLY B 250     -16.861 152.258 415.701  1.00 71.43           N
ATOM   2075  CA  GLY B 250     -17.326 151.291 416.720  1.00 72.90           C
ATOM   2076  C   GLY B 250     -17.289 149.846 416.255  1.00 65.33           C
ATOM   2077  O   GLY B 250     -17.307 149.613 415.027  1.00 74.40           O
ATOM   2078  N   THR B 251     -17.299 148.916 417.216  1.00 60.93           N
ATOM   2079  CA  THR B 251     -17.228 147.428 417.042  1.00 65.60           C
ATOM   2080  CB  THR B 251     -16.751 146.753 418.340  1.00 69.52           C
ATOM   2081  OG1 THR B 251     -16.934 147.707 419.395  1.00 71.16           O
ATOM   2082  CG2 THR B 251     -15.318 146.265 418.277  1.00 70.49           C
ATOM   2083  C   THR B 251     -18.589 146.793 416.666  1.00 68.89           C
ATOM   2084  O   THR B 251     -18.592 145.582 416.286  1.00 63.27           O
ATOM   2085  N   GLU B 252     -19.709 147.511 416.838  1.00 75.23           N
ATOM   2086  CA  GLU B 252     -21.065 146.992 416.494  1.00 89.65           C
ATOM   2087  CB  GLU B 252     -22.161 147.961 416.962  1.00 93.94           C
ATOM   2088  CG  GLU B 252     -23.570 147.373 416.916  1.00 98.99           C
ATOM   2089  CD  GLU B 252     -24.712 148.377 416.794  1.00102.02           C
ATOM   2090  OE1 GLU B 252     -25.883 147.938 416.662  1.00 90.47           O
ATOM   2091  OE2 GLU B 252     -24.435 149.596 416.821  1.00 98.80           O
ATOM   2092  C   GLU B 252     -21.101 146.757 414.976  1.00 86.10           C
ATOM   2093  O   GLU B 252     -21.079 145.576 414.525  1.00 76.65           O
ATOM   2094  N   ASP B 253     -21.062 147.853 414.219  1.00 82.35           N
ATOM   2095  CA  ASP B 253     -21.160 147.857 412.734  1.00 76.81           C
ATOM   2096  CB  ASP B 253     -21.064 149.288 412.217  1.00 73.61           C
ATOM   2097  CG  ASP B 253     -21.793 150.287 413.114  1.00 86.40           C
ATOM   2098  OD1 ASP B 253     -21.594 150.224 414.354  1.00 94.86           O
ATOM   2099  OD2 ASP B 253     -22.552 151.117 412.581  1.00 80.80           O
ATOM   2100  C   ASP B 253     -20.113 146.877 412.188  1.00 73.79           C
ATOM   2101  O   ASP B 253     -20.432 146.132 411.239  1.00 62.04           O
ATOM   2102  N   LEU B 254     -18.942 146.795 412.832  1.00 73.49           N
ATOM   2103  CA  LEU B 254     -17.847 145.884 412.401  1.00 74.05           C
ATOM   2104  CB  LEU B 254     -16.637 146.090 413.318  1.00 78.66           C
ATOM   2105  CG  LEU B 254     -15.305 145.513 412.842  1.00 80.43           C
ATOM   2106  CD1 LEU B 254     -15.175 145.542 411.325  1.00 83.69           C
ATOM   2107  CD2 LEU B 254     -14.156 146.284 413.470  1.00 83.09           C
ATOM   2108  C   LEU B 254     -18.351 144.431 412.396  1.00 74.20           C
ATOM   2109  O   LEU B 254     -18.311 143.793 411.320  1.00 62.07           O
ATOM   2110  N   TYR B 255     -18.854 143.926 413.529  1.00 80.58           N
ATOM   2111  CA  TYR B 255     -19.437 142.557 413.641  1.00 79.26           C
ATOM   2112  CB  TYR B 255     -19.690 142.199 415.110  1.00 88.26           C
ATOM   2113  CG  TYR B 255     -18.477 141.599 415.776  1.00 92.61           C
ATOM   2114  CD1 TYR B 255     -18.171 140.260 415.588  1.00 89.79           C
ATOM   2115  CE1 TYR B 255     -17.048 139.687 416.163  1.00 96.40           C
ATOM   2116  CZ  TYR B 255     -16.193 140.458 416.932  1.00 91.12           C
ATOM   2117  OH  TYR B 255     -15.090 139.865 417.485  1.00 88.20           O
ATOM   2118  CE2 TYR B 255     -16.473 141.803 417.122  1.00 87.84           C
ATOM   2119  CD2 TYR B 255     -17.602 142.364 416.539  1.00 91.70           C
ATOM   2120  C   TYR B 255     -20.672 142.448 412.730  1.00 72.58           C
ATOM   2121  O   TYR B 255     -20.809 141.404 412.018  1.00 55.10           O
ATOM   2122  N   ASP B 256     -21.509 143.500 412.698  1.00 73.03           N
ATOM   2123  CA  ASP B 256     -22.689 143.596 411.789  1.00 83.15           C
ATOM   2124  CB  ASP B 256     -23.466 144.907 411.990  1.00 85.62           C
ATOM   2125  CG  ASP B 256     -24.304 144.934 413.265  1.00 87.70           C
ATOM   2126  OD1 ASP B 256     -24.715 143.844 413.715  1.00 81.19           O
ATOM   2127  OD2 ASP B 256     -24.527 146.041 413.814  1.00 87.57           O
ATOM   2128  C   ASP B 256     -22.189 143.398 410.351  1.00 85.32           C
ATOM   2129  O   ASP B 256     -22.641 142.415 409.678  1.00 65.12           O
ATOM   2130  N   TYR B 257     -21.225 144.234 409.939  1.00 79.27           N
ATOM   2131  CA  TYR B 257     -20.497 144.109 408.654  1.00 70.71           C
ATOM   2132  CB  TYR B 257     -19.381 145.155 408.555  1.00 82.74           C
ATOM   2133  CG  TYR B 257     -18.534 145.045 407.310  1.00 89.63           C
ATOM   2134  CD1 TYR B 257     -19.030 145.418 406.068  1.00 93.36           C
ATOM   2135  CE1 TYR B 257     -18.271 145.290 404.916  1.00 90.49           C
ATOM   2136  CZ  TYR B 257     -16.982 144.792 404.994  1.00 93.11           C
ATOM   2137  OH  TYR B 257     -16.221 144.667 403.870  1.00 93.61           O
ATOM   2138  CE2 TYR B 257     -16.470 144.407 406.221  1.00 99.10           C
ATOM   2139  CD2 TYR B 257     -17.247 144.532 407.363  1.00 95.20           C
ATOM   2140  C   TYR B 257     -20.011 142.660 408.482  1.00 72.53           C
ATOM   2141  O   TYR B 257     -20.375 142.078 407.438  1.00 71.46           O
ATOM   2142  N   ILE B 258     -19.271 142.064 409.437  1.00 69.87           N
ATOM   2143  CA  ILE B 258     -18.580 140.750 409.199  1.00 72.63           C
ATOM   2144  CB  ILE B 258     -17.454 140.435 410.225  1.00 79.39           C
ATOM   2145  CG1 ILE B 258     -17.913 139.559 411.393  1.00 84.10           C
ATOM   2146  CG2 ILE B 258     -16.757 141.690 410.731  1.00 78.48           C
ATOM   2147  CD1 ILE B 258     -17.648 138.089 411.191  1.00 83.20           C
ATOM   2148  C   ILE B 258     -19.638 139.634 409.119  1.00 76.29           C
ATOM   2149  O   ILE B 258     -19.401 138.603 408.412  1.00 67.57           O
ATOM   2150  N   ASP B 259     -20.759 139.811 409.825  1.00 76.17           N
ATOM   2151  CA  ASP B 259     -21.844 138.794 409.867  1.00 83.82           C
ATOM   2152  CB  ASP B 259     -22.731 138.947 411.107  1.00 83.36           C
ATOM   2153  CG  ASP B 259     -22.147 138.302 412.358  1.00 85.82           C
ATOM   2154  OD1 ASP B 259     -21.609 137.171 412.243  1.00 88.24           O
ATOM   2155  OD2 ASP B 259     -22.224 138.934 413.436  1.00 74.03           O
ATOM   2156  C   ASP B 259     -22.608 138.866 408.543  1.00 85.02           C
ATOM   2157  O   ASP B 259     -22.804 137.799 407.927  1.00 86.99           O
ATOM   2158  N   LYS B 260     -22.939 140.080 408.088  1.00 80.60           N
ATOM   2159  CA  LYS B 260     -23.607 140.340 406.781  1.00 78.95           C
ATOM   2160  CB  LYS B 260     -23.720 141.849 406.537  1.00 79.33           C
ATOM   2161  CG  LYS B 260     -24.266 142.245 405.173  1.00 80.00           C
ATOM   2162  CD  LYS B 260     -24.606 143.718 405.067  1.00 81.43           C
ATOM   2163  CE  LYS B 260     -25.000 144.107 403.657  1.00 85.30           C
ATOM   2164  NZ  LYS B 260     -25.384 145.532 403.567  1.00 87.71           N
ATOM   2165  C   LYS B 260     -22.874 139.615 405.637  1.00 70.17           C
ATOM   2166  O   LYS B 260     -23.555 139.058 404.783  1.00 75.13           O
ATOM   2167  N   TYR B 261     -21.544 139.574 405.610  1.00 72.44           N
ATOM   2168  CA  TYR B 261     -20.787 138.945 404.488  1.00 75.47           C
ATOM   2169  CB  TYR B 261     -19.749 139.918 403.902  1.00 68.90           C
ATOM   2170  CG  TYR B 261     -20.349 141.163 403.286  1.00 62.62           C
ATOM   2171  CD1 TYR B 261     -20.678 141.228 401.938  1.00 67.11           C
ATOM   2172  CE1 TYR B 261     -21.238 142.367 401.375  1.00 59.09           C
ATOM   2173  CZ  TYR B 261     -21.495 143.471 402.169  1.00 62.56           C
ATOM   2174  OH  TYR B 261     -22.055 144.603 401.652  1.00 63.52           O
ATOM   2175  CE2 TYR B 261     -21.193 143.422 403.517  1.00 64.64           C
ATOM   2176  CD2 TYR B 261     -20.628 142.276 404.059  1.00 64.63           C
ATOM   2177  C   TYR B 261     -20.208 137.601 404.942  1.00 68.86           C
ATOM   2178  O   TYR B 261     -19.428 136.991 404.178  1.00 75.88           O
ATOM   2179  N   ASN B 262     -20.598 137.128 406.130  1.00 73.15           N
ATOM   2180  CA  ASN B 262     -20.228 135.778 406.626  1.00 72.56           C
ATOM   2181  CB  ASN B 262     -20.890 134.677 405.791  1.00 76.62           C
ATOM   2182  CG  ASN B 262     -20.787 133.312 406.441  1.00 84.13           C
ATOM   2183  OD1 ASN B 262     -20.287 132.360 405.839  1.00 85.14           O
ATOM   2184  ND2 ASN B 262     -21.223 133.220 407.686  1.00 80.16           N
ATOM   2185  C   ASN B 262     -18.702 135.663 406.620  1.00 67.15           C
ATOM   2186  O   ASN B 262     -18.163 134.635 406.135  1.00 66.38           O
ATOM   2187  N   ILE B 263     -18.033 136.696 407.133  1.00 70.30           N
ATOM   2188  CA  ILE B 263     -16.546 136.818 407.109  1.00 74.56           C
ATOM   2189  CB  ILE B 263     -16.118 138.296 406.987  1.00 78.62           C
ATOM   2190  CG1 ILE B 263     -16.641 138.948 405.702  1.00 74.83           C
ATOM   2191  CG2 ILE B 263     -14.605 138.417 407.109  1.00 77.32           C
ATOM   2192  CD1 ILE B 263     -16.479 140.456 405.651  1.00 69.65           C
ATOM   2193  C   ILE B 263     -16.006 136.181 408.391  1.00 75.29           C
ATOM   2194  O   ILE B 263     -16.490 136.585 409.458  1.00 63.34           O
ATOM   2195  N   GLU B 264     -15.044 135.251 408.277  1.00 82.81           N
ATOM   2196  CA  GLU B 264     -14.353 134.583 409.421  1.00 89.23           C
ATOM   2197  CB  GLU B 264     -14.022 133.128 409.079  1.00 98.53           C
ATOM   2198  CG  GLU B 264     -13.606 132.303 410.288  1.00102.56           C
ATOM   2199  CD  GLU B 264     -12.121 131.987 410.386  1.00105.61           C
ATOM   2200  OE1 GLU B 264     -11.316 132.924 410.587  1.00103.02           O
ATOM   2201  OE2 GLU B 264     -11.768 130.798 410.253  1.00104.89           O
ATOM   2202  C   GLU B 264     -13.075 135.352 409.791  1.00 84.07           C
ATOM   2203  O   GLU B 264     -12.075 135.222 409.062  1.00 74.13           O
ATOM   2204  N   LEU B 265     -13.114 136.077 410.914  1.00 78.89           N
ATOM   2205  CA  LEU B 265     -12.065 137.016 411.405  1.00 85.36           C
ATOM   2206  CB  LEU B 265     -12.683 137.817 412.557  1.00 89.77           C
ATOM   2207  CG  LEU B 265     -12.008 139.139 412.913  1.00 91.82           C
ATOM   2208  CD1 LEU B 265     -11.957 140.077 411.718  1.00 95.14           C
ATOM   2209  CD2 LEU B 265     -12.733 139.800 414.072  1.00 92.33           C
ATOM   2210  C   LEU B 265     -10.810 136.250 411.857  1.00 85.97           C
ATOM   2211  O   LEU B 265     -10.943 135.091 412.269  1.00 87.02           O
ATOM   2212  N   ASP B 266      -9.632 136.881 411.780  1.00 97.20           N
ATOM   2213  CA  ASP B 266      -8.328 136.304 412.221  1.00106.24           C
ATOM   2214  CB  ASP B 266      -7.146 137.156 411.737  1.00105.82           C
ATOM   2215  CG  ASP B 266      -5.795 136.463 411.825  1.00103.90           C
ATOM   2216  OD1 ASP B 266      -4.897 137.003 412.496  1.00107.50           O
ATOM   2217  OD2 ASP B 266      -5.644 135.396 411.205  1.00103.56           O
ATOM   2218  C   ASP B 266      -8.315 136.203 413.747  1.00109.94           C
ATOM   2219  O   ASP B 266      -8.698 137.159 414.421  1.00102.38           O
ATOM   2220  N   PRO B 267      -7.866 135.073 414.352  1.00119.55           N
ATOM   2221  CA  PRO B 267      -7.841 134.942 415.812  1.00114.30           C
ATOM   2222  CB  PRO B 267      -7.156 133.587 416.074  1.00112.55           C
ATOM   2223  CG  PRO B 267      -6.475 133.238 414.766  1.00114.25           C
ATOM   2224  CD  PRO B 267      -7.333 133.871 413.688  1.00120.83           C
ATOM   2225  C   PRO B 267      -7.070 136.102 416.462  1.00109.72           C
ATOM   2226  O   PRO B 267      -7.567 136.669 417.419  1.00 97.97           O
ATOM   2227  N   ARG B 268      -5.920 136.460 415.878  1.00112.77           N
ATOM   2228  CA  ARG B 268      -5.017 137.563 416.315  1.00110.18           C
ATOM   2229  CB  ARG B 268      -3.940 137.819 415.255  1.00117.20           C
ATOM   2230  CG  ARG B 268      -2.997 136.647 415.021  1.00117.59           C
ATOM   2231  CD  ARG B 268      -1.690 136.791 415.774  1.00122.26           C
ATOM   2232  NE  ARG B 268      -0.772 137.644 415.031  1.00127.99           N
ATOM   2233  CZ  ARG B 268      -0.545 138.934 415.267  1.00130.28           C
ATOM   2234  NH1 ARG B 268      -1.154 139.566 416.257  1.00121.03           N
ATOM   2235  NH2 ARG B 268       0.311 139.591 414.503  1.00128.57           N
ATOM   2236  C   ARG B 268      -5.802 138.861 416.558  1.00 99.59           C
ATOM   2237  O   ARG B 268      -5.226 139.768 417.189  1.00 91.68           O
ATOM   2238  N   PHE B 269      -7.045 138.964 416.062  1.00 96.46           N
ATOM   2239  CA  PHE B 269      -7.933 140.144 416.259  1.00 96.61           C
ATOM   2240  CB  PHE B 269      -8.996 140.234 415.161  1.00 88.54           C
ATOM   2241  CG  PHE B 269      -8.539 140.929 413.903  1.00 83.94           C
ATOM   2242  CD1 PHE B 269      -8.120 142.251 413.936  1.00 83.44           C
ATOM   2243  CE1 PHE B 269      -7.701 142.890 412.779  1.00 86.76           C
ATOM   2244  CZ  PHE B 269      -7.693 142.214 411.578  1.00 86.36           C
ATOM   2245  CD2 PHE B 269      -8.528 140.263 412.686  1.00 86.29           C
ATOM   2246  CE2 PHE B 269      -8.104 140.901 411.530  1.00 87.24           C
ATOM   2247  C   PHE B 269      -8.580 140.112 417.652  1.00105.95           C
ATOM   2248  O   PHE B 269      -8.663 141.189 418.285  1.00104.94           O
ATOM   2249  N   ASN B 270      -9.012 138.931 418.113  1.00116.65           N
ATOM   2250  CA  ASN B 270      -9.754 138.735 419.393  1.00123.30           C
ATOM   2251  CB  ASN B 270      -9.865 137.256 419.790  1.00129.73           C
ATOM   2252  CG  ASN B 270     -11.064 136.549 419.189  1.00134.99           C
ATOM   2253  OD1 ASN B 270     -12.063 136.320 419.869  1.00131.97           O
ATOM   2254  ND2 ASN B 270     -10.974 136.187 417.920  1.00143.91           N
ATOM   2255  C   ASN B 270      -9.081 139.516 420.531  1.00119.44           C
ATOM   2256  O   ASN B 270      -9.816 140.025 421.399  1.00109.70           O
ATOM   2257  N   ASP B 271      -7.746 139.626 420.505  1.00115.05           N
ATOM   2258  CA  ASP B 271      -6.891 140.047 421.650  1.00105.13           C
ATOM   2259  CB  ASP B 271      -5.532 139.341 421.588  1.00107.35           C
ATOM   2260  CG  ASP B 271      -5.581 137.991 420.887  1.00111.53           C
ATOM   2261  OD1 ASP B 271      -5.500 136.955 421.584  1.00115.92           O
ATOM   2262  OD2 ASP B 271      -5.710 137.985 419.646  1.00100.97           O
ATOM   2263  C   ASP B 271      -6.721 141.573 421.674  1.00 97.44           C
ATOM   2264  O   ASP B 271      -6.433 142.110 422.760  1.00 95.69           O
ATOM   2265  N   ILE B 272      -6.872 142.243 420.527  1.00 91.06           N
ATOM   2266  CA  ILE B 272      -6.562 143.698 420.350  1.00 83.59           C
ATOM   2267  CB  ILE B 272      -5.471 143.905 419.278  1.00 89.06           C
ATOM   2268  CG1 ILE B 272      -5.722 143.052 418.029  1.00 94.36           C
ATOM   2269  CG2 ILE B 272      -4.084 143.654 419.854  1.00 88.00           C
ATOM   2270  CD1 ILE B 272      -5.011 143.544 416.794  1.00 95.34           C
ATOM   2271  C   ILE B 272      -7.842 144.471 420.010  1.00 72.82           C
ATOM   2272  O   ILE B 272      -7.915 145.664 420.358  1.00 70.62           O
ATOM   2273  N   LEU B 273      -8.823 143.828 419.369  1.00 81.89           N
ATOM   2274  CA  LEU B 273      -9.999 144.523 418.774  1.00 83.12           C
ATOM   2275  CB  LEU B 273     -10.797 143.541 417.906  1.00 87.32           C
ATOM   2276  CG  LEU B 273     -11.694 144.174 416.838  1.00 93.72           C
ATOM   2277  CD1 LEU B 273     -10.894 145.060 415.897  1.00 96.40           C
ATOM   2278  CD2 LEU B 273     -12.431 143.107 416.041  1.00 97.90           C
ATOM   2279  C   LEU B 273     -10.850 145.117 419.898  1.00 78.81           C
ATOM   2280  O   LEU B 273     -11.159 146.336 419.836  1.00 82.98           O
ATOM   2281  N   GLY B 274     -11.189 144.285 420.892  1.00 79.14           N
ATOM   2282  CA  GLY B 274     -11.985 144.659 422.078  1.00 66.32           C
ATOM   2283  C   GLY B 274     -13.364 145.183 421.708  1.00 71.81           C
ATOM   2284  O   GLY B 274     -14.012 144.581 420.825  1.00 69.44           O
ATOM   2285  N   ARG B 275     -13.789 146.274 422.355  1.00 69.19           N
ATOM   2286  CA  ARG B 275     -15.168 146.828 422.310  1.00 72.60           C
ATOM   2287  CB  ARG B 275     -16.017 146.336 423.491  1.00 79.82           C
ATOM   2288  CG  ARG B 275     -15.901 144.850 423.810  1.00 82.90           C
ATOM   2289  CD  ARG B 275     -16.007 144.614 425.307  1.00 86.21           C
ATOM   2290  NE  ARG B 275     -16.216 143.210 425.633  1.00 94.53           N
ATOM   2291  CZ  ARG B 275     -16.478 142.736 426.854  1.00 91.96           C
ATOM   2292  NH1 ARG B 275     -16.558 143.560 427.887  1.00 80.03           N
ATOM   2293  NH2 ARG B 275     -16.660 141.435 427.035  1.00 86.15           N
ATOM   2294  C   ARG B 275     -15.076 148.352 422.378  1.00 70.39           C
ATOM   2295  O   ARG B 275     -14.473 148.858 423.321  1.00 68.97           O
ATOM   2296  N   HIS B 276     -15.624 149.058 421.390  1.00 70.13           N
ATOM   2297  CA  HIS B 276     -15.653 150.543 421.340  1.00 65.75           C
ATOM   2298  CB  HIS B 276     -14.444 151.113 420.561  1.00 64.98           C
ATOM   2299  CG  HIS B 276     -13.136 150.427 420.811  1.00 62.68           C
ATOM   2300  ND1 HIS B 276     -12.135 150.991 421.577  1.00 62.53           N
ATOM   2301  CE1 HIS B 276     -11.090 150.180 421.604  1.00 63.41           C
ATOM   2302  NE2 HIS B 276     -11.389 149.084 420.892  1.00 62.81           N
ATOM   2303  CD2 HIS B 276     -12.654 149.232 420.389  1.00 69.23           C
ATOM   2304  C   HIS B 276     -16.990 150.903 420.707  1.00 63.00           C
ATOM   2305  O   HIS B 276     -17.543 150.007 420.026  1.00 57.24           O
ATOM   2306  N   SER B 277     -17.481 152.124 420.953  1.00 69.77           N
ATOM   2307  CA  SER B 277     -18.757 152.671 420.419  1.00 77.89           C
ATOM   2308  CB  SER B 277     -19.463 153.499 421.471  1.00 80.22           C
ATOM   2309  OG  SER B 277     -18.743 154.689 421.773  1.00 73.47           O
ATOM   2310  C   SER B 277     -18.451 153.490 419.160  1.00 84.99           C
ATOM   2311  O   SER B 277     -17.293 153.459 418.733  1.00101.70           O
ATOM   2312  N   ARG B 278     -19.438 154.190 418.593  1.00 80.64           N
ATOM   2313  CA  ARG B 278     -19.231 155.162 417.484  1.00 83.71           C
ATOM   2314  CB  ARG B 278     -20.490 155.258 416.616  1.00 91.72           C
ATOM   2315  CG  ARG B 278     -20.254 155.805 415.214  1.00 97.31           C
ATOM   2316  CD  ARG B 278     -21.143 156.992 414.867  1.00100.05           C
ATOM   2317  NE  ARG B 278     -21.716 156.902 413.531  1.00107.23           N
ATOM   2318  CZ  ARG B 278     -21.048 157.053 412.387  1.00112.77           C
ATOM   2319  NH1 ARG B 278     -19.746 157.300 412.383  1.00106.72           N
ATOM   2320  NH2 ARG B 278     -21.696 156.946 411.239  1.00119.72           N
ATOM   2321  C   ARG B 278     -18.864 156.516 418.102  1.00 77.13           C
ATOM   2322  O   ARG B 278     -19.067 156.667 419.314  1.00 94.44           O
ATOM   2323  N   LYS B 279     -18.322 157.449 417.317  1.00 70.77           N
ATOM   2324  CA  LYS B 279     -18.052 158.847 417.755  1.00 75.07           C
ATOM   2325  CB  LYS B 279     -16.558 159.176 417.760  1.00 72.09           C
ATOM   2326  CG  LYS B 279     -15.751 158.506 418.861  1.00 82.41           C
ATOM   2327  CD  LYS B 279     -16.361 158.635 420.249  1.00 83.50           C
ATOM   2328  CE  LYS B 279     -15.602 157.848 421.292  1.00 85.01           C
ATOM   2329  NZ  LYS B 279     -15.508 156.417 420.923  1.00 80.60           N
ATOM   2330  C   LYS B 279     -18.772 159.810 416.820  1.00 77.17           C
ATOM   2331  O   LYS B 279     -19.245 159.367 415.778  1.00 82.26           O
ATOM   2332  N   ARG B 280     -18.843 161.082 417.190  1.00 82.63           N
ATOM   2333  CA  ARG B 280     -19.509 162.111 416.362  1.00 89.80           C
ATOM   2334  CB  ARG B 280     -20.589 162.828 417.177  1.00102.75           C
ATOM   2335  CG  ARG B 280     -21.962 162.175 417.069  1.00112.80           C
ATOM   2336  CD  ARG B 280     -23.080 163.151 416.738  1.00119.45           C
ATOM   2337  NE  ARG B 280     -23.543 163.866 417.919  1.00124.50           N
ATOM   2338  CZ  ARG B 280     -24.423 163.397 418.805  1.00127.31           C
ATOM   2339  NH1 ARG B 280     -24.766 164.140 419.844  1.00131.43           N
ATOM   2340  NH2 ARG B 280     -24.961 162.197 418.658  1.00126.98           N
ATOM   2341  C   ARG B 280     -18.414 163.010 415.791  1.00 84.72           C
ATOM   2342  O   ARG B 280     -17.614 163.549 416.575  1.00 74.28           O
ATOM   2343  N   TRP B 281     -18.386 163.128 414.464  1.00 77.35           N
ATOM   2344  CA  TRP B 281     -17.303 163.785 413.689  1.00 82.95           C
ATOM   2345  CB  TRP B 281     -17.701 163.882 412.210  1.00 80.97           C
ATOM   2346  CG  TRP B 281     -17.915 162.536 411.591  1.00 81.18           C
ATOM   2347  CD1 TRP B 281     -19.096 161.980 411.196  1.00 82.09           C
ATOM   2348  NE1 TRP B 281     -18.887 160.714 410.717  1.00 83.04           N
ATOM   2349  CE2 TRP B 281     -17.553 160.415 410.805  1.00 81.95           C
ATOM   2350  CD2 TRP B 281     -16.904 161.539 411.357  1.00 84.71           C
ATOM   2351  CE3 TRP B 281     -15.521 161.490 411.559  1.00 83.93           C
ATOM   2352  CZ3 TRP B 281     -14.840 160.346 411.206  1.00 79.16           C
ATOM   2353  CH2 TRP B 281     -15.504 159.247 410.661  1.00 77.10           C
ATOM   2354  CZ2 TRP B 281     -16.861 159.258 410.450  1.00 79.33           C
ATOM   2355  C   TRP B 281     -16.969 165.151 414.302  1.00 83.84           C
ATOM   2356  O   TRP B 281     -15.780 165.531 414.292  1.00 77.79           O
ATOM   2357  N   GLU B 282     -17.976 165.851 414.835  1.00 85.62           N
ATOM   2358  CA  GLU B 282     -17.806 167.196 415.452  1.00 84.40           C
ATOM   2359  CB  GLU B 282     -19.157 167.844 415.788  1.00 89.29           C
ATOM   2360  CG  GLU B 282     -20.097 166.976 416.611  1.00 97.74           C
ATOM   2361  CD  GLU B 282     -21.146 166.189 415.837  1.00103.46           C
ATOM   2362  OE1 GLU B 282     -20.765 165.270 415.070  1.00 92.24           O
ATOM   2363  OE2 GLU B 282     -22.351 166.475 416.028  1.00112.86           O
ATOM   2364  C   GLU B 282     -16.856 167.086 416.659  1.00 75.96           C
ATOM   2365  O   GLU B 282     -16.281 168.123 417.016  1.00 73.50           O
ATOM   2366  N   ARG B 283     -16.682 165.881 417.228  1.00 79.37           N
ATOM   2367  CA  ARG B 283     -15.692 165.542 418.297  1.00 86.97           C
ATOM   2368  CB  ARG B 283     -15.670 164.040 418.605  1.00 94.53           C
ATOM   2369  CG  ARG B 283     -16.440 163.628 419.852  1.00104.41           C
ATOM   2370  CD  ARG B 283     -15.761 162.460 420.549  1.00110.52           C
ATOM   2371  NE  ARG B 283     -16.177 162.289 421.937  1.00118.99           N
ATOM   2372  CZ  ARG B 283     -15.821 163.076 422.955  1.00120.23           C
ATOM   2373  NH1 ARG B 283     -15.032 164.122 422.764  1.00123.70           N
ATOM   2374  NH2 ARG B 283     -16.262 162.815 424.173  1.00120.81           N
ATOM   2375  C   ARG B 283     -14.257 165.909 417.887  1.00 87.85           C
ATOM   2376  O   ARG B 283     -13.451 166.239 418.783  1.00 79.30           O
ATOM   2377  N   PHE B 284     -13.927 165.795 416.598  1.00 87.49           N
ATOM   2378  CA  PHE B 284     -12.560 166.024 416.059  1.00 78.80           C
ATOM   2379  CB  PHE B 284     -12.314 165.139 414.834  1.00 70.78           C
ATOM   2380  CG  PHE B 284     -12.518 163.671 415.104  1.00 68.20           C
ATOM   2381  CD1 PHE B 284     -11.468 162.881 415.550  1.00 66.24           C
ATOM   2382  CE1 PHE B 284     -11.665 161.537 415.820  1.00 63.67           C
ATOM   2383  CZ  PHE B 284     -12.911 160.976 415.659  1.00 68.19           C
ATOM   2384  CD2 PHE B 284     -13.765 163.092 414.950  1.00 64.71           C
ATOM   2385  CE2 PHE B 284     -13.960 161.748 415.221  1.00 64.41           C
ATOM   2386  C   PHE B 284     -12.377 167.513 415.745  1.00 80.71           C
ATOM   2387  O   PHE B 284     -11.257 167.919 415.358  1.00 82.30           O
ATOM   2388  N   VAL B 285     -13.429 168.319 415.911  1.00 73.95           N
ATOM   2389  CA  VAL B 285     -13.359 169.771 415.574  1.00 77.82           C
ATOM   2390  CB  VAL B 285     -14.751 170.372 415.307  1.00 74.14           C
ATOM   2391  CG1 VAL B 285     -14.647 171.831 414.877  1.00 76.86           C
ATOM   2392  CG2 VAL B 285     -15.506 169.560 414.263  1.00 74.74           C
ATOM   2393  C   VAL B 285     -12.606 170.481 416.704  1.00 82.41           C
ATOM   2394  O   VAL B 285     -12.745 170.039 417.863  1.00 85.01           O
ATOM   2395  N   HIS B 286     -11.805 171.498 416.357  1.00 80.19           N
ATOM   2396  CA  HIS B 286     -10.875 172.231 417.260  1.00 80.50           C
ATOM   2397  CB  HIS B 286      -9.602 171.410 417.561  1.00 84.38           C
ATOM   2398  CG  HIS B 286      -9.866 170.073 418.171  1.00 85.76           C
ATOM   2399  ND1 HIS B 286      -9.524 168.896 417.540  1.00 86.44           N
ATOM   2400  CE1 HIS B 286      -9.892 167.872 418.289  1.00 92.96           C
ATOM   2401  NE2 HIS B 286     -10.480 168.352 419.393  1.00 92.52           N
ATOM   2402  CD2 HIS B 286     -10.466 169.719 419.329  1.00 88.81           C
ATOM   2403  C   HIS B 286     -10.515 173.576 416.622  1.00 76.49           C
ATOM   2404  O   HIS B 286     -10.874 173.792 415.455  1.00 75.30           O
ATOM   2405  N   SER B 287      -9.797 174.413 417.369  1.00 77.25           N
ATOM   2406  CA  SER B 287      -9.494 175.838 417.068  1.00 81.15           C
ATOM   2407  CB  SER B 287      -8.697 176.435 418.201  1.00 81.56           C
ATOM   2408  OG  SER B 287      -8.836 175.651 419.389  1.00 76.25           O
ATOM   2409  C   SER B 287      -8.764 175.987 415.725  1.00 89.92           C
ATOM   2410  O   SER B 287      -9.066 176.965 415.004  1.00 88.24           O
ATOM   2411  N   GLU B 288      -7.835 175.070 415.409  1.00 99.10           N
ATOM   2412  CA  GLU B 288      -6.970 175.114 414.190  1.00 99.32           C
ATOM   2413  CB  GLU B 288      -5.688 174.285 414.381  1.00102.12           C
ATOM   2414  CG  GLU B 288      -4.713 174.382 413.206  1.00109.70           C
ATOM   2415  CD  GLU B 288      -3.422 173.568 413.260  1.00112.12           C
ATOM   2416  OE1 GLU B 288      -3.365 172.553 413.997  1.00106.64           O
ATOM   2417  OE2 GLU B 288      -2.471 173.941 412.532  1.00109.66           O
ATOM   2418  C   GLU B 288      -7.766 174.645 412.957  1.00 89.94           C
ATOM   2419  O   GLU B 288      -7.626 175.283 411.895  1.00 88.90           O
ATOM   2420  N   ASN B 289      -8.576 173.588 413.086  1.00 80.98           N
ATOM   2421  CA  ASN B 289      -9.221 172.898 411.937  1.00 80.21           C
ATOM   2422  CB  ASN B 289      -9.314 171.390 412.167  1.00 79.53           C
ATOM   2423  CG  ASN B 289     -10.346 170.987 413.194  1.00 76.95           C
ATOM   2424  OD1 ASN B 289     -11.401 171.603 413.291  1.00 80.23           O
ATOM   2425  ND2 ASN B 289     -10.067 169.924 413.933  1.00 75.17           N
ATOM   2426  C   ASN B 289     -10.597 173.500 411.633  1.00 86.98           C
ATOM   2427  O   ASN B 289     -10.999 173.442 410.456  1.00 84.51           O
ATOM   2428  N   GLN B 290     -11.287 174.058 412.636  1.00 93.11           N
ATOM   2429  CA  GLN B 290     -12.738 174.404 412.560  1.00 92.61           C
ATOM   2430  CB  GLN B 290     -13.240 175.012 413.876  1.00 95.36           C
ATOM   2431  CG  GLN B 290     -12.655 176.382 414.209  1.00 98.99           C
ATOM   2432  CD  GLN B 290     -13.599 177.523 413.906  1.00 95.42           C
ATOM   2433  OE1 GLN B 290     -14.771 177.515 414.282  1.00103.20           O
ATOM   2434  NE2 GLN B 290     -13.081 178.538 413.238  1.00 89.48           N
ATOM   2435  C   GLN B 290     -13.028 175.313 411.350  1.00 87.58           C
ATOM   2436  O   GLN B 290     -14.163 175.226 410.839  1.00 73.55           O
ATOM   2437  N   HIS B 291     -12.061 176.117 410.879  1.00 81.14           N
ATOM   2438  CA  HIS B 291     -12.214 176.990 409.677  1.00 89.77           C
ATOM   2439  CB  HIS B 291     -11.116 178.073 409.634  1.00 92.77           C
ATOM   2440  CG  HIS B 291      -9.828 177.662 408.998  1.00 95.25           C
ATOM   2441  ND1 HIS B 291      -9.151 176.510 409.361  1.00 96.39           N
ATOM   2442  CE1 HIS B 291      -8.044 176.412 408.653  1.00 92.16           C
ATOM   2443  NE2 HIS B 291      -7.972 177.472 407.840  1.00 89.26           N
ATOM   2444  CD2 HIS B 291      -9.068 178.264 408.055  1.00 94.69           C
ATOM   2445  C   HIS B 291     -12.295 176.157 408.378  1.00 89.37           C
ATOM   2446  O   HIS B 291     -12.616 176.755 407.333  1.00 93.86           O
ATOM   2447  N   LEU B 292     -12.035 174.841 408.430  1.00 91.94           N
ATOM   2448  CA  LEU B 292     -12.107 173.909 407.263  1.00 91.38           C
ATOM   2449  CB  LEU B 292     -10.762 173.183 407.104  1.00 86.52           C
ATOM   2450  CG  LEU B 292      -9.531 174.075 406.932  1.00 86.66           C
ATOM   2451  CD1 LEU B 292      -8.258 173.353 407.362  1.00 88.20           C
ATOM   2452  CD2 LEU B 292      -9.413 174.577 405.502  1.00 83.36           C
ATOM   2453  C   LEU B 292     -13.243 172.886 407.436  1.00 89.39           C
ATOM   2454  O   LEU B 292     -13.455 172.105 406.489  1.00 92.76           O
ATOM   2455  N   VAL B 293     -13.934 172.853 408.585  1.00 78.85           N
ATOM   2456  CA  VAL B 293     -15.014 171.857 408.868  1.00 75.07           C
ATOM   2457  CB  VAL B 293     -14.915 171.283 410.293  1.00 72.80           C
ATOM   2458  CG1 VAL B 293     -15.759 170.022 410.455  1.00 68.87           C
ATOM   2459  CG2 VAL B 293     -13.473 171.020 410.687  1.00 67.50           C
ATOM   2460  C   VAL B 293     -16.368 172.532 408.633  1.00 77.35           C
ATOM   2461  O   VAL B 293     -16.426 173.767 408.654  1.00 70.38           O
ATOM   2462  N   SER B 294     -17.415 171.745 408.400  1.00 82.85           N
ATOM   2463  CA  SER B 294     -18.783 172.247 408.111  1.00 85.67           C
ATOM   2464  CB  SER B 294     -18.847 172.885 406.734  1.00 93.44           C
ATOM   2465  OG  SER B 294     -18.859 171.895 405.710  1.00 93.03           O
ATOM   2466  C   SER B 294     -19.790 171.109 408.246  1.00 86.07           C
ATOM   2467  O   SER B 294     -19.412 169.938 408.276  1.00 79.06           O
ATOM   2468  N   PRO B 295     -21.103 171.421 408.340  1.00 91.35           N
ATOM   2469  CA  PRO B 295     -22.146 170.398 408.233  1.00 87.12           C
ATOM   2470  CB  PRO B 295     -23.449 171.215 408.213  1.00 87.70           C
ATOM   2471  CG  PRO B 295     -23.100 172.506 408.927  1.00 87.52           C
ATOM   2472  CD  PRO B 295     -21.646 172.767 408.595  1.00 89.12           C
ATOM   2473  C   PRO B 295     -22.021 169.540 406.961  1.00 77.24           C
ATOM   2474  O   PRO B 295     -22.081 168.330 407.080  1.00 73.17           O
ATOM   2475  N   GLU B 296     -21.853 170.184 405.798  1.00 75.68           N
ATOM   2476  CA  GLU B 296     -21.735 169.525 404.460  1.00 82.49           C
ATOM   2477  CB  GLU B 296     -21.596 170.528 403.306  1.00 81.42           C
ATOM   2478  CG  GLU B 296     -22.477 171.759 403.399  1.00 82.68           C
ATOM   2479  CD  GLU B 296     -21.870 172.903 404.198  1.00 88.03           C
ATOM   2480  OE1 GLU B 296     -21.932 172.827 405.439  1.00 90.81           O
ATOM   2481  OE2 GLU B 296     -21.310 173.847 403.588  1.00 80.96           O
ATOM   2482  C   GLU B 296     -20.489 168.627 404.451  1.00 78.43           C
ATOM   2483  O   GLU B 296     -20.609 167.436 404.077  1.00 76.92           O
ATOM   2484  N   ALA B 297     -19.340 169.196 404.836  1.00 76.41           N
ATOM   2485  CA  ALA B 297     -18.054 168.486 405.038  1.00 71.87           C
ATOM   2486  CB  ALA B 297     -17.057 169.393 405.723  1.00 75.15           C
ATOM   2487  C   ALA B 297     -18.308 167.208 405.841  1.00 71.23           C
ATOM   2488  O   ALA B 297     -18.100 166.124 405.276  1.00 65.48           O
ATOM   2489  N   LEU B 298     -18.806 167.337 407.080  1.00 75.69           N
ATOM   2490  CA  LEU B 298     -19.008 166.212 408.041  1.00 80.91           C
ATOM   2491  CB  LEU B 298     -19.407 166.771 409.415  1.00 85.99           C
ATOM   2492  CG  LEU B 298     -18.361 167.648 410.113  1.00 91.18           C
ATOM   2493  CD1 LEU B 298     -18.895 168.210 411.422  1.00 92.25           C
ATOM   2494  CD2 LEU B 298     -17.070 166.884 410.356  1.00 93.85           C
ATOM   2495  C   LEU B 298     -20.074 165.243 407.515  1.00 76.14           C
ATOM   2496  O   LEU B 298     -19.933 164.018 407.725  1.00 73.78           O
ATOM   2497  N   ASP B 299     -21.126 165.778 406.895  1.00 81.20           N
ATOM   2498  CA  ASP B 299     -22.189 164.986 406.224  1.00 73.54           C
ATOM   2499  CB  ASP B 299     -23.271 165.919 405.672  1.00 83.70           C
ATOM   2500  CG  ASP B 299     -24.261 165.282 404.711  1.00 92.56           C
ATOM   2501  OD1 ASP B 299     -24.470 164.043 404.790  1.00 88.51           O
ATOM   2502  OD2 ASP B 299     -24.817 166.040 403.884  1.00 96.16           O
ATOM   2503  C   ASP B 299     -21.511 164.112 405.165  1.00 64.78           C
ATOM   2504  O   ASP B 299     -21.637 162.876 405.260  1.00 60.58           O
ATOM   2505  N   PHE B 300     -20.790 164.739 404.225  1.00 67.12           N
ATOM   2506  CA  PHE B 300     -20.066 164.066 403.106  1.00 72.18           C
ATOM   2507  CB  PHE B 300     -19.270 165.085 402.277  1.00 75.00           C
ATOM   2508  CG  PHE B 300     -18.488 164.522 401.108  1.00 79.29           C
ATOM   2509  CD1 PHE B 300     -19.051 163.592 400.242  1.00 75.01           C
ATOM   2510  CE1 PHE B 300     -18.330 163.084 399.172  1.00 77.57           C
ATOM   2511  CZ  PHE B 300     -17.043 163.513 398.942  1.00 77.18           C
ATOM   2512  CD2 PHE B 300     -17.193 164.955 400.851  1.00 77.41           C
ATOM   2513  CE2 PHE B 300     -16.475 164.447 399.779  1.00 78.74           C
ATOM   2514  C   PHE B 300     -19.171 162.953 403.673  1.00 69.27           C
ATOM   2515  O   PHE B 300     -19.339 161.772 403.297  1.00 69.25           O
ATOM   2516  N   LEU B 301     -18.268 163.319 404.587  1.00 66.69           N
ATOM   2517  CA  LEU B 301     -17.247 162.406 405.157  1.00 63.40           C
ATOM   2518  CB  LEU B 301     -16.429 163.149 406.215  1.00 62.28           C
ATOM   2519  CG  LEU B 301     -15.341 162.290 406.851  1.00 63.54           C
ATOM   2520  CD1 LEU B 301     -14.367 161.804 405.784  1.00 59.98           C
ATOM   2521  CD2 LEU B 301     -14.631 163.050 407.964  1.00 65.30           C
ATOM   2522  C   LEU B 301     -17.940 161.181 405.759  1.00 62.55           C
ATOM   2523  O   LEU B 301     -17.500 160.034 405.499  1.00 56.71           O
ATOM   2524  N   ASP B 302     -19.012 161.422 406.513  1.00 74.39           N
ATOM   2525  CA  ASP B 302     -19.813 160.365 407.179  1.00 72.50           C
ATOM   2526  CB  ASP B 302     -20.912 161.002 408.031  1.00 77.33           C
ATOM   2527  CG  ASP B 302     -21.708 160.007 408.857  1.00 82.49           C
ATOM   2528  OD1 ASP B 302     -21.087 159.099 409.458  1.00 83.02           O
ATOM   2529  OD2 ASP B 302     -22.945 160.150 408.899  1.00 85.43           O
ATOM   2530  C   ASP B 302     -20.309 159.376 406.113  1.00 66.45           C
ATOM   2531  O   ASP B 302     -20.322 158.168 406.394  1.00 74.73           O
ATOM   2532  N   LYS B 303     -20.645 159.855 404.915  1.00 71.08           N
ATOM   2533  CA  LYS B 303     -21.149 159.010 403.794  1.00 74.25           C
ATOM   2534  CB  LYS B 303     -21.875 159.903 402.787  1.00 73.97           C
ATOM   2535  CG  LYS B 303     -23.297 160.238 403.206  1.00 79.21           C
ATOM   2536  CD  LYS B 303     -23.782 161.589 402.755  1.00 74.59           C
ATOM   2537  CE  LYS B 303     -25.292 161.683 402.768  1.00 79.31           C
ATOM   2538  NZ  LYS B 303     -25.892 160.880 403.866  1.00 75.58           N
ATOM   2539  C   LYS B 303     -20.030 158.187 403.126  1.00 74.25           C
ATOM   2540  O   LYS B 303     -20.357 157.132 402.534  1.00 69.71           O
ATOM   2541  N   LEU B 304     -18.773 158.641 403.188  1.00 68.83           N
ATOM   2542  CA  LEU B 304     -17.604 157.965 402.545  1.00 67.15           C
ATOM   2543  CB  LEU B 304     -16.509 158.995 402.231  1.00 68.14           C
ATOM   2544  CG  LEU B 304     -16.847 160.070 401.194  1.00 71.31           C
ATOM   2545  CD1 LEU B 304     -15.770 161.149 401.155  1.00 69.59           C
ATOM   2546  CD2 LEU B 304     -17.039 159.455 399.816  1.00 74.32           C
ATOM   2547  C   LEU B 304     -17.052 156.870 403.469  1.00 64.91           C
ATOM   2548  O   LEU B 304     -16.792 155.759 402.982  1.00 63.10           O
ATOM   2549  N   LEU B 305     -16.872 157.162 404.761  1.00 67.81           N
ATOM   2550  CA  LEU B 305     -16.207 156.220 405.705  1.00 69.38           C
ATOM   2551  CB  LEU B 305     -15.380 157.022 406.713  1.00 66.08           C
ATOM   2552  CG  LEU B 305     -14.169 157.734 406.111  1.00 67.78           C
ATOM   2553  CD1 LEU B 305     -13.575 158.730 407.093  1.00 71.04           C
ATOM   2554  CD2 LEU B 305     -13.119 156.727 405.655  1.00 67.47           C
ATOM   2555  C   LEU B 305     -17.246 155.319 406.382  1.00 69.23           C
ATOM   2556  O   LEU B 305     -17.650 155.622 407.515  1.00 74.24           O
ATOM   2557  N   ARG B 306     -17.626 154.229 405.715  1.00 65.52           N
ATOM   2558  CA  ARG B 306     -18.579 153.218 406.237  1.00 62.72           C
ATOM   2559  CB  ARG B 306     -19.903 153.250 405.467  1.00 68.84           C
ATOM   2560  CG  ARG B 306     -20.490 154.638 405.252  1.00 76.64           C
ATOM   2561  CD  ARG B 306     -20.964 155.259 406.551  1.00 87.58           C
ATOM   2562  NE  ARG B 306     -22.029 156.229 406.341  1.00 89.46           N
ATOM   2563  CZ  ARG B 306     -23.285 155.923 406.024  1.00 88.01           C
ATOM   2564  NH1 ARG B 306     -23.655 154.665 405.850  1.00 89.56           N
ATOM   2565  NH2 ARG B 306     -24.170 156.888 405.866  1.00 87.12           N
ATOM   2566  C   ARG B 306     -17.917 151.863 406.059  1.00 61.14           C
ATOM   2567  O   ARG B 306     -17.218 151.733 405.061  1.00 56.52           O
ATOM   2568  N   TYR B 307     -18.115 150.936 407.002  1.00 58.76           N
ATOM   2569  CA  TYR B 307     -17.582 149.548 406.997  1.00 65.94           C
ATOM   2570  CB  TYR B 307     -17.979 148.776 408.260  1.00 71.08           C
ATOM   2571  CG  TYR B 307     -17.343 149.282 409.528  1.00 82.32           C
ATOM   2572  CD1 TYR B 307     -16.045 148.935 409.873  1.00 81.80           C
ATOM   2573  CE1 TYR B 307     -15.452 149.414 411.029  1.00 77.73           C
ATOM   2574  CZ  TYR B 307     -16.164 150.254 411.865  1.00 79.10           C
ATOM   2575  OH  TYR B 307     -15.599 150.748 413.003  1.00 67.98           O
ATOM   2576  CE2 TYR B 307     -17.460 150.609 411.536  1.00 81.90           C
ATOM   2577  CD2 TYR B 307     -18.036 150.125 410.376  1.00 85.85           C
ATOM   2578  C   TYR B 307     -18.133 148.790 405.792  1.00 69.30           C
ATOM   2579  O   TYR B 307     -17.386 147.996 405.160  1.00 63.57           O
ATOM   2580  N   ASP B 308     -19.433 148.977 405.548  1.00 66.51           N
ATOM   2581  CA  ASP B 308     -20.157 148.358 404.416  1.00 71.24           C
ATOM   2582  CB  ASP B 308     -21.663 148.324 404.662  1.00 74.07           C
ATOM   2583  CG  ASP B 308     -22.398 147.668 403.512  1.00 80.41           C
ATOM   2584  OD1 ASP B 308     -22.126 146.469 403.243  1.00 82.14           O
ATOM   2585  OD2 ASP B 308     -23.190 148.376 402.867  1.00 82.55           O
ATOM   2586  C   ASP B 308     -19.771 149.120 403.139  1.00 63.13           C
ATOM   2587  O   ASP B 308     -20.232 150.279 402.943  1.00 56.74           O
ATOM   2588  N   HIS B 309     -18.909 148.512 402.330  1.00 56.45           N
ATOM   2589  CA  HIS B 309     -18.402 149.109 401.061  1.00 65.87           C
ATOM   2590  CB  HIS B 309     -17.411 148.160 400.385  1.00 58.97           C
ATOM   2591  CG  HIS B 309     -17.862 146.743 400.238  1.00 63.02           C
ATOM   2592  ND1 HIS B 309     -17.672 145.807 401.238  1.00 61.41           N
ATOM   2593  CE1 HIS B 309     -18.097 144.629 400.817  1.00 65.52           C
ATOM   2594  NE2 HIS B 309     -18.557 144.774 399.559  1.00 63.20           N
ATOM   2595  CD2 HIS B 309     -18.404 146.080 399.188  1.00 59.52           C
ATOM   2596  C   HIS B 309     -19.599 149.481 400.174  1.00 67.29           C
ATOM   2597  O   HIS B 309     -19.626 150.608 399.620  1.00 62.06           O
ATOM   2598  N   GLN B 310     -20.602 148.601 400.159  1.00 66.05           N
ATOM   2599  CA  GLN B 310     -21.868 148.777 399.411  1.00 65.99           C
ATOM   2600  CB  GLN B 310     -22.684 147.497 399.509  1.00 66.11           C
ATOM   2601  CG  GLN B 310     -21.997 146.328 398.822  1.00 68.96           C
ATOM   2602  CD  GLN B 310     -22.984 145.256 398.441  1.00 77.11           C
ATOM   2603  OE1 GLN B 310     -24.149 145.299 398.826  1.00 79.93           O
ATOM   2604  NE2 GLN B 310     -22.520 144.276 397.686  1.00 88.69           N
ATOM   2605  C   GLN B 310     -22.653 150.011 399.875  1.00 63.12           C
ATOM   2606  O   GLN B 310     -23.479 150.480 399.078  1.00 69.34           O
ATOM   2607  N  ASER B 311     -22.399 150.529 401.084  0.50 62.92           N
ATOM   2608  N  BSER B 311     -22.393 150.524 401.085  0.50 62.35           N
ATOM   2609  CA ASER B 311     -23.117 151.692 401.680  0.50 62.93           C
ATOM   2610  CA BSER B 311     -23.099 151.686 401.696  0.50 62.00           C
ATOM   2611  CB ASER B 311     -23.347 151.500 403.163  0.50 65.88           C
ATOM   2612  CB BSER B 311     -23.238 151.523 403.193  0.50 64.69           C
ATOM   2613  OG ASER B 311     -24.520 150.735 403.408  0.50 67.44           O
ATOM   2614  OG BSER B 311     -21.971 151.591 403.834  0.50 64.70           O
ATOM   2615  C  ASER B 311     -22.383 153.018 401.425  0.50 62.81           C
ATOM   2616  C  BSER B 311     -22.402 153.014 401.370  0.50 61.90           C
ATOM   2617  O  ASER B 311     -22.997 154.069 401.693  0.50 61.42           O
ATOM   2618  O  BSER B 311     -23.062 154.062 401.524  0.50 59.01           O
ATOM   2619  N   ARG B 312     -21.127 152.992 400.957  1.00 61.08           N
ATOM   2620  CA  ARG B 312     -20.349 154.236 400.654  1.00 59.32           C
ATOM   2621  CB  ARG B 312     -18.847 153.947 400.473  1.00 62.38           C
ATOM   2622  CG  ARG B 312     -18.126 153.450 401.726  1.00 61.84           C
ATOM   2623  CD  ARG B 312     -16.709 152.920 401.494  1.00 60.44           C
ATOM   2624  NE  ARG B 312     -16.362 151.826 402.398  1.00 56.70           N
ATOM   2625  CZ  ARG B 312     -15.594 150.770 402.098  1.00 57.58           C
ATOM   2626  NH1 ARG B 312     -15.024 150.640 400.910  1.00 52.09           N
ATOM   2627  NH2 ARG B 312     -15.379 149.836 403.008  1.00 57.61           N
ATOM   2628  C   ARG B 312     -20.918 154.894 399.384  1.00 52.83           C
ATOM   2629  O   ARG B 312     -21.344 154.152 398.463  1.00 48.97           O
ATOM   2630  N   LEU B 313     -20.921 156.232 399.322  1.00 52.39           N
ATOM   2631  CA  LEU B 313     -21.213 156.990 398.075  1.00 53.67           C
ATOM   2632  CB  LEU B 313     -20.950 158.490 398.248  1.00 55.25           C
ATOM   2633  CG  LEU B 313     -21.669 159.225 399.376  1.00 62.68           C
ATOM   2634  CD1 LEU B 313     -21.433 160.733 399.259  1.00 58.08           C
ATOM   2635  CD2 LEU B 313     -23.161 158.909 399.397  1.00 64.94           C
ATOM   2636  C   LEU B 313     -20.304 156.464 396.951  1.00 55.08           C
ATOM   2637  O   LEU B 313     -19.141 156.063 397.237  1.00 56.19           O
ATOM   2638  N   THR B 314     -20.793 156.500 395.714  1.00 52.98           N
ATOM   2639  CA  THR B 314     -19.995 156.296 394.472  1.00 51.66           C
ATOM   2640  CB  THR B 314     -20.888 155.757 393.347  1.00 60.62           C
ATOM   2641  OG1 THR B 314     -21.918 156.744 393.215  1.00 53.50           O
ATOM   2642  CG2 THR B 314     -21.442 154.373 393.623  1.00 55.48           C
ATOM   2643  C   THR B 314     -19.382 157.652 394.135  1.00 50.43           C
ATOM   2644  O   THR B 314     -19.965 158.663 394.596  1.00 51.83           O
ATOM   2645  N   ALA B 315     -18.265 157.700 393.397  1.00 58.77           N
ATOM   2646  CA  ALA B 315     -17.648 158.972 392.935  1.00 59.33           C
ATOM   2647  CB  ALA B 315     -16.497 158.720 391.986  1.00 55.57           C
ATOM   2648  C   ALA B 315     -18.730 159.839 392.274  1.00 58.91           C
ATOM   2649  O   ALA B 315     -18.752 161.059 392.533  1.00 63.66           O
ATOM   2650  N   ARG B 316     -19.604 159.220 391.471  1.00 66.39           N
ATOM   2651  CA  ARG B 316     -20.769 159.885 390.812  1.00 70.31           C
ATOM   2652  CB  ARG B 316     -21.621 158.875 390.038  1.00 74.70           C
ATOM   2653  CG  ARG B 316     -22.914 159.461 389.485  1.00 89.51           C
ATOM   2654  CD  ARG B 316     -22.657 160.595 388.502  1.00 98.75           C
ATOM   2655  NE  ARG B 316     -22.948 161.923 389.035  1.00103.61           N
ATOM   2656  CZ  ARG B 316     -22.340 163.054 388.673  1.00112.43           C
ATOM   2657  NH1 ARG B 316     -21.363 163.050 387.779  1.00118.30           N
ATOM   2658  NH2 ARG B 316     -22.706 164.198 389.227  1.00116.87           N
ATOM   2659  C   ARG B 316     -21.637 160.562 391.874  1.00 65.96           C
ATOM   2660  O   ARG B 316     -21.729 161.801 391.863  1.00 70.09           O
ATOM   2661  N   GLU B 317     -22.230 159.778 392.781  1.00 59.73           N
ATOM   2662  CA  GLU B 317     -23.042 160.331 393.891  1.00 61.36           C
ATOM   2663  CB  GLU B 317     -23.428 159.223 394.851  1.00 63.04           C
ATOM   2664  CG  GLU B 317     -24.460 158.278 394.268  1.00 59.47           C
ATOM   2665  CD  GLU B 317     -24.521 157.024 395.102  1.00 64.43           C
ATOM   2666  OE1 GLU B 317     -23.855 157.011 396.162  1.00 63.69           O
ATOM   2667  OE2 GLU B 317     -25.177 156.058 394.679  1.00 73.77           O
ATOM   2668  C   GLU B 317     -22.236 161.393 394.633  1.00 71.78           C
ATOM   2669  O   GLU B 317     -22.765 162.520 394.847  1.00 68.34           O
ATOM   2670  N   ALA B 318     -20.990 161.059 394.979  1.00 63.13           N
ATOM   2671  CA  ALA B 318     -20.119 161.921 395.804  1.00 70.66           C
ATOM   2672  CB  ALA B 318     -18.739 161.306 395.916  1.00 72.54           C
ATOM   2673  C   ALA B 318     -20.098 163.326 395.191  1.00 67.15           C
ATOM   2674  O   ALA B 318     -20.075 164.317 395.960  1.00 71.02           O
ATOM   2675  N   MET B 319     -20.149 163.402 393.857  1.00 72.38           N
ATOM   2676  CA  MET B 319     -20.069 164.669 393.075  1.00 74.94           C
ATOM   2677  CB  MET B 319     -19.703 164.372 391.617  1.00 74.15           C
ATOM   2678  CG  MET B 319     -18.301 163.803 391.501  1.00 74.54           C
ATOM   2679  SD  MET B 319     -17.899 163.166 389.869  1.00 77.22           S
ATOM   2680  CE  MET B 319     -17.327 164.682 389.102  1.00 70.06           C
ATOM   2681  C   MET B 319     -21.391 165.446 393.164  1.00 71.62           C
ATOM   2682  O   MET B 319     -21.343 166.692 393.063  1.00 63.50           O
ATOM   2683  N   GLU B 320     -22.510 164.759 393.414  1.00 70.51           N
ATOM   2684  CA  GLU B 320     -23.842 165.401 393.597  1.00 83.77           C
ATOM   2685  CB  GLU B 320     -24.971 164.366 393.623  1.00 87.72           C
ATOM   2686  CG  GLU B 320     -25.073 163.516 392.367  1.00 92.21           C
ATOM   2687  CD  GLU B 320     -25.686 164.224 391.171  1.00102.94           C
ATOM   2688  OE1 GLU B 320     -26.329 163.539 390.341  1.00105.79           O
ATOM   2689  OE2 GLU B 320     -25.514 165.456 391.064  1.00108.72           O
ATOM   2690  C   GLU B 320     -23.838 166.212 394.898  1.00 82.23           C
ATOM   2691  O   GLU B 320     -24.465 167.287 394.919  1.00 86.31           O
ATOM   2692  N   HIS B 321     -23.114 165.725 395.913  1.00 78.36           N
ATOM   2693  CA  HIS B 321     -23.222 166.123 397.341  1.00 69.52           C
ATOM   2694  CB  HIS B 321     -22.170 165.398 398.185  1.00 70.19           C
ATOM   2695  CG  HIS B 321     -22.528 165.338 399.628  1.00 63.30           C
ATOM   2696  ND1 HIS B 321     -22.337 166.411 400.477  1.00 65.62           N
ATOM   2697  CE1 HIS B 321     -22.754 166.085 401.688  1.00 66.80           C
ATOM   2698  NE2 HIS B 321     -23.221 164.820 401.646  1.00 60.73           N
ATOM   2699  CD2 HIS B 321     -23.086 164.354 400.365  1.00 59.99           C
ATOM   2700  C   HIS B 321     -23.114 167.636 397.496  1.00 74.35           C
ATOM   2701  O   HIS B 321     -22.255 168.266 396.882  1.00 71.30           O
ATOM   2702  N   PRO B 322     -24.005 168.251 398.315  1.00 76.01           N
ATOM   2703  CA  PRO B 322     -23.952 169.682 398.629  1.00 75.16           C
ATOM   2704  CB  PRO B 322     -24.908 169.813 399.827  1.00 78.95           C
ATOM   2705  CG  PRO B 322     -25.938 168.730 399.591  1.00 81.15           C
ATOM   2706  CD  PRO B 322     -25.171 167.598 398.935  1.00 81.92           C
ATOM   2707  C   PRO B 322     -22.576 170.228 399.030  1.00 75.69           C
ATOM   2708  O   PRO B 322     -22.353 171.433 398.891  1.00 74.14           O
ATOM   2709  N   TYR B 323     -21.690 169.352 399.508  1.00 78.00           N
ATOM   2710  CA  TYR B 323     -20.280 169.695 399.813  1.00 78.14           C
ATOM   2711  CB  TYR B 323     -19.487 168.437 400.171  1.00 85.78           C
ATOM   2712  CG  TYR B 323     -18.055 168.709 400.554  1.00 86.35           C
ATOM   2713  CD1 TYR B 323     -17.740 169.718 401.451  1.00 79.36           C
ATOM   2714  CE1 TYR B 323     -16.428 169.989 401.801  1.00 83.81           C
ATOM   2715  CZ  TYR B 323     -15.404 169.233 401.257  1.00 85.34           C
ATOM   2716  OH  TYR B 323     -14.112 169.493 401.608  1.00 87.99           O
ATOM   2717  CE2 TYR B 323     -15.697 168.219 400.362  1.00 80.22           C
ATOM   2718  CD2 TYR B 323     -17.015 167.965 400.018  1.00 86.00           C
ATOM   2719  C   TYR B 323     -19.663 170.451 398.629  1.00 77.82           C
ATOM   2720  O   TYR B 323     -18.814 171.324 398.875  1.00 90.09           O
ATOM   2721  N   PHE B 324     -20.091 170.169 397.391  1.00 75.96           N
ATOM   2722  CA  PHE B 324     -19.407 170.622 396.147  1.00 77.90           C
ATOM   2723  CB  PHE B 324     -19.145 169.419 395.237  1.00 74.04           C
ATOM   2724  CG  PHE B 324     -18.158 168.418 395.786  1.00 64.36           C
ATOM   2725  CD1 PHE B 324     -16.848 168.789 396.049  1.00 62.71           C
ATOM   2726  CE1 PHE B 324     -15.936 167.868 396.539  1.00 62.76           C
ATOM   2727  CZ  PHE B 324     -16.324 166.567 396.761  1.00 68.12           C
ATOM   2728  CD2 PHE B 324     -18.534 167.106 396.018  1.00 61.47           C
ATOM   2729  CE2 PHE B 324     -17.619 166.182 396.497  1.00 67.13           C
ATOM   2730  C   PHE B 324     -20.193 171.703 395.383  1.00 87.20           C
ATOM   2731  O   PHE B 324     -19.664 172.212 394.369  1.00 92.02           O
ATOM   2732  N   TYR B 325     -21.393 172.077 395.832  1.00 91.88           N
ATOM   2733  CA  TYR B 325     -22.264 173.056 395.124  1.00 94.17           C
ATOM   2734  CB  TYR B 325     -23.529 173.344 395.940  1.00 97.09           C
ATOM   2735  CG  TYR B 325     -24.609 172.295 395.842  1.00 96.95           C
ATOM   2736  CD1 TYR B 325     -24.635 171.372 394.806  1.00 97.40           C
ATOM   2737  CE1 TYR B 325     -25.633 170.416 394.714  1.00107.45           C
ATOM   2738  CZ  TYR B 325     -26.645 170.384 395.658  1.00111.10           C
ATOM   2739  OH  TYR B 325     -27.632 169.446 395.558  1.00111.98           O
ATOM   2740  CE2 TYR B 325     -26.645 171.304 396.693  1.00105.36           C
ATOM   2741  CD2 TYR B 325     -25.636 172.250 396.772  1.00102.22           C
ATOM   2742  C   TYR B 325     -21.478 174.336 394.797  1.00 92.53           C
ATOM   2743  O   TYR B 325     -21.756 174.968 393.757  1.00 98.48           O
ATOM   2744  N   THR B 326     -20.506 174.696 395.636  1.00 90.63           N
ATOM   2745  CA  THR B 326     -19.642 175.895 395.464  1.00 90.01           C
ATOM   2746  CB  THR B 326     -19.022 176.298 396.807  1.00 90.28           C
ATOM   2747  OG1 THR B 326     -18.397 175.134 397.350  1.00 76.99           O
ATOM   2748  CG2 THR B 326     -20.051 176.852 397.770  1.00 87.80           C
ATOM   2749  C   THR B 326     -18.573 175.644 394.391  1.00 90.99           C
ATOM   2750  O   THR B 326     -17.818 176.586 394.099  1.00 87.04           O
ATOM   2751  N   VAL B 327     -18.504 174.427 393.839  1.00 87.90           N
ATOM   2752  CA  VAL B 327     -17.678 174.086 392.643  1.00 91.26           C
ATOM   2753  CB  VAL B 327     -16.450 173.223 393.013  1.00 94.65           C
ATOM   2754  CG1 VAL B 327     -15.697 173.784 394.214  1.00 92.45           C
ATOM   2755  CG2 VAL B 327     -16.803 171.758 393.247  1.00 89.61           C
ATOM   2756  C   VAL B 327     -18.592 173.387 391.629  1.00 85.10           C
ATOM   2757  O   VAL B 327     -18.735 173.871 390.518  1.00 89.42           O
TER    2758      VAL B 327
HETATM 2759 MG   MG  B 401       3.396 156.076 395.008  1.00 56.67          MG+2
HETATM 2760 MG   MG  B 402       3.045 157.004 388.283  1.00 63.02          MG+2
HETATM 2761  PB  ADP B 403       5.945 154.364 393.402  1.00 77.10           P
HETATM 2762  O1B ADP B 403       5.015 153.324 392.801  1.00 69.90           O
HETATM 2763  O2B ADP B 403       5.354 155.042 394.632  1.00 68.83           O
HETATM 2764  O3B ADP B 403       7.345 153.821 393.641  1.00 70.35           O
HETATM 2765  PA  ADP B 403       5.147 156.780 391.932  1.00 76.60           P
HETATM 2766  O1A ADP B 403       4.588 156.607 390.553  1.00 69.44           O
HETATM 2767  O2A ADP B 403       4.177 156.970 393.060  1.00 73.39           O
HETATM 2768  O3A ADP B 403       6.088 155.532 392.288  1.00 76.52           O
HETATM 2769  O5' ADP B 403       6.214 157.993 391.934  1.00 75.49           O
HETATM 2770  C5' ADP B 403       7.105 158.240 393.064  1.00 75.79           C
HETATM 2771  C4' ADP B 403       7.217 159.726 393.317  1.00 72.20           C
HETATM 2772  O4' ADP B 403       7.828 160.387 392.176  1.00 77.09           O
HETATM 2773  C3' ADP B 403       5.901 160.487 393.513  1.00 70.82           C
HETATM 2774  O3' ADP B 403       5.410 160.368 394.843  1.00 64.95           O
HETATM 2775  C2' ADP B 403       6.331 161.915 393.161  1.00 69.83           C
HETATM 2776  O2' ADP B 403       7.010 162.558 394.217  1.00 71.71           O
HETATM 2777  C1' ADP B 403       7.243 161.659 391.962  1.00 68.24           C
HETATM 2778  N9  ADP B 403       6.508 161.651 390.700  1.00 64.44           N
HETATM 2779  C8  ADP B 403       5.948 160.552 390.086  1.00 66.17           C
HETATM 2780  N7  ADP B 403       5.299 160.833 388.984  1.00 59.66           N
HETATM 2781  C5  ADP B 403       5.422 162.210 388.868  1.00 64.75           C
HETATM 2782  C6  ADP B 403       4.944 163.115 387.901  1.00 64.74           C
HETATM 2783  N6  ADP B 403       4.207 162.742 386.864  1.00 58.39           N
HETATM 2784  N1  ADP B 403       5.233 164.432 388.071  1.00 71.20           N
HETATM 2785  C2  ADP B 403       5.977 164.786 389.135  1.00 72.57           C
HETATM 2786  N3  ADP B 403       6.478 164.025 390.109  1.00 67.20           N
HETATM 2787  C4  ADP B 403       6.163 162.729 389.919  1.00 64.47           C
HETATM 2788  C7  A4Q B 404      -5.390 166.770 399.579  1.00 75.54           C
HETATM 2789  C8  A4Q B 404      -3.929 166.590 399.287  1.00 77.20           C
HETATM 2790  C12 A4Q B 404       0.249 165.885 398.376  1.00 62.47           C
HETATM 2791  C11 A4Q B 404      -1.219 166.130 398.657  1.00 64.01           C
HETATM 2792  C10 A4Q B 404      -1.582 166.909 399.747  1.00 68.48           C
HETATM 2793  C9  A4Q B 404      -2.912 167.134 400.068  1.00 75.43           C
HETATM 2794  N   A4Q B 404       0.594 165.443 397.020  1.00 55.18           N
HETATM 2795  C2  A4Q B 404      -6.053 165.887 400.450  1.00 76.48           C
HETATM 2796  C3  A4Q B 404      -7.421 166.040 400.641  1.00 75.76           C
HETATM 2797  C4  A4Q B 404      -8.134 167.026 399.995  1.00 77.40           C
HETATM 2798  C5  A4Q B 404      -7.492 167.878 399.127  1.00 79.52           C
HETATM 2799  C6  A4Q B 404      -6.135 167.740 398.905  1.00 76.31           C
HETATM 2800  C1  A4Q B 404      -5.311 164.785 401.184  1.00 81.28           C
HETATM 2801  C   A4Q B 404      -4.590 165.157 402.465  1.00 82.38           C
HETATM 2802 CL   A4Q B 404      -4.838 165.126 397.269  1.00 95.20          CL
HETATM 2803  C14 A4Q B 404      -3.552 165.805 398.212  1.00 72.28           C
HETATM 2804  C13 A4Q B 404      -2.221 165.573 397.876  1.00 66.60           C
HETATM 2805  O   HOH B 501      19.202 156.268 369.159  1.00 40.09           O
HETATM 2806  O   HOH B 502      -3.627 161.049 380.537  1.00 56.20           O
HETATM 2807  O   HOH B 503      -1.515 148.000 387.555  1.00 49.39           O
HETATM 2808  O   HOH B 504      -4.748 143.002 375.754  1.00 65.31           O
HETATM 2809  O   HOH B 505     -20.706 151.889 397.601  1.00 49.17           O
HETATM 2810  O   HOH B 506      -3.375 153.698 399.281  1.00 48.45           O
HETATM 2811  O   HOH B 507     -19.314 157.287 409.579  1.00 68.27           O
HETATM 2812  O   HOH B 508       5.009 151.040 389.228  1.00 65.00           O
HETATM 2813  O   HOH B 509     -14.993 147.257 397.762  1.00 64.85           O
HETATM 2814  O   HOH B 510      -2.154 151.699 391.600  1.00 42.51           O
HETATM 2815  O   HOH B 511     -16.793 144.869 384.975  1.00 59.08           O
HETATM 2816  O   HOH B 512      -1.898 157.656 380.735  1.00 40.99           O
HETATM 2817  O   HOH B 513      -6.026 159.440 406.725  1.00 56.70           O
HETATM 2818  O   HOH B 514      -6.245 157.143 407.485  1.00 43.10           O
HETATM 2819  O   HOH B 515     -16.049 141.570 383.393  1.00 66.32           O
HETATM 2820  O   HOH B 516       0.385 145.665 402.160  1.00 66.25           O
HETATM 2821  O   HOH B 517     -19.465 156.479 390.383  1.00 50.97           O
HETATM 2822  O   HOH B 518     -20.394 153.861 412.048  1.00 64.79           O
HETATM 2823  O   HOH B 519       3.222 154.934 375.662  1.00 57.50           O
HETATM 2824  O   HOH B 520      -7.395 156.120 376.261  1.00 58.81           O
HETATM 2825  O   HOH B 521     -20.794 159.969 385.538  1.00 59.45           O
HETATM 2826  O   HOH B 522     -23.114 156.488 402.146  1.00 59.30           O
HETATM 2827  O   HOH B 523      -7.394 153.125 397.022  1.00 49.08           O
HETATM 2828  O   HOH B 524      -5.507 141.322 392.861  1.00 55.71           O
HETATM 2829  O   HOH B 525      -2.565 142.664 392.859  1.00 67.98           O
HETATM 2830  O   HOH B 526       3.455 164.657 397.752  1.00 54.42           O
HETATM 2831  O   HOH B 527      -7.066 136.563 395.022  1.00 78.13           O
HETATM 2832  O   HOH B 528       5.292 156.115 399.960  1.00 64.47           O
HETATM 2833  O   HOH B 529       0.516 159.486 401.412  1.00 44.29           O
HETATM 2834  O   HOH B 530     -21.445 150.213 407.618  1.00 60.05           O
HETATM 2835  O   HOH B 531     -22.992 145.946 407.047  1.00 63.77           O
HETATM 2836  O   HOH B 532     -14.517 153.587 423.798  1.00 71.06           O
HETATM 2837  O   HOH B 533     -12.309 137.598 384.255  1.00 75.40           O
TER    2838      HOH B 533
ATOM   2839  N   GLY A   3      41.751 155.233 346.552  1.00 69.33           N
ATOM   2840  CA  GLY A   3      40.642 154.239 346.696  1.00 70.41           C
ATOM   2841  C   GLY A   3      39.309 154.929 346.983  1.00 68.13           C
ATOM   2842  O   GLY A   3      39.202 156.142 346.810  1.00 62.36           O
ATOM   2843  N   PRO A   4      38.260 154.193 347.428  1.00 61.66           N
ATOM   2844  CA  PRO A   4      36.932 154.792 347.619  1.00 57.46           C
ATOM   2845  CB  PRO A   4      36.030 153.621 348.047  1.00 60.63           C
ATOM   2846  CG  PRO A   4      36.972 152.472 348.409  1.00 63.93           C
ATOM   2847  CD  PRO A   4      38.281 152.746 347.695  1.00 65.38           C
ATOM   2848  C   PRO A   4      36.877 155.936 348.651  1.00 50.98           C
ATOM   2849  O   PRO A   4      37.542 155.882 349.644  1.00 58.63           O
ATOM   2850  N   VAL A   5      36.058 156.947 348.380  1.00 48.38           N
ATOM   2851  CA  VAL A   5      35.703 158.053 349.315  1.00 51.65           C
ATOM   2852  CB  VAL A   5      34.807 159.077 348.588  1.00 54.29           C
ATOM   2853  CG1 VAL A   5      34.280 160.175 349.502  1.00 52.35           C
ATOM   2854  CG2 VAL A   5      35.514 159.686 347.370  1.00 60.35           C
ATOM   2855  C   VAL A   5      35.001 157.425 350.522  1.00 57.97           C
ATOM   2856  O   VAL A   5      34.215 156.502 350.345  1.00 51.17           O
ATOM   2857  N   PRO A   6      35.284 157.850 351.774  1.00 56.83           N
ATOM   2858  CA  PRO A   6      34.480 157.441 352.926  1.00 51.14           C
ATOM   2859  CB  PRO A   6      35.232 157.967 354.160  1.00 51.76           C
ATOM   2860  CG  PRO A   6      36.120 159.080 353.599  1.00 54.26           C
ATOM   2861  CD  PRO A   6      36.453 158.656 352.177  1.00 55.58           C
ATOM   2862  C   PRO A   6      33.064 158.023 352.991  1.00 49.81           C
ATOM   2863  O   PRO A   6      32.794 159.108 352.484  1.00 44.26           O
ATOM   2864  N   SER A   7      32.213 157.287 353.700  1.00 43.16           N
ATOM   2865  CA  SER A   7      30.767 157.544 353.867  1.00 42.75           C
ATOM   2866  CB  SER A   7      29.967 156.728 352.878  1.00 42.24           C
ATOM   2867  OG  SER A   7      28.591 157.026 352.984  1.00 41.16           O
ATOM   2868  C   SER A   7      30.362 157.197 355.294  1.00 38.08           C
ATOM   2869  O   SER A   7      30.922 156.253 355.887  1.00 35.85           O
ATOM   2870  N   ARG A   8      29.358 157.876 355.808  1.00 38.29           N
ATOM   2871  CA  ARG A   8      28.690 157.361 357.015  1.00 44.13           C
ATOM   2872  CB  ARG A   8      29.421 157.856 358.258  1.00 48.63           C
ATOM   2873  CG  ARG A   8      29.507 159.362 358.322  1.00 55.35           C
ATOM   2874  CD  ARG A   8      30.786 159.756 359.019  1.00 60.86           C
ATOM   2875  NE  ARG A   8      30.800 161.206 359.014  1.00 60.16           N
ATOM   2876  CZ  ARG A   8      30.429 161.967 360.025  1.00 60.17           C
ATOM   2877  NH1 ARG A   8      30.046 161.433 361.172  1.00 69.03           N
ATOM   2878  NH2 ARG A   8      30.473 163.278 359.892  1.00 67.02           N
ATOM   2879  C   ARG A   8      27.208 157.692 356.955  1.00 40.27           C
ATOM   2880  O   ARG A   8      26.792 158.543 356.130  1.00 39.96           O
ATOM   2881  N   ALA A   9      26.433 156.986 357.767  1.00 38.51           N
ATOM   2882  CA  ALA A   9      24.973 157.205 357.890  1.00 36.85           C
ATOM   2883  CB  ALA A   9      24.442 156.329 358.998  1.00 38.22           C
ATOM   2884  C   ALA A   9      24.717 158.679 358.205  1.00 41.96           C
ATOM   2885  O   ALA A   9      25.490 159.244 359.024  1.00 40.05           O
ATOM   2886  N   ARG A  10      23.655 159.253 357.639  1.00 42.43           N
ATOM   2887  CA  ARG A  10      23.164 160.624 357.938  1.00 44.87           C
ATOM   2888  CB  ARG A  10      22.215 161.140 356.850  1.00 45.99           C
ATOM   2889  CG  ARG A  10      22.858 161.440 355.503  1.00 48.48           C
ATOM   2890  CD  ARG A  10      21.810 161.303 354.406  1.00 52.97           C
ATOM   2891  NE  ARG A  10      20.734 162.179 354.783  1.00 59.01           N
ATOM   2892  CZ  ARG A  10      19.440 162.040 354.555  1.00 56.47           C
ATOM   2893  NH1 ARG A  10      18.932 161.032 353.874  1.00 56.27           N
ATOM   2894  NH2 ARG A  10      18.635 162.965 355.043  1.00 65.51           N
ATOM   2895  C   ARG A  10      22.377 160.624 359.254  1.00 47.22           C
ATOM   2896  O   ARG A  10      22.107 161.710 359.739  1.00 46.39           O
ATOM   2897  N   VAL A  11      21.946 159.468 359.770  1.00 43.57           N
ATOM   2898  CA  VAL A  11      21.156 159.384 361.031  1.00 43.07           C
ATOM   2899  CB  VAL A  11      19.670 159.093 360.747  1.00 50.87           C
ATOM   2900  CG1 VAL A  11      19.035 160.264 360.010  1.00 56.52           C
ATOM   2901  CG2 VAL A  11      19.481 157.777 359.974  1.00 44.05           C
ATOM   2902  C   VAL A  11      21.783 158.298 361.887  1.00 39.61           C
ATOM   2903  O   VAL A  11      22.382 157.404 361.309  1.00 41.57           O
ATOM   2904  N   TYR A  12      21.701 158.440 363.213  1.00 39.38           N
ATOM   2905  CA  TYR A  12      22.143 157.441 364.220  1.00 37.59           C
ATOM   2906  CB  TYR A  12      21.211 156.237 364.192  1.00 38.28           C
ATOM   2907  CG  TYR A  12      19.751 156.595 364.270  1.00 39.66           C
ATOM   2908  CD1 TYR A  12      19.241 157.358 365.322  1.00 41.45           C
ATOM   2909  CE1 TYR A  12      17.877 157.630 365.417  1.00 39.41           C
ATOM   2910  CZ  TYR A  12      17.002 157.112 364.471  1.00 44.48           C
ATOM   2911  OH  TYR A  12      15.655 157.369 364.518  1.00 40.73           O
ATOM   2912  CE2 TYR A  12      17.497 156.349 363.423  1.00 37.30           C
ATOM   2913  CD2 TYR A  12      18.854 156.085 363.344  1.00 37.51           C
ATOM   2914  C   TYR A  12      23.570 157.014 363.978  1.00 34.90           C
ATOM   2915  O   TYR A  12      23.960 155.855 364.271  1.00 38.28           O
ATOM   2916  N   THR A  13      24.382 157.962 363.529  1.00 41.84           N
ATOM   2917  CA  THR A  13      25.774 157.718 363.080  1.00 38.68           C
ATOM   2918  CB  THR A  13      26.398 159.018 362.592  1.00 38.83           C
ATOM   2919  OG1 THR A  13      25.382 159.565 361.759  1.00 42.04           O
ATOM   2920  CG2 THR A  13      27.699 158.810 361.865  1.00 36.04           C
ATOM   2921  C   THR A  13      26.580 157.100 364.209  1.00 41.74           C
ATOM   2922  O   THR A  13      27.319 156.091 363.951  1.00 39.43           O
ATOM   2923  N   ASP A  14      26.472 157.686 365.406  1.00 40.68           N
ATOM   2924  CA  ASP A  14      27.412 157.381 366.520  1.00 44.22           C
ATOM   2925  CB  ASP A  14      28.090 158.678 366.993  1.00 49.99           C
ATOM   2926  CG  ASP A  14      28.974 159.317 365.929  1.00 51.70           C
ATOM   2927  OD1 ASP A  14      29.741 158.567 365.271  1.00 50.85           O
ATOM   2928  OD2 ASP A  14      28.897 160.568 365.769  1.00 54.36           O
ATOM   2929  C   ASP A  14      26.715 156.646 367.677  1.00 45.21           C
ATOM   2930  O   ASP A  14      27.241 156.711 368.816  1.00 42.65           O
ATOM   2931  N   VAL A  15      25.616 155.922 367.447  1.00 43.69           N
ATOM   2932  CA  VAL A  15      24.863 155.310 368.584  1.00 38.54           C
ATOM   2933  CB  VAL A  15      23.463 154.792 368.202  1.00 43.40           C
ATOM   2934  CG1 VAL A  15      22.571 155.891 367.658  1.00 43.38           C
ATOM   2935  CG2 VAL A  15      23.521 153.635 367.242  1.00 45.04           C
ATOM   2936  C   VAL A  15      25.718 154.226 369.238  1.00 37.54           C
ATOM   2937  O   VAL A  15      25.662 154.123 370.465  1.00 40.57           O
ATOM   2938  N   ASN A  16      26.504 153.448 368.489  1.00 39.23           N
ATOM   2939  CA  ASN A  16      27.331 152.372 369.094  1.00 40.00           C
ATOM   2940  CB  ASN A  16      27.605 151.242 368.122  1.00 37.70           C
ATOM   2941  CG  ASN A  16      26.360 150.412 367.856  1.00 44.37           C
ATOM   2942  OD1 ASN A  16      25.631 150.077 368.785  1.00 40.77           O
ATOM   2943  ND2 ASN A  16      26.108 150.075 366.595  1.00 37.33           N
ATOM   2944  C   ASN A  16      28.632 152.948 369.697  1.00 42.22           C
ATOM   2945  O   ASN A  16      29.107 152.395 370.696  1.00 37.56           O
ATOM   2946  N  ATHR A  17      29.184 154.022 369.123  0.50 45.66           N
ATOM   2947  N  BTHR A  17      29.157 154.037 369.133  0.50 44.13           N
ATOM   2948  CA ATHR A  17      30.422 154.674 369.635  0.50 47.55           C
ATOM   2949  CA BTHR A  17      30.408 154.693 369.603  0.50 45.28           C
ATOM   2950  CB ATHR A  17      30.832 155.915 368.832  0.50 49.80           C
ATOM   2951  CB BTHR A  17      30.821 155.836 368.666  0.50 45.45           C
ATOM   2952  OG1ATHR A  17      30.112 157.016 369.381  0.50 54.55           O
ATOM   2953  OG1BTHR A  17      30.860 155.329 367.332  0.50 48.42           O
ATOM   2954  CG2ATHR A  17      30.569 155.806 367.347  0.50 50.45           C
ATOM   2955  CG2BTHR A  17      32.174 156.418 369.004  0.50 44.21           C
ATOM   2956  C  ATHR A  17      30.187 155.077 371.095  0.50 46.99           C
ATOM   2957  C  BTHR A  17      30.202 155.135 371.060  0.50 45.75           C
ATOM   2958  O  ATHR A  17      31.080 154.826 371.913  0.50 43.38           O
ATOM   2959  O  BTHR A  17      31.131 154.945 371.852  0.50 43.34           O
ATOM   2960  N   HIS A  18      28.994 155.604 371.398  1.00 48.69           N
ATOM   2961  CA  HIS A  18      28.635 156.203 372.712  1.00 50.87           C
ATOM   2962  CB  HIS A  18      27.702 157.402 372.474  1.00 54.58           C
ATOM   2963  CG  HIS A  18      28.408 158.552 371.820  1.00 62.07           C
ATOM   2964  ND1 HIS A  18      27.986 159.112 370.618  1.00 62.99           N
ATOM   2965  CE1 HIS A  18      28.795 160.103 370.286  1.00 66.14           C
ATOM   2966  NE2 HIS A  18      29.752 160.196 371.225  1.00 69.70           N
ATOM   2967  CD2 HIS A  18      29.523 159.235 372.182  1.00 61.99           C
ATOM   2968  C   HIS A  18      28.068 155.168 373.693  1.00 52.06           C
ATOM   2969  O   HIS A  18      27.706 155.550 374.789  1.00 55.22           O
ATOM   2970  N  AARG A  19      28.057 153.885 373.326  0.50 50.59           N
ATOM   2971  N  BARG A  19      28.044 153.886 373.320  0.50 49.90           N
ATOM   2972  CA AARG A  19      27.515 152.796 374.175  0.50 48.78           C
ATOM   2973  CA BARG A  19      27.513 152.790 374.169  0.50 47.62           C
ATOM   2974  CB AARG A  19      26.420 152.029 373.429  0.50 49.27           C
ATOM   2975  CB BARG A  19      26.459 151.975 373.416  0.50 47.09           C
ATOM   2976  CG AARG A  19      25.091 152.763 373.402  0.50 49.42           C
ATOM   2977  CG BARG A  19      25.070 152.586 373.461  0.50 46.63           C
ATOM   2978  CD AARG A  19      24.063 152.055 372.549  0.50 50.11           C
ATOM   2979  CD BARG A  19      24.129 151.828 372.552  0.50 46.11           C
ATOM   2980  NE AARG A  19      22.784 152.729 372.688  0.50 52.25           N
ATOM   2981  NE BARG A  19      22.865 152.528 372.430  0.50 46.70           N
ATOM   2982  CZ AARG A  19      21.670 152.368 372.072  0.50 54.59           C
ATOM   2983  CZ BARG A  19      22.196 152.660 371.295  0.50 51.07           C
ATOM   2984  NH1AARG A  19      21.670 151.331 371.255  0.50 60.31           N
ATOM   2985  NH1BARG A  19      22.685 152.141 370.180  0.50 53.24           N
ATOM   2986  NH2AARG A  19      20.561 153.051 372.267  0.50 58.12           N
ATOM   2987  NH2BARG A  19      21.051 153.316 371.275  0.50 50.73           N
ATOM   2988  C  AARG A  19      28.653 151.874 374.582  0.50 48.56           C
ATOM   2989  C  BARG A  19      28.660 151.886 374.589  0.50 47.83           C
ATOM   2990  O  AARG A  19      29.617 151.712 373.837  0.50 46.83           O
ATOM   2991  O  BARG A  19      29.635 151.740 373.853  0.50 46.24           O
ATOM   2992  N   PRO A  20      28.568 151.241 375.773  1.00 49.83           N
ATOM   2993  CA  PRO A  20      29.609 150.317 376.217  1.00 51.06           C
ATOM   2994  CB  PRO A  20      29.187 149.937 377.642  1.00 52.96           C
ATOM   2995  CG  PRO A  20      27.708 150.233 377.694  1.00 57.12           C
ATOM   2996  CD  PRO A  20      27.482 151.402 376.752  1.00 53.50           C
ATOM   2997  C   PRO A  20      29.692 149.061 375.343  1.00 55.64           C
ATOM   2998  O   PRO A  20      28.686 148.636 374.806  1.00 53.90           O
ATOM   2999  N   SER A  21      30.886 148.480 375.255  1.00 51.23           N
ATOM   3000  CA  SER A  21      31.156 147.269 374.452  1.00 56.81           C
ATOM   3001  CB  SER A  21      32.598 146.826 374.601  1.00 53.44           C
ATOM   3002  OG  SER A  21      32.868 146.438 375.925  1.00 56.13           O
ATOM   3003  C   SER A  21      30.145 146.169 374.813  1.00 61.33           C
ATOM   3004  O   SER A  21      29.959 145.259 373.979  1.00 61.28           O
ATOM   3005  N   GLU A  22      29.529 146.240 376.003  1.00 58.01           N
ATOM   3006  CA  GLU A  22      28.497 145.275 376.481  1.00 59.07           C
ATOM   3007  CB  GLU A  22      27.853 145.714 377.803  1.00 56.55           C
ATOM   3008  CG  GLU A  22      28.568 145.242 379.059  1.00 67.97           C
ATOM   3009  CD  GLU A  22      29.841 146.003 379.419  1.00 75.28           C
ATOM   3010  OE1 GLU A  22      29.882 147.248 379.217  1.00 71.52           O
ATOM   3011  OE2 GLU A  22      30.809 145.345 379.881  1.00 78.58           O
ATOM   3012  C   GLU A  22      27.385 145.165 375.426  1.00 50.07           C
ATOM   3013  O   GLU A  22      26.913 144.056 375.167  1.00 50.50           O
ATOM   3014  N   TYR A  23      26.973 146.305 374.892  1.00 46.34           N
ATOM   3015  CA  TYR A  23      25.845 146.463 373.941  1.00 45.91           C
ATOM   3016  CB  TYR A  23      25.517 147.936 373.742  1.00 40.92           C
ATOM   3017  CG  TYR A  23      24.323 148.119 372.845  1.00 43.36           C
ATOM   3018  CD1 TYR A  23      23.037 147.896 373.324  1.00 38.52           C
ATOM   3019  CE1 TYR A  23      21.934 148.064 372.509  1.00 41.80           C
ATOM   3020  CZ  TYR A  23      22.114 148.383 371.171  1.00 40.67           C
ATOM   3021  OH  TYR A  23      21.040 148.519 370.345  1.00 41.18           O
ATOM   3022  CE2 TYR A  23      23.395 148.571 370.668  1.00 41.01           C
ATOM   3023  CD2 TYR A  23      24.490 148.438 371.507  1.00 37.04           C
ATOM   3024  C   TYR A  23      26.171 145.819 372.591  1.00 49.28           C
ATOM   3025  O   TYR A  23      25.368 144.993 372.130  1.00 43.21           O
ATOM   3026  N   TRP A  24      27.320 146.171 371.991  1.00 43.99           N
ATOM   3027  CA  TRP A  24      27.655 145.816 370.587  1.00 42.02           C
ATOM   3028  CB  TRP A  24      28.095 147.039 369.783  1.00 43.71           C
ATOM   3029  CG  TRP A  24      29.103 147.913 370.459  1.00 45.55           C
ATOM   3030  CD1 TRP A  24      28.884 149.151 370.994  1.00 46.74           C
ATOM   3031  NE1 TRP A  24      30.050 149.668 371.487  1.00 46.54           N
ATOM   3032  CE2 TRP A  24      31.060 148.757 371.292  1.00 56.04           C
ATOM   3033  CD2 TRP A  24      30.502 147.634 370.637  1.00 51.49           C
ATOM   3034  CE3 TRP A  24      31.341 146.568 370.291  1.00 50.51           C
ATOM   3035  CZ3 TRP A  24      32.674 146.629 370.633  1.00 59.21           C
ATOM   3036  CH2 TRP A  24      33.202 147.740 371.299  1.00 57.08           C
ATOM   3037  CZ2 TRP A  24      32.415 148.821 371.626  1.00 55.96           C
ATOM   3038  C   TRP A  24      28.697 144.710 370.514  1.00 39.06           C
ATOM   3039  O   TRP A  24      28.903 144.188 369.402  1.00 41.08           O
ATOM   3040  N   ASP A  25      29.357 144.371 371.615  1.00 44.15           N
ATOM   3041  CA  ASP A  25      30.433 143.338 371.605  1.00 51.04           C
ATOM   3042  CB  ASP A  25      31.495 143.546 372.698  1.00 58.40           C
ATOM   3043  CG  ASP A  25      32.648 142.549 372.653  1.00 63.73           C
ATOM   3044  OD1 ASP A  25      32.837 141.906 371.597  1.00 69.44           O
ATOM   3045  OD2 ASP A  25      33.348 142.414 373.678  1.00 64.74           O
ATOM   3046  C   ASP A  25      29.761 141.984 371.777  1.00 51.09           C
ATOM   3047  O   ASP A  25      29.683 141.507 372.906  1.00 57.06           O
ATOM   3048  N   TYR A  26      29.306 141.397 370.680  1.00 51.81           N
ATOM   3049  CA  TYR A  26      28.465 140.174 370.692  1.00 54.69           C
ATOM   3050  CB  TYR A  26      27.659 140.074 369.397  1.00 47.42           C
ATOM   3051  CG  TYR A  26      28.477 139.928 368.139  1.00 45.33           C
ATOM   3052  CD1 TYR A  26      29.048 138.712 367.788  1.00 42.02           C
ATOM   3053  CE1 TYR A  26      29.757 138.575 366.610  1.00 48.94           C
ATOM   3054  CZ  TYR A  26      29.946 139.679 365.792  1.00 51.09           C
ATOM   3055  OH  TYR A  26      30.657 139.580 364.631  1.00 61.83           O
ATOM   3056  CE2 TYR A  26      29.406 140.901 366.138  1.00 44.17           C
ATOM   3057  CD2 TYR A  26      28.686 141.016 367.310  1.00 44.39           C
ATOM   3058  C   TYR A  26      29.337 138.934 370.908  1.00 54.80           C
ATOM   3059  O   TYR A  26      28.818 137.960 371.446  1.00 57.74           O
ATOM   3060  N   GLU A  27      30.608 138.962 370.497  1.00 54.71           N
ATOM   3061  CA  GLU A  27      31.560 137.836 370.745  1.00 59.25           C
ATOM   3062  CB  GLU A  27      32.906 138.074 370.068  1.00 64.54           C
ATOM   3063  CG  GLU A  27      32.925 137.601 368.621  1.00 74.36           C
ATOM   3064  CD  GLU A  27      33.725 138.466 367.658  1.00 88.71           C
ATOM   3065  OE1 GLU A  27      33.697 138.175 366.439  1.00 96.34           O
ATOM   3066  OE2 GLU A  27      34.372 139.437 368.119  1.00 93.29           O
ATOM   3067  C   GLU A  27      31.748 137.595 372.248  1.00 61.28           C
ATOM   3068  O   GLU A  27      31.986 136.429 372.611  1.00 66.46           O
ATOM   3069  N   SER A  28      31.599 138.622 373.092  1.00 59.53           N
ATOM   3070  CA  SER A  28      31.832 138.540 374.564  1.00 69.56           C
ATOM   3071  CB  SER A  28      32.446 139.823 375.080  1.00 71.88           C
ATOM   3072  OG  SER A  28      33.668 140.098 374.400  1.00 67.11           O
ATOM   3073  C   SER A  28      30.542 138.203 375.331  1.00 69.53           C
ATOM   3074  O   SER A  28      30.648 137.880 376.530  1.00 66.18           O
ATOM   3075  N   HIS A  29      29.378 138.272 374.673  1.00 64.03           N
ATOM   3076  CA  HIS A  29      28.040 138.111 375.294  1.00 61.19           C
ATOM   3077  CB  HIS A  29      26.954 138.444 374.270  1.00 65.50           C
ATOM   3078  CG  HIS A  29      25.569 138.251 374.778  1.00 64.10           C
ATOM   3079  ND1 HIS A  29      25.024 139.069 375.740  1.00 69.24           N
ATOM   3080  CE1 HIS A  29      23.787 138.684 375.991  1.00 69.23           C
ATOM   3081  NE2 HIS A  29      23.508 137.630 375.208  1.00 66.60           N
ATOM   3082  CD2 HIS A  29      24.614 137.352 374.450  1.00 69.68           C
ATOM   3083  C   HIS A  29      27.887 136.694 375.866  1.00 59.51           C
ATOM   3084  O   HIS A  29      28.209 135.727 375.157  1.00 60.89           O
ATOM   3085  N   VAL A  30      27.431 136.606 377.119  1.00 61.30           N
ATOM   3086  CA  VAL A  30      27.176 135.341 377.871  1.00 67.67           C
ATOM   3087  CB  VAL A  30      27.302 135.536 379.403  1.00 65.92           C
ATOM   3088  CG1 VAL A  30      26.943 134.285 380.190  1.00 62.91           C
ATOM   3089  CG2 VAL A  30      28.686 136.021 379.814  1.00 64.18           C
ATOM   3090  C   VAL A  30      25.774 134.881 377.466  1.00 59.93           C
ATOM   3091  O   VAL A  30      24.802 135.610 377.757  1.00 57.26           O
ATOM   3092  N   VAL A  31      25.697 133.768 376.749  1.00 53.79           N
ATOM   3093  CA  VAL A  31      24.414 133.164 376.293  1.00 62.85           C
ATOM   3094  CB  VAL A  31      24.528 132.704 374.829  1.00 63.29           C
ATOM   3095  CG1 VAL A  31      23.402 131.764 374.427  1.00 68.37           C
ATOM   3096  CG2 VAL A  31      24.604 133.906 373.900  1.00 61.25           C
ATOM   3097  C   VAL A  31      24.070 132.018 377.246  1.00 55.80           C
ATOM   3098  O   VAL A  31      24.929 131.158 377.444  1.00 55.84           O
ATOM   3099  N   GLU A  32      22.879 132.049 377.834  1.00 53.89           N
ATOM   3100  CA  GLU A  32      22.338 130.972 378.704  1.00 62.84           C
ATOM   3101  CB  GLU A  32      21.767 131.581 379.984  1.00 66.46           C
ATOM   3102  CG  GLU A  32      22.777 132.372 380.789  1.00 81.74           C
ATOM   3103  CD  GLU A  32      22.177 133.015 382.026  1.00 83.95           C
ATOM   3104  OE1 GLU A  32      20.936 133.013 382.141  1.00 87.72           O
ATOM   3105  OE2 GLU A  32      22.949 133.505 382.871  1.00 90.88           O
ATOM   3106  C   GLU A  32      21.229 130.207 377.967  1.00 56.14           C
ATOM   3107  O   GLU A  32      20.217 130.859 377.621  1.00 58.15           O
ATOM   3108  N   TRP A  33      21.388 128.884 377.821  1.00 57.53           N
ATOM   3109  CA  TRP A  33      20.418 127.925 377.214  1.00 64.30           C
ATOM   3110  CB  TRP A  33      21.132 126.680 376.665  1.00 76.88           C
ATOM   3111  CG  TRP A  33      22.284 126.991 375.760  1.00 83.52           C
ATOM   3112  CD1 TRP A  33      23.602 126.909 376.083  1.00 95.91           C
ATOM   3113  NE1 TRP A  33      24.386 127.291 375.028  1.00 97.34           N
ATOM   3114  CE2 TRP A  33      23.582 127.625 373.977  1.00101.20           C
ATOM   3115  CD2 TRP A  33      22.242 127.452 374.397  1.00100.36           C
ATOM   3116  CE3 TRP A  33      21.216 127.727 373.486  1.00100.85           C
ATOM   3117  CZ3 TRP A  33      21.547 128.163 372.221  1.00100.49           C
ATOM   3118  CH2 TRP A  33      22.878 128.331 371.835  1.00108.02           C
ATOM   3119  CZ2 TRP A  33      23.916 128.062 372.696  1.00103.77           C
ATOM   3120  C   TRP A  33      19.343 127.522 378.228  1.00 65.42           C
ATOM   3121  O   TRP A  33      19.716 127.038 379.301  1.00 78.06           O
ATOM   3122  N   GLY A  34      18.064 127.731 377.887  1.00 65.21           N
ATOM   3123  CA  GLY A  34      16.870 127.245 378.619  1.00 59.79           C
ATOM   3124  C   GLY A  34      16.659 125.744 378.433  1.00 56.22           C
ATOM   3125  O   GLY A  34      17.610 125.043 378.019  1.00 44.59           O
ATOM   3126  N   ASN A  35      15.459 125.249 378.745  1.00 64.75           N
ATOM   3127  CA  ASN A  35      15.129 123.797 378.706  1.00 67.18           C
ATOM   3128  CB  ASN A  35      14.331 123.372 379.944  1.00 73.08           C
ATOM   3129  CG  ASN A  35      14.253 121.867 380.157  1.00 76.16           C
ATOM   3130  OD1 ASN A  35      13.344 121.387 380.834  1.00 73.59           O
ATOM   3131  ND2 ASN A  35      15.213 121.113 379.635  1.00 69.16           N
ATOM   3132  C   ASN A  35      14.351 123.496 377.420  1.00 58.37           C
ATOM   3133  O   ASN A  35      13.206 123.967 377.320  1.00 62.63           O
ATOM   3134  N   GLN A  36      14.965 122.779 376.467  1.00 63.84           N
ATOM   3135  CA  GLN A  36      14.303 122.238 375.240  1.00 64.35           C
ATOM   3136  CB  GLN A  36      15.107 121.134 374.554  1.00 82.54           C
ATOM   3137  CG  GLN A  36      16.482 120.888 375.141  1.00 98.37           C
ATOM   3138  CD  GLN A  36      16.460 120.012 376.371  1.00107.83           C
ATOM   3139  OE1 GLN A  36      15.965 118.887 376.345  1.00115.54           O
ATOM   3140  NE2 GLN A  36      17.051 120.501 377.450  1.00109.78           N
ATOM   3141  C   GLN A  36      12.958 121.587 375.594  1.00 59.48           C
ATOM   3142  O   GLN A  36      11.988 121.739 374.821  1.00 55.18           O
ATOM   3143  N   ASP A  37      12.907 120.877 376.721  1.00 53.30           N
ATOM   3144  CA  ASP A  37      11.791 119.973 377.099  1.00 54.30           C
ATOM   3145  CB  ASP A  37      12.226 119.027 378.220  1.00 63.78           C
ATOM   3146  CG  ASP A  37      13.415 118.157 377.835  1.00 71.09           C
ATOM   3147  OD1 ASP A  37      13.641 117.975 376.621  1.00 74.63           O
ATOM   3148  OD2 ASP A  37      14.116 117.674 378.755  1.00 76.42           O
ATOM   3149  C   ASP A  37      10.546 120.802 377.422  1.00 50.61           C
ATOM   3150  O   ASP A  37       9.473 120.222 377.489  1.00 51.64           O
ATOM   3151  N   ASP A  38      10.657 122.123 377.568  1.00 48.37           N
ATOM   3152  CA  ASP A  38       9.460 123.009 377.667  1.00 52.21           C
ATOM   3153  CB  ASP A  38       9.854 124.424 378.088  1.00 60.86           C
ATOM   3154  CG  ASP A  38      10.331 124.489 379.530  1.00 59.90           C
ATOM   3155  OD1 ASP A  38      10.185 123.467 380.248  1.00 61.24           O
ATOM   3156  OD2 ASP A  38      10.839 125.552 379.920  1.00 64.07           O
ATOM   3157  C   ASP A  38       8.697 123.092 376.340  1.00 53.23           C
ATOM   3158  O   ASP A  38       7.563 123.599 376.350  1.00 52.94           O
ATOM   3159  N   TYR A  39       9.286 122.614 375.241  1.00 52.05           N
ATOM   3160  CA  TYR A  39       8.757 122.809 373.871  1.00 52.81           C
ATOM   3161  CB  TYR A  39       9.705 123.697 373.065  1.00 47.57           C
ATOM   3162  CG  TYR A  39      10.022 124.972 373.787  1.00 45.19           C
ATOM   3163  CD1 TYR A  39       9.091 125.985 373.839  1.00 43.23           C
ATOM   3164  CE1 TYR A  39       9.330 127.141 374.555  1.00 42.19           C
ATOM   3165  CZ  TYR A  39      10.526 127.296 375.220  1.00 42.00           C
ATOM   3166  OH  TYR A  39      10.738 128.462 375.881  1.00 48.59           O
ATOM   3167  CE2 TYR A  39      11.472 126.295 375.186  1.00 44.58           C
ATOM   3168  CD2 TYR A  39      11.215 125.136 374.475  1.00 45.44           C
ATOM   3169  C   TYR A  39       8.564 121.450 373.212  1.00 52.59           C
ATOM   3170  O   TYR A  39       9.524 120.630 373.216  1.00 54.03           O
ATOM   3171  N   GLN A  40       7.388 121.227 372.624  1.00 51.01           N
ATOM   3172  CA  GLN A  40       7.184 120.055 371.725  1.00 52.81           C
ATOM   3173  CB  GLN A  40       6.063 119.142 372.227  1.00 61.54           C
ATOM   3174  CG  GLN A  40       6.582 117.965 373.044  1.00 66.30           C
ATOM   3175  CD  GLN A  40       5.494 117.327 373.875  1.00 79.71           C
ATOM   3176  OE1 GLN A  40       4.389 117.066 373.394  1.00 80.76           O
ATOM   3177  NE2 GLN A  40       5.797 117.083 375.143  1.00 77.28           N
ATOM   3178  C   GLN A  40       6.936 120.569 370.311  1.00 43.63           C
ATOM   3179  O   GLN A  40       6.091 121.456 370.144  1.00 42.32           O
ATOM   3180  N   LEU A  41       7.654 120.004 369.345  1.00 48.82           N
ATOM   3181  CA  LEU A  41       7.526 120.335 367.907  1.00 51.58           C
ATOM   3182  CB  LEU A  41       8.725 119.729 367.183  1.00 53.58           C
ATOM   3183  CG  LEU A  41      10.096 120.146 367.707  1.00 52.66           C
ATOM   3184  CD1 LEU A  41      11.190 119.688 366.755  1.00 55.97           C
ATOM   3185  CD2 LEU A  41      10.176 121.648 367.902  1.00 54.58           C
ATOM   3186  C   LEU A  41       6.187 119.789 367.376  1.00 51.49           C
ATOM   3187  O   LEU A  41       5.865 118.648 367.705  1.00 52.32           O
ATOM   3188  N   VAL A  42       5.436 120.615 366.639  1.00 47.71           N
ATOM   3189  CA  VAL A  42       4.139 120.312 365.956  1.00 51.43           C
ATOM   3190  CB  VAL A  42       3.128 121.460 366.134  1.00 51.50           C
ATOM   3191  CG1 VAL A  42       1.765 121.100 365.564  1.00 56.08           C
ATOM   3192  CG2 VAL A  42       3.000 121.906 367.581  1.00 55.14           C
ATOM   3193  C   VAL A  42       4.388 120.066 364.463  1.00 51.84           C
ATOM   3194  O   VAL A  42       3.930 119.029 363.953  1.00 53.41           O
ATOM   3195  N   ARG A  43       5.057 120.991 363.761  1.00 49.33           N
ATOM   3196  CA  ARG A  43       5.282 120.844 362.297  1.00 51.37           C
ATOM   3197  CB  ARG A  43       3.995 121.129 361.519  1.00 47.30           C
ATOM   3198  CG  ARG A  43       3.274 122.387 361.955  1.00 44.96           C
ATOM   3199  CD  ARG A  43       2.346 122.929 360.892  1.00 48.11           C
ATOM   3200  NE  ARG A  43       1.837 124.241 361.297  1.00 48.71           N
ATOM   3201  CZ  ARG A  43       1.611 125.263 360.465  1.00 50.55           C
ATOM   3202  NH1 ARG A  43       1.850 125.146 359.167  1.00 49.73           N
ATOM   3203  NH2 ARG A  43       1.165 126.416 360.936  1.00 51.25           N
ATOM   3204  C   ARG A  43       6.343 121.819 361.774  1.00 50.73           C
ATOM   3205  O   ARG A  43       6.546 122.859 362.394  1.00 48.78           O
ATOM   3206  N   LYS A  44       6.929 121.496 360.623  1.00 54.94           N
ATOM   3207  CA  LYS A  44       7.827 122.391 359.851  1.00 57.06           C
ATOM   3208  CB  LYS A  44       8.502 121.625 358.714  1.00 57.32           C
ATOM   3209  CG  LYS A  44       9.528 122.448 357.945  1.00 66.71           C
ATOM   3210  CD  LYS A  44      10.194 121.697 356.813  1.00 76.20           C
ATOM   3211  CE  LYS A  44      11.093 120.579 357.297  1.00 77.77           C
ATOM   3212  NZ  LYS A  44      12.058 120.192 356.243  1.00 85.70           N
ATOM   3213  C   LYS A  44       6.993 123.560 359.322  1.00 52.81           C
ATOM   3214  O   LYS A  44       5.923 123.308 358.786  1.00 47.21           O
ATOM   3215  N   LEU A  45       7.428 124.793 359.561  1.00 48.04           N
ATOM   3216  CA  LEU A  45       6.754 126.018 359.072  1.00 55.54           C
ATOM   3217  CB  LEU A  45       6.835 127.115 360.137  1.00 61.41           C
ATOM   3218  CG  LEU A  45       5.767 127.067 361.217  1.00 62.10           C
ATOM   3219  CD1 LEU A  45       5.953 128.225 362.186  1.00 60.08           C
ATOM   3220  CD2 LEU A  45       4.386 127.100 360.590  1.00 63.12           C
ATOM   3221  C   LEU A  45       7.477 126.502 357.824  1.00 54.59           C
ATOM   3222  O   LEU A  45       6.871 127.201 357.015  1.00 53.99           O
ATOM   3223  N   GLY A  46       8.757 126.184 357.728  1.00 57.51           N
ATOM   3224  CA  GLY A  46       9.663 126.856 356.795  1.00 56.74           C
ATOM   3225  C   GLY A  46      11.071 126.345 356.938  1.00 63.36           C
ATOM   3226  O   GLY A  46      11.342 125.442 357.799  1.00 51.53           O
ATOM   3227  N   ARG A  47      11.929 126.908 356.101  1.00 63.68           N
ATOM   3228  CA  ARG A  47      13.331 126.498 355.917  1.00 70.32           C
ATOM   3229  CB  ARG A  47      13.386 125.302 354.965  1.00 77.82           C
ATOM   3230  CG  ARG A  47      14.558 124.361 355.193  1.00 91.61           C
ATOM   3231  CD  ARG A  47      14.367 123.109 354.354  1.00109.67           C
ATOM   3232  NE  ARG A  47      15.469 122.157 354.447  1.00116.71           N
ATOM   3233  CZ  ARG A  47      15.536 120.998 353.788  1.00117.74           C
ATOM   3234  NH1 ARG A  47      14.560 120.626 352.974  1.00116.28           N
ATOM   3235  NH2 ARG A  47      16.582 120.207 353.950  1.00120.77           N
ATOM   3236  C   ARG A  47      14.051 127.731 355.378  1.00 68.53           C
ATOM   3237  O   ARG A  47      13.373 128.710 355.021  1.00 68.99           O
ATOM   3238  N   GLY A  48      15.371 127.700 355.356  1.00 71.68           N
ATOM   3239  CA  GLY A  48      16.171 128.779 354.766  1.00 70.55           C
ATOM   3240  C   GLY A  48      17.589 128.315 354.585  1.00 68.88           C
ATOM   3241  O   GLY A  48      17.891 127.173 355.011  1.00 64.15           O
ATOM   3242  N   LYS A  49      18.411 129.165 353.964  1.00 78.68           N
ATOM   3243  CA  LYS A  49      19.877 128.964 353.813  1.00 83.25           C
ATOM   3244  CB  LYS A  49      20.545 130.280 353.385  1.00 90.30           C
ATOM   3245  CG  LYS A  49      21.556 130.184 352.246  1.00 99.03           C
ATOM   3246  CD  LYS A  49      21.940 131.540 351.667  1.00102.60           C
ATOM   3247  CE  LYS A  49      22.413 131.479 350.229  1.00107.67           C
ATOM   3248  NZ  LYS A  49      23.837 131.080 350.134  1.00112.42           N
ATOM   3249  C   LYS A  49      20.436 128.421 355.141  1.00 75.40           C
ATOM   3250  O   LYS A  49      21.255 127.485 355.087  1.00 69.58           O
ATOM   3251  N   TYR A  50      19.970 128.952 356.284  1.00 77.79           N
ATOM   3252  CA  TYR A  50      20.628 128.822 357.614  1.00 80.43           C
ATOM   3253  CB  TYR A  50      21.007 130.205 358.153  1.00 84.38           C
ATOM   3254  CG  TYR A  50      21.999 130.977 357.320  1.00 88.44           C
ATOM   3255  CD1 TYR A  50      23.343 130.623 357.273  1.00 90.88           C
ATOM   3256  CE1 TYR A  50      24.255 131.351 356.519  1.00 90.89           C
ATOM   3257  CZ  TYR A  50      23.827 132.458 355.800  1.00 90.28           C
ATOM   3258  OH  TYR A  50      24.692 133.204 355.053  1.00 89.41           O
ATOM   3259  CE2 TYR A  50      22.495 132.830 355.845  1.00 88.64           C
ATOM   3260  CD2 TYR A  50      21.597 132.090 356.599  1.00 85.54           C
ATOM   3261  C   TYR A  50      19.750 128.116 358.666  1.00 75.82           C
ATOM   3262  O   TYR A  50      20.208 128.035 359.824  1.00 66.25           O
ATOM   3263  N   SER A  51      18.561 127.597 358.338  1.00 64.76           N
ATOM   3264  CA  SER A  51      17.644 127.100 359.396  1.00 60.31           C
ATOM   3265  CB  SER A  51      16.947 128.266 360.035  1.00 65.25           C
ATOM   3266  OG  SER A  51      16.027 128.854 359.122  1.00 64.51           O
ATOM   3267  C   SER A  51      16.603 126.093 358.900  1.00 57.89           C
ATOM   3268  O   SER A  51      16.305 126.058 357.692  1.00 60.10           O
ATOM   3269  N   GLU A  52      16.047 125.342 359.859  1.00 58.54           N
ATOM   3270  CA  GLU A  52      14.736 124.647 359.757  1.00 56.19           C
ATOM   3271  CB  GLU A  52      14.889 123.134 359.818  1.00 59.40           C
ATOM   3272  CG  GLU A  52      13.999 122.420 358.821  1.00 75.50           C
ATOM   3273  CD  GLU A  52      14.779 121.420 357.993  1.00 85.14           C
ATOM   3274  OE1 GLU A  52      15.680 120.777 358.575  1.00 81.07           O
ATOM   3275  OE2 GLU A  52      14.514 121.319 356.775  1.00 90.83           O
ATOM   3276  C   GLU A  52      13.865 125.153 360.900  1.00 46.77           C
ATOM   3277  O   GLU A  52      14.338 125.178 362.046  1.00 46.03           O
ATOM   3278  N   VAL A  53      12.659 125.599 360.569  1.00 40.83           N
ATOM   3279  CA  VAL A  53      11.790 126.348 361.494  1.00 38.91           C
ATOM   3280  CB  VAL A  53      11.534 127.766 360.965  1.00 38.20           C
ATOM   3281  CG1 VAL A  53      10.694 128.550 361.932  1.00 37.46           C
ATOM   3282  CG2 VAL A  53      12.850 128.493 360.701  1.00 46.92           C
ATOM   3283  C   VAL A  53      10.513 125.532 361.706  1.00 39.43           C
ATOM   3284  O   VAL A  53       9.857 125.170 360.722  1.00 42.73           O
ATOM   3285  N   PHE A  54      10.200 125.272 362.966  1.00 40.53           N
ATOM   3286  CA  PHE A  54       9.088 124.399 363.400  1.00 42.58           C
ATOM   3287  CB  PHE A  54       9.636 123.214 364.184  1.00 43.37           C
ATOM   3288  CG  PHE A  54      10.467 122.274 363.364  1.00 45.73           C
ATOM   3289  CD1 PHE A  54      11.829 122.480 363.218  1.00 54.32           C
ATOM   3290  CE1 PHE A  54      12.603 121.593 362.483  1.00 56.49           C
ATOM   3291  CZ  PHE A  54      12.023 120.495 361.894  1.00 56.04           C
ATOM   3292  CD2 PHE A  54       9.902 121.155 362.778  1.00 54.31           C
ATOM   3293  CE2 PHE A  54      10.675 120.273 362.039  1.00 53.75           C
ATOM   3294  C   PHE A  54       8.130 125.220 364.240  1.00 40.74           C
ATOM   3295  O   PHE A  54       8.567 126.096 365.038  1.00 43.36           O
ATOM   3296  N   GLU A  55       6.840 124.984 364.046  1.00 42.28           N
ATOM   3297  CA  GLU A  55       5.795 125.419 365.015  1.00 42.46           C
ATOM   3298  CB  GLU A  55       4.416 125.353 364.370  1.00 47.84           C
ATOM   3299  CG  GLU A  55       3.281 125.870 365.217  1.00 51.06           C
ATOM   3300  CD  GLU A  55       1.965 125.758 364.462  1.00 59.07           C
ATOM   3301  OE1 GLU A  55       1.367 126.825 364.167  1.00 58.92           O
ATOM   3302  OE2 GLU A  55       1.570 124.598 364.120  1.00 57.76           O
ATOM   3303  C   GLU A  55       5.950 124.477 366.202  1.00 41.13           C
ATOM   3304  O   GLU A  55       6.379 123.354 365.960  1.00 46.19           O
ATOM   3305  N   ALA A  56       5.799 124.988 367.421  1.00 44.65           N
ATOM   3306  CA  ALA A  56       5.989 124.246 368.683  1.00 43.21           C
ATOM   3307  CB  ALA A  56       7.378 124.417 369.267  1.00 42.40           C
ATOM   3308  C   ALA A  56       4.943 124.726 369.668  1.00 43.22           C
ATOM   3309  O   ALA A  56       4.372 125.820 369.467  1.00 41.18           O
ATOM   3310  N   ILE A  57       4.720 123.919 370.702  1.00 43.15           N
ATOM   3311  CA  ILE A  57       3.830 124.295 371.830  1.00 48.30           C
ATOM   3312  CB  ILE A  57       2.665 123.295 372.052  1.00 54.22           C
ATOM   3313  CG1 ILE A  57       2.483 122.320 370.896  1.00 65.36           C
ATOM   3314  CG2 ILE A  57       1.365 124.042 372.328  1.00 59.20           C
ATOM   3315  CD1 ILE A  57       1.917 120.994 371.319  1.00 80.83           C
ATOM   3316  C   ILE A  57       4.729 124.407 373.052  1.00 43.30           C
ATOM   3317  O   ILE A  57       5.522 123.485 373.298  1.00 42.56           O
ATOM   3318  N   ASN A  58       4.646 125.529 373.747  1.00 48.87           N
ATOM   3319  CA  ASN A  58       5.244 125.684 375.097  1.00 50.77           C
ATOM   3320  CB  ASN A  58       5.427 127.162 375.418  1.00 50.08           C
ATOM   3321  CG  ASN A  58       6.177 127.420 376.706  1.00 58.20           C
ATOM   3322  OD1 ASN A  58       6.396 126.517 377.516  1.00 60.56           O
ATOM   3323  ND2 ASN A  58       6.556 128.674 376.904  1.00 58.11           N
ATOM   3324  C   ASN A  58       4.316 124.922 376.061  1.00 60.29           C
ATOM   3325  O   ASN A  58       3.174 125.395 376.262  1.00 54.74           O
ATOM   3326  N   ILE A  59       4.760 123.757 376.560  1.00 61.57           N
ATOM   3327  CA  ILE A  59       3.918 122.758 377.289  1.00 64.52           C
ATOM   3328  CB  ILE A  59       4.564 121.353 377.294  1.00 64.62           C
ATOM   3329  CG1 ILE A  59       5.825 121.299 378.156  1.00 61.47           C
ATOM   3330  CG2 ILE A  59       4.826 120.849 375.884  1.00 65.61           C
ATOM   3331  CD1 ILE A  59       6.015 119.991 378.850  1.00 66.76           C
ATOM   3332  C   ILE A  59       3.663 123.237 378.724  1.00 68.92           C
ATOM   3333  O   ILE A  59       2.816 122.621 379.392  1.00 74.52           O
ATOM   3334  N   THR A  60       4.395 124.254 379.184  1.00 58.67           N
ATOM   3335  CA  THR A  60       4.240 124.865 380.529  1.00 63.17           C
ATOM   3336  CB  THR A  60       5.577 125.403 381.058  1.00 61.45           C
ATOM   3337  OG1 THR A  60       5.783 126.688 380.474  1.00 64.58           O
ATOM   3338  CG2 THR A  60       6.760 124.509 380.752  1.00 66.25           C
ATOM   3339  C   THR A  60       3.215 126.014 380.500  1.00 63.40           C
ATOM   3340  O   THR A  60       2.955 126.564 381.572  1.00 70.74           O
ATOM   3341  N   ASN A  61       2.685 126.415 379.338  1.00 59.63           N
ATOM   3342  CA  ASN A  61       1.601 127.438 379.277  1.00 56.53           C
ATOM   3343  CB  ASN A  61       2.187 128.851 379.297  1.00 56.63           C
ATOM   3344  CG  ASN A  61       3.045 129.139 378.086  1.00 70.07           C
ATOM   3345  OD1 ASN A  61       3.333 128.237 377.305  1.00 72.85           O
ATOM   3346  ND2 ASN A  61       3.436 130.391 377.901  1.00 68.00           N
ATOM   3347  C   ASN A  61       0.671 127.183 378.076  1.00 55.43           C
ATOM   3348  O   ASN A  61      -0.178 128.068 377.782  1.00 54.95           O
ATOM   3349  N   ASN A  62       0.809 126.029 377.410  1.00 55.05           N
ATOM   3350  CA  ASN A  62       0.005 125.608 376.225  1.00 59.61           C
ATOM   3351  CB  ASN A  62      -1.405 125.176 376.656  1.00 63.21           C
ATOM   3352  CG  ASN A  62      -1.902 123.907 375.982  1.00 68.33           C
ATOM   3353  OD1 ASN A  62      -1.299 123.407 375.037  1.00 67.98           O
ATOM   3354  ND2 ASN A  62      -3.012 123.369 376.461  1.00 66.86           N
ATOM   3355  C   ASN A  62      -0.024 126.711 375.142  1.00 57.25           C
ATOM   3356  O   ASN A  62      -1.016 126.770 374.405  1.00 57.19           O
ATOM   3357  N   GLU A  63       1.036 127.523 374.999  1.00 56.75           N
ATOM   3358  CA  GLU A  63       1.100 128.632 373.997  1.00 61.52           C
ATOM   3359  CB  GLU A  63       1.549 129.929 374.658  1.00 70.07           C
ATOM   3360  CG  GLU A  63       0.416 130.574 375.436  1.00 81.24           C
ATOM   3361  CD  GLU A  63       0.606 132.039 375.769  1.00 91.84           C
ATOM   3362  OE1 GLU A  63       1.721 132.563 375.533  1.00105.85           O
ATOM   3363  OE2 GLU A  63      -0.364 132.651 376.264  1.00 98.86           O
ATOM   3364  C   GLU A  63       1.988 128.247 372.806  1.00 54.85           C
ATOM   3365  O   GLU A  63       2.958 127.490 372.991  1.00 48.95           O
ATOM   3366  N   LYS A  64       1.590 128.664 371.601  1.00 55.71           N
ATOM   3367  CA  LYS A  64       2.303 128.303 370.354  1.00 55.46           C
ATOM   3368  CB  LYS A  64       1.415 128.429 369.110  1.00 56.98           C
ATOM   3369  CG  LYS A  64       0.847 127.099 368.621  1.00 69.74           C
ATOM   3370  CD  LYS A  64       0.378 127.108 367.186  1.00 73.18           C
ATOM   3371  CE  LYS A  64      -0.904 127.890 366.980  1.00 72.69           C
ATOM   3372  NZ  LYS A  64      -1.335 127.823 365.561  1.00 69.14           N
ATOM   3373  C   LYS A  64       3.537 129.194 370.259  1.00 48.24           C
ATOM   3374  O   LYS A  64       3.412 130.396 370.483  1.00 50.74           O
ATOM   3375  N   VAL A  65       4.658 128.617 369.860  1.00 42.59           N
ATOM   3376  CA  VAL A  65       5.906 129.370 369.578  1.00 42.08           C
ATOM   3377  CB  VAL A  65       6.928 129.282 370.721  1.00 39.84           C
ATOM   3378  CG1 VAL A  65       6.386 129.849 372.006  1.00 42.82           C
ATOM   3379  CG2 VAL A  65       7.446 127.877 370.933  1.00 36.90           C
ATOM   3380  C   VAL A  65       6.511 128.809 368.305  1.00 44.91           C
ATOM   3381  O   VAL A  65       5.986 127.831 367.754  1.00 43.97           O
ATOM   3382  N   VAL A  66       7.602 129.429 367.884  1.00 42.19           N
ATOM   3383  CA  VAL A  66       8.366 129.009 366.697  1.00 40.92           C
ATOM   3384  CB  VAL A  66       8.319 130.109 365.628  1.00 44.03           C
ATOM   3385  CG1 VAL A  66       9.261 129.803 364.479  1.00 42.97           C
ATOM   3386  CG2 VAL A  66       6.890 130.305 365.145  1.00 46.02           C
ATOM   3387  C   VAL A  66       9.766 128.688 367.194  1.00 40.39           C
ATOM   3388  O   VAL A  66      10.334 129.496 367.961  1.00 42.34           O
ATOM   3389  N   VAL A  67      10.272 127.541 366.771  1.00 41.12           N
ATOM   3390  CA  VAL A  67      11.637 127.051 367.055  1.00 39.15           C
ATOM   3391  CB  VAL A  67      11.581 125.648 367.678  1.00 44.31           C
ATOM   3392  CG1 VAL A  67      12.976 125.106 367.953  1.00 44.77           C
ATOM   3393  CG2 VAL A  67      10.747 125.651 368.950  1.00 46.38           C
ATOM   3394  C   VAL A  67      12.429 127.080 365.747  1.00 41.54           C
ATOM   3395  O   VAL A  67      12.066 126.372 364.805  1.00 39.91           O
ATOM   3396  N   LYS A  68      13.472 127.909 365.688  1.00 41.71           N
ATOM   3397  CA  LYS A  68      14.394 128.024 364.529  1.00 38.88           C
ATOM   3398  CB  LYS A  68      14.707 129.501 364.263  1.00 36.97           C
ATOM   3399  CG  LYS A  68      15.637 129.785 363.090  1.00 40.84           C
ATOM   3400  CD  LYS A  68      15.969 131.255 362.914  1.00 45.40           C
ATOM   3401  CE  LYS A  68      16.728 131.572 361.637  1.00 50.61           C
ATOM   3402  NZ  LYS A  68      17.121 133.007 361.565  1.00 49.67           N
ATOM   3403  C   LYS A  68      15.642 127.220 364.879  1.00 37.83           C
ATOM   3404  O   LYS A  68      16.408 127.716 365.726  1.00 42.56           O
ATOM   3405  N   ILE A  69      15.806 126.016 364.311  1.00 41.23           N
ATOM   3406  CA  ILE A  69      16.969 125.112 364.589  1.00 44.11           C
ATOM   3407  CB  ILE A  69      16.597 123.628 364.406  1.00 46.05           C
ATOM   3408  CG1 ILE A  69      15.552 123.165 365.426  1.00 51.11           C
ATOM   3409  CG2 ILE A  69      17.855 122.772 364.459  1.00 48.90           C
ATOM   3410  CD1 ILE A  69      14.911 121.824 365.083  1.00 53.43           C
ATOM   3411  C   ILE A  69      18.105 125.523 363.652  1.00 44.76           C
ATOM   3412  O   ILE A  69      17.856 125.592 362.437  1.00 46.77           O
ATOM   3413  N   LEU A  70      19.269 125.885 364.179  1.00 44.86           N
ATOM   3414  CA  LEU A  70      20.287 126.626 363.376  1.00 48.65           C
ATOM   3415  CB  LEU A  70      21.005 127.664 364.251  1.00 51.48           C
ATOM   3416  CG  LEU A  70      20.121 128.785 364.797  1.00 54.05           C
ATOM   3417  CD1 LEU A  70      20.919 129.809 365.572  1.00 57.46           C
ATOM   3418  CD2 LEU A  70      19.337 129.468 363.696  1.00 58.43           C
ATOM   3419  C   LEU A  70      21.258 125.623 362.734  1.00 53.22           C
ATOM   3420  O   LEU A  70      21.684 124.708 363.426  1.00 56.70           O
ATOM   3421  N   LYS A  71      21.520 125.788 361.431  1.00 63.05           N
ATOM   3422  CA  LYS A  71      22.371 124.914 360.573  1.00 75.04           C
ATOM   3423  CB  LYS A  71      22.075 125.202 359.092  1.00 80.61           C
ATOM   3424  CG  LYS A  71      20.682 124.811 358.601  1.00 86.32           C
ATOM   3425  CD  LYS A  71      20.341 125.281 357.181  1.00 86.68           C
ATOM   3426  CE  LYS A  71      21.084 124.558 356.078  1.00 87.62           C
ATOM   3427  NZ  LYS A  71      20.886 123.091 356.149  1.00 93.90           N
ATOM   3428  C   LYS A  71      23.850 125.143 360.896  1.00 73.02           C
ATOM   3429  O   LYS A  71      24.219 126.157 361.482  1.00 61.44           O
ATOM   3430  N   PRO A  72      24.754 124.210 360.515  1.00 80.31           N
ATOM   3431  CA  PRO A  72      26.183 124.336 360.836  1.00 87.28           C
ATOM   3432  CB  PRO A  72      26.819 123.108 360.152  1.00 92.61           C
ATOM   3433  CG  PRO A  72      25.679 122.117 359.964  1.00 91.13           C
ATOM   3434  CD  PRO A  72      24.439 122.967 359.789  1.00 85.87           C
ATOM   3435  C   PRO A  72      26.851 125.628 360.326  1.00 80.15           C
ATOM   3436  O   PRO A  72      27.118 125.727 359.154  1.00 88.81           O
ATOM   3437  N   VAL A  73      27.127 126.584 361.212  1.00 77.16           N
ATOM   3438  CA  VAL A  73      27.549 127.961 360.811  1.00 77.78           C
ATOM   3439  CB  VAL A  73      26.323 128.888 360.655  1.00 78.43           C
ATOM   3440  CG1 VAL A  73      25.958 129.607 361.947  1.00 72.66           C
ATOM   3441  CG2 VAL A  73      26.505 129.897 359.533  1.00 79.19           C
ATOM   3442  C   VAL A  73      28.544 128.503 361.841  1.00 72.14           C
ATOM   3443  O   VAL A  73      28.488 128.061 362.996  1.00 69.19           O
ATOM   3444  N   LYS A  74      29.396 129.446 361.431  1.00 73.19           N
ATOM   3445  CA  LYS A  74      30.283 130.218 362.342  1.00 80.37           C
ATOM   3446  CB  LYS A  74      30.747 131.515 361.672  1.00 84.23           C
ATOM   3447  CG  LYS A  74      31.742 131.335 360.534  1.00 95.30           C
ATOM   3448  CD  LYS A  74      32.304 132.640 360.006  1.00101.13           C
ATOM   3449  CE  LYS A  74      33.572 133.073 360.709  1.00104.30           C
ATOM   3450  NZ  LYS A  74      34.734 132.253 360.292  1.00105.63           N
ATOM   3451  C   LYS A  74      29.530 130.537 363.643  1.00 74.43           C
ATOM   3452  O   LYS A  74      28.513 131.254 363.574  1.00 72.80           O
ATOM   3453  N   LYS A  75      30.017 130.016 364.774  1.00 60.65           N
ATOM   3454  CA  LYS A  75      29.520 130.299 366.150  1.00 62.89           C
ATOM   3455  CB  LYS A  75      30.481 129.709 367.184  1.00 62.58           C
ATOM   3456  CG  LYS A  75      30.024 129.804 368.636  1.00 67.78           C
ATOM   3457  CD  LYS A  75      30.520 128.654 369.484  1.00 69.57           C
ATOM   3458  CE  LYS A  75      29.808 127.350 369.178  1.00 76.61           C
ATOM   3459  NZ  LYS A  75      30.756 126.211 369.112  1.00 77.90           N
ATOM   3460  C   LYS A  75      29.347 131.809 366.388  1.00 59.45           C
ATOM   3461  O   LYS A  75      28.357 132.167 367.045  1.00 55.41           O
ATOM   3462  N   LYS A  76      30.280 132.648 365.910  1.00 58.63           N
ATOM   3463  CA  LYS A  76      30.218 134.143 365.979  1.00 62.49           C
ATOM   3464  CB  LYS A  76      31.256 134.813 365.067  1.00 64.24           C
ATOM   3465  CG  LYS A  76      32.565 135.224 365.722  1.00 73.19           C
ATOM   3466  CD  LYS A  76      33.678 135.466 364.719  1.00 81.44           C
ATOM   3467  CE  LYS A  76      34.291 134.176 364.212  1.00 87.20           C
ATOM   3468  NZ  LYS A  76      35.227 134.406 363.088  1.00 88.81           N
ATOM   3469  C   LYS A  76      28.852 134.643 365.495  1.00 57.27           C
ATOM   3470  O   LYS A  76      28.310 135.565 366.117  1.00 55.35           O
ATOM   3471  N   LYS A  77      28.384 134.089 364.371  1.00 53.94           N
ATOM   3472  CA  LYS A  77      27.170 134.522 363.645  1.00 55.20           C
ATOM   3473  CB  LYS A  77      27.078 133.791 362.298  1.00 56.91           C
ATOM   3474  CG  LYS A  77      26.092 134.387 361.299  1.00 62.59           C
ATOM   3475  CD  LYS A  77      25.968 133.565 360.029  1.00 68.70           C
ATOM   3476  CE  LYS A  77      24.836 134.000 359.121  1.00 72.96           C
ATOM   3477  NZ  LYS A  77      23.503 133.638 359.660  1.00 70.52           N
ATOM   3478  C   LYS A  77      25.951 134.269 364.539  1.00 48.36           C
ATOM   3479  O   LYS A  77      25.089 135.128 364.574  1.00 47.22           O
ATOM   3480  N   ILE A  78      25.909 133.135 365.237  1.00 46.94           N
ATOM   3481  CA  ILE A  78      24.813 132.768 366.189  1.00 49.28           C
ATOM   3482  CB  ILE A  78      24.929 131.300 366.636  1.00 53.59           C
ATOM   3483  CG1 ILE A  78      24.756 130.330 365.465  1.00 59.26           C
ATOM   3484  CG2 ILE A  78      23.949 131.006 367.758  1.00 57.37           C
ATOM   3485  CD1 ILE A  78      25.358 128.964 365.711  1.00 63.29           C
ATOM   3486  C   ILE A  78      24.845 133.728 367.381  1.00 45.87           C
ATOM   3487  O   ILE A  78      23.774 134.267 367.751  1.00 42.48           O
ATOM   3488  N   LYS A  79      26.022 133.992 367.947  1.00 45.46           N
ATOM   3489  CA  LYS A  79      26.119 134.969 369.064  1.00 45.99           C
ATOM   3490  CB  LYS A  79      27.531 134.998 369.659  1.00 51.11           C
ATOM   3491  CG  LYS A  79      28.010 133.661 370.215  1.00 58.42           C
ATOM   3492  CD  LYS A  79      29.314 133.747 370.975  1.00 66.31           C
ATOM   3493  CE  LYS A  79      29.129 134.317 372.364  1.00 73.65           C
ATOM   3494  NZ  LYS A  79      30.405 134.332 373.116  1.00 81.55           N
ATOM   3495  C   LYS A  79      25.618 136.335 368.565  1.00 37.64           C
ATOM   3496  O   LYS A  79      24.890 136.976 369.315  1.00 37.37           O
ATOM   3497  N   ARG A  80      25.953 136.745 367.340  1.00 38.51           N
ATOM   3498  CA  ARG A  80      25.534 138.064 366.784  1.00 39.03           C
ATOM   3499  CB  ARG A  80      26.187 138.326 365.421  1.00 36.66           C
ATOM   3500  CG  ARG A  80      25.888 139.702 364.846  1.00 37.31           C
ATOM   3501  CD  ARG A  80      26.582 139.962 363.513  1.00 38.34           C
ATOM   3502  NE  ARG A  80      26.016 139.075 362.523  1.00 43.24           N
ATOM   3503  CZ  ARG A  80      26.489 138.849 361.307  1.00 45.49           C
ATOM   3504  NH1 ARG A  80      27.590 139.458 360.865  1.00 39.95           N
ATOM   3505  NH2 ARG A  80      25.849 137.981 360.544  1.00 41.84           N
ATOM   3506  C   ARG A  80      24.000 138.126 366.714  1.00 33.75           C
ATOM   3507  O   ARG A  80      23.431 139.080 367.220  1.00 37.11           O
ATOM   3508  N   GLU A  81      23.349 137.124 366.131  1.00 36.02           N
ATOM   3509  CA  GLU A  81      21.869 137.080 365.990  1.00 35.51           C
ATOM   3510  CB  GLU A  81      21.423 135.849 365.179  1.00 41.10           C
ATOM   3511  CG  GLU A  81      19.912 135.778 364.960  1.00 38.03           C
ATOM   3512  CD  GLU A  81      19.428 134.693 364.013  1.00 40.08           C
ATOM   3513  OE1 GLU A  81      20.276 133.904 363.559  1.00 40.60           O
ATOM   3514  OE2 GLU A  81      18.180 134.648 363.721  1.00 42.55           O
ATOM   3515  C   GLU A  81      21.231 137.131 367.382  1.00 34.01           C
ATOM   3516  O   GLU A  81      20.335 137.941 367.569  1.00 34.50           O
ATOM   3517  N   ILE A  82      21.691 136.323 368.336  1.00 36.63           N
ATOM   3518  CA  ILE A  82      21.133 136.344 369.729  1.00 36.38           C
ATOM   3519  CB  ILE A  82      21.786 135.236 370.553  1.00 41.17           C
ATOM   3520  CG1 ILE A  82      21.322 133.873 370.032  1.00 40.98           C
ATOM   3521  CG2 ILE A  82      21.470 135.432 372.028  1.00 43.75           C
ATOM   3522  CD1 ILE A  82      22.254 132.739 370.366  1.00 44.10           C
ATOM   3523  C   ILE A  82      21.309 137.739 370.339  1.00 34.68           C
ATOM   3524  O   ILE A  82      20.318 138.344 370.824  1.00 35.93           O
ATOM   3525  N   LYS A  83      22.503 138.327 370.219  1.00 39.19           N
ATOM   3526  CA  LYS A  83      22.750 139.612 370.919  1.00 36.17           C
ATOM   3527  CB  LYS A  83      24.230 139.999 370.839  1.00 43.14           C
ATOM   3528  CG  LYS A  83      24.555 141.254 371.619  1.00 43.38           C
ATOM   3529  CD  LYS A  83      24.371 141.072 373.100  1.00 45.34           C
ATOM   3530  CE  LYS A  83      24.637 142.343 373.867  1.00 47.35           C
ATOM   3531  NZ  LYS A  83      24.323 142.160 375.301  1.00 50.04           N
ATOM   3532  C   LYS A  83      21.824 140.672 370.324  1.00 32.57           C
ATOM   3533  O   LYS A  83      21.160 141.339 371.090  1.00 36.64           O
ATOM   3534  N   ILE A  84      21.714 140.759 368.989  1.00 33.28           N
ATOM   3535  CA  ILE A  84      20.856 141.768 368.296  1.00 33.57           C
ATOM   3536  CB  ILE A  84      21.096 141.733 366.769  1.00 34.56           C
ATOM   3537  CG1 ILE A  84      22.472 142.319 366.426  1.00 38.37           C
ATOM   3538  CG2 ILE A  84      19.969 142.412 366.021  1.00 35.10           C
ATOM   3539  CD1 ILE A  84      22.900 142.191 365.005  1.00 38.05           C
ATOM   3540  C   ILE A  84      19.409 141.505 368.690  1.00 32.52           C
ATOM   3541  O   ILE A  84      18.660 142.465 368.997  1.00 32.55           O
ATOM   3542  N   LEU A  85      18.985 140.250 368.638  1.00 31.73           N
ATOM   3543  CA  LEU A  85      17.583 139.929 369.054  1.00 33.89           C
ATOM   3544  CB  LEU A  85      17.340 138.428 368.866  1.00 31.47           C
ATOM   3545  CG  LEU A  85      17.061 138.005 367.422  1.00 33.97           C
ATOM   3546  CD1 LEU A  85      17.048 136.498 367.328  1.00 35.42           C
ATOM   3547  CD2 LEU A  85      15.771 138.598 366.889  1.00 32.92           C
ATOM   3548  C   LEU A  85      17.352 140.362 370.515  1.00 34.34           C
ATOM   3549  O   LEU A  85      16.305 141.007 370.780  1.00 36.97           O
ATOM   3550  N   GLU A  86      18.299 140.083 371.421  1.00 35.38           N
ATOM   3551  CA  GLU A  86      18.173 140.512 372.848  1.00 40.65           C
ATOM   3552  CB  GLU A  86      19.279 139.883 373.694  1.00 46.32           C
ATOM   3553  CG  GLU A  86      19.074 138.385 373.894  1.00 55.27           C
ATOM   3554  CD  GLU A  86      20.029 137.712 374.871  1.00 68.69           C
ATOM   3555  OE1 GLU A  86      20.905 138.414 375.414  1.00 79.72           O
ATOM   3556  OE2 GLU A  86      19.891 136.483 375.096  1.00 76.45           O
ATOM   3557  C   GLU A  86      18.133 142.039 372.942  1.00 40.65           C
ATOM   3558  O   GLU A  86      17.292 142.553 373.711  1.00 40.13           O
ATOM   3559  N   ASN A  87      18.949 142.754 372.152  1.00 39.26           N
ATOM   3560  CA  ASN A  87      18.977 144.247 372.164  1.00 34.56           C
ATOM   3561  CB  ASN A  87      20.132 144.760 371.315  1.00 38.53           C
ATOM   3562  CG  ASN A  87      21.463 144.577 372.011  1.00 40.72           C
ATOM   3563  OD1 ASN A  87      21.510 144.220 373.189  1.00 38.36           O
ATOM   3564  ND2 ASN A  87      22.543 144.834 371.302  1.00 38.79           N
ATOM   3565  C   ASN A  87      17.661 144.846 371.681  1.00 39.05           C
ATOM   3566  O   ASN A  87      17.278 145.950 372.151  1.00 35.54           O
ATOM   3567  N   LEU A  88      17.015 144.217 370.700  1.00 36.84           N
ATOM   3568  CA  LEU A  88      15.855 144.834 370.009  1.00 37.16           C
ATOM   3569  CB  LEU A  88      15.914 144.526 368.507  1.00 37.45           C
ATOM   3570  CG  LEU A  88      17.098 145.094 367.738  1.00 37.97           C
ATOM   3571  CD1 LEU A  88      17.033 144.652 366.271  1.00 40.71           C
ATOM   3572  CD2 LEU A  88      17.140 146.617 367.832  1.00 35.44           C
ATOM   3573  C   LEU A  88      14.550 144.310 370.609  1.00 34.93           C
ATOM   3574  O   LEU A  88      13.503 144.832 370.238  1.00 40.13           O
ATOM   3575  N   ARG A  89      14.619 143.369 371.534  1.00 38.13           N
ATOM   3576  CA  ARG A  89      13.429 142.752 372.182  1.00 44.88           C
ATOM   3577  CB  ARG A  89      13.851 141.779 373.277  1.00 47.46           C
ATOM   3578  CG  ARG A  89      12.803 140.720 373.568  1.00 58.78           C
ATOM   3579  CD  ARG A  89      12.994 140.091 374.925  1.00 68.12           C
ATOM   3580  NE  ARG A  89      13.684 138.808 374.867  1.00 77.31           N
ATOM   3581  CZ  ARG A  89      14.976 138.596 375.122  1.00 80.44           C
ATOM   3582  NH1 ARG A  89      15.784 139.597 375.440  1.00 87.59           N
ATOM   3583  NH2 ARG A  89      15.457 137.363 375.055  1.00 83.74           N
ATOM   3584  C   ARG A  89      12.488 143.836 372.728  1.00 49.23           C
ATOM   3585  O   ARG A  89      12.914 144.654 373.552  1.00 46.98           O
ATOM   3586  N   GLY A  90      11.241 143.829 372.257  1.00 42.72           N
ATOM   3587  CA  GLY A  90      10.170 144.739 372.680  1.00 42.26           C
ATOM   3588  C   GLY A  90      10.035 145.936 371.757  1.00 46.18           C
ATOM   3589  O   GLY A  90       9.086 146.671 371.935  1.00 43.40           O
ATOM   3590  N   GLY A  91      10.954 146.134 370.798  1.00 47.13           N
ATOM   3591  CA  GLY A  91      10.824 147.188 369.776  1.00 45.91           C
ATOM   3592  C   GLY A  91       9.575 146.966 368.926  1.00 43.08           C
ATOM   3593  O   GLY A  91       9.123 145.837 368.771  1.00 37.60           O
ATOM   3594  N   PRO A  92       8.989 148.025 368.335  1.00 41.26           N
ATOM   3595  CA  PRO A  92       7.770 147.876 367.543  1.00 41.75           C
ATOM   3596  CB  PRO A  92       7.378 149.317 367.194  1.00 43.13           C
ATOM   3597  CG  PRO A  92       8.663 150.098 367.301  1.00 42.45           C
ATOM   3598  CD  PRO A  92       9.499 149.403 368.356  1.00 43.29           C
ATOM   3599  C   PRO A  92       8.021 147.022 366.285  1.00 43.56           C
ATOM   3600  O   PRO A  92       8.930 147.312 365.488  1.00 35.14           O
ATOM   3601  N   ASN A  93       7.260 145.932 366.177  1.00 37.44           N
ATOM   3602  CA  ASN A  93       7.148 145.073 364.972  1.00 35.66           C
ATOM   3603  CB  ASN A  93       6.746 145.889 363.749  1.00 34.03           C
ATOM   3604  CG  ASN A  93       5.371 146.490 363.959  1.00 38.84           C
ATOM   3605  OD1 ASN A  93       4.561 145.937 364.695  1.00 40.62           O
ATOM   3606  ND2 ASN A  93       5.121 147.642 363.393  1.00 37.04           N
ATOM   3607  C   ASN A  93       8.453 144.312 364.764  1.00 36.42           C
ATOM   3608  O   ASN A  93       8.692 143.907 363.622  1.00 36.66           O
ATOM   3609  N   ILE A  94       9.212 144.112 365.842  1.00 33.55           N
ATOM   3610  CA  ILE A  94      10.442 143.283 365.889  1.00 36.27           C
ATOM   3611  CB  ILE A  94      11.534 143.890 366.792  1.00 37.47           C
ATOM   3612  CG1 ILE A  94      11.803 145.354 366.456  1.00 42.85           C
ATOM   3613  CG2 ILE A  94      12.806 143.069 366.712  1.00 35.11           C
ATOM   3614  CD1 ILE A  94      12.432 145.524 365.131  1.00 37.35           C
ATOM   3615  C   ILE A  94      10.017 141.940 366.442  1.00 34.66           C
ATOM   3616  O   ILE A  94       9.408 141.909 367.513  1.00 35.54           O
ATOM   3617  N   ILE A  95      10.397 140.858 365.797  1.00 38.38           N
ATOM   3618  CA  ILE A  95      10.052 139.513 366.340  1.00 37.80           C
ATOM   3619  CB  ILE A  95      10.510 138.402 365.390  1.00 35.87           C
ATOM   3620  CG1 ILE A  95       9.867 137.054 365.740  1.00 36.93           C
ATOM   3621  CG2 ILE A  95      12.016 138.340 365.311  1.00 35.13           C
ATOM   3622  CD1 ILE A  95       8.373 137.025 365.470  1.00 39.38           C
ATOM   3623  C   ILE A  95      10.655 139.396 367.746  1.00 39.68           C
ATOM   3624  O   ILE A  95      11.834 139.762 367.932  1.00 39.49           O
ATOM   3625  N   THR A  96       9.886 138.864 368.695  1.00 39.48           N
ATOM   3626  CA  THR A  96      10.337 138.626 370.089  1.00 39.18           C
ATOM   3627  CB  THR A  96       9.162 138.690 371.060  1.00 43.56           C
ATOM   3628  OG1 THR A  96       8.670 140.007 370.864  1.00 42.68           O
ATOM   3629  CG2 THR A  96       9.545 138.453 372.501  1.00 45.74           C
ATOM   3630  C   THR A  96      11.029 137.281 370.177  1.00 38.52           C
ATOM   3631  O   THR A  96      10.344 136.257 369.968  1.00 41.87           O
ATOM   3632  N   LEU A  97      12.304 137.289 370.557  1.00 33.83           N
ATOM   3633  CA  LEU A  97      13.005 136.069 371.001  1.00 35.89           C
ATOM   3634  CB  LEU A  97      14.499 136.320 370.940  1.00 36.86           C
ATOM   3635  CG  LEU A  97      15.381 135.193 371.423  1.00 37.30           C
ATOM   3636  CD1 LEU A  97      15.376 134.062 370.439  1.00 34.55           C
ATOM   3637  CD2 LEU A  97      16.799 135.698 371.658  1.00 42.40           C
ATOM   3638  C   LEU A  97      12.530 135.756 372.423  1.00 43.34           C
ATOM   3639  O   LEU A  97      12.622 136.634 373.289  1.00 42.15           O
ATOM   3640  N   ALA A  98      11.957 134.579 372.633  1.00 44.84           N
ATOM   3641  CA  ALA A  98      11.354 134.173 373.929  1.00 46.79           C
ATOM   3642  CB  ALA A  98       9.994 133.529 373.727  1.00 44.93           C
ATOM   3643  C   ALA A  98      12.321 133.242 374.659  1.00 46.10           C
ATOM   3644  O   ALA A  98      12.221 133.193 375.882  1.00 53.92           O
ATOM   3645  N   ASP A  99      13.238 132.569 373.950  1.00 45.01           N
ATOM   3646  CA  ASP A  99      14.132 131.562 374.565  1.00 42.27           C
ATOM   3647  CB  ASP A  99      13.343 130.339 375.022  1.00 47.64           C
ATOM   3648  CG  ASP A  99      13.760 129.725 376.355  1.00 54.21           C
ATOM   3649  OD1 ASP A  99      14.938 129.870 376.758  1.00 49.57           O
ATOM   3650  OD2 ASP A  99      12.901 129.072 376.965  1.00 48.76           O
ATOM   3651  C   ASP A  99      15.201 131.085 373.580  1.00 44.39           C
ATOM   3652  O   ASP A  99      15.070 131.268 372.375  1.00 41.08           O
ATOM   3653  N   ILE A 100      16.193 130.400 374.132  1.00 46.95           N
ATOM   3654  CA  ILE A 100      17.444 129.942 373.485  1.00 48.22           C
ATOM   3655  CB  ILE A 100      18.576 130.921 373.861  1.00 53.42           C
ATOM   3656  CG1 ILE A 100      18.206 132.389 373.630  1.00 57.02           C
ATOM   3657  CG2 ILE A 100      19.865 130.553 373.174  1.00 52.88           C
ATOM   3658  CD1 ILE A 100      19.058 133.369 374.433  1.00 60.18           C
ATOM   3659  C   ILE A 100      17.682 128.561 374.064  1.00 47.87           C
ATOM   3660  O   ILE A 100      17.783 128.490 375.276  1.00 53.34           O
ATOM   3661  N   VAL A 101      17.710 127.507 373.259  1.00 50.97           N
ATOM   3662  CA  VAL A 101      17.732 126.126 373.804  1.00 48.99           C
ATOM   3663  CB  VAL A 101      16.331 125.481 373.796  1.00 56.08           C
ATOM   3664  CG1 VAL A 101      15.391 126.199 374.742  1.00 55.04           C
ATOM   3665  CG2 VAL A 101      15.733 125.406 372.400  1.00 59.46           C
ATOM   3666  C   VAL A 101      18.730 125.306 373.008  1.00 50.34           C
ATOM   3667  O   VAL A 101      19.008 125.646 371.855  1.00 48.48           O
ATOM   3668  N   LYS A 102      19.245 124.250 373.625  1.00 55.40           N
ATOM   3669  CA  LYS A 102      20.153 123.290 372.962  1.00 60.69           C
ATOM   3670  CB  LYS A 102      21.536 123.321 373.606  1.00 63.65           C
ATOM   3671  CG  LYS A 102      22.690 123.282 372.616  1.00 76.09           C
ATOM   3672  CD  LYS A 102      23.991 123.865 373.147  1.00 87.07           C
ATOM   3673  CE  LYS A 102      24.868 124.460 372.060  1.00 91.23           C
ATOM   3674  NZ  LYS A 102      26.264 124.684 372.507  1.00 91.44           N
ATOM   3675  C   LYS A 102      19.490 121.920 373.056  1.00 66.74           C
ATOM   3676  O   LYS A 102      18.846 121.651 374.092  1.00 60.08           O
ATOM   3677  N   ASP A 103      19.579 121.149 371.973  1.00 69.51           N
ATOM   3678  CA  ASP A 103      19.294 119.697 371.963  1.00 79.23           C
ATOM   3679  CB  ASP A 103      19.360 119.120 370.545  1.00 79.19           C
ATOM   3680  CG  ASP A 103      19.070 117.629 370.473  1.00 87.82           C
ATOM   3681  OD1 ASP A 103      18.920 116.994 371.551  1.00 81.11           O
ATOM   3682  OD2 ASP A 103      18.999 117.111 369.344  1.00 93.59           O
ATOM   3683  C   ASP A 103      20.315 119.049 372.889  1.00 74.31           C
ATOM   3684  O   ASP A 103      21.506 119.088 372.589  1.00 65.55           O
ATOM   3685  N   PRO A 104      19.887 118.434 374.018  1.00 83.64           N
ATOM   3686  CA  PRO A 104      20.803 117.726 374.916  1.00 89.02           C
ATOM   3687  CB  PRO A 104      19.869 116.948 375.856  1.00 93.89           C
ATOM   3688  CG  PRO A 104      18.590 117.750 375.866  1.00 90.21           C
ATOM   3689  CD  PRO A 104      18.494 118.346 374.475  1.00 86.05           C
ATOM   3690  C   PRO A 104      21.740 116.751 374.187  1.00 91.37           C
ATOM   3691  O   PRO A 104      22.887 116.672 374.597  1.00 96.03           O
ATOM   3692  N   VAL A 105      21.256 116.094 373.118  1.00 87.92           N
ATOM   3693  CA  VAL A 105      21.970 114.991 372.400  1.00 85.79           C
ATOM   3694  CB  VAL A 105      20.987 113.930 371.839  1.00 86.95           C
ATOM   3695  CG1 VAL A 105      19.860 113.641 372.828  1.00 84.36           C
ATOM   3696  CG2 VAL A 105      20.395 114.250 370.467  1.00 83.86           C
ATOM   3697  C   VAL A 105      22.953 115.585 371.367  1.00 83.77           C
ATOM   3698  O   VAL A 105      24.172 115.601 371.669  1.00 77.55           O
ATOM   3699  N   SER A 106      22.494 116.088 370.214  1.00 81.10           N
ATOM   3700  CA  SER A 106      23.391 116.542 369.116  1.00 79.60           C
ATOM   3701  CB  SER A 106      22.731 116.450 367.764  1.00 82.12           C
ATOM   3702  OG  SER A 106      21.784 117.494 367.592  1.00 85.83           O
ATOM   3703  C   SER A 106      23.874 117.967 369.418  1.00 80.12           C
ATOM   3704  O   SER A 106      24.809 118.430 368.734  1.00 87.26           O
ATOM   3705  N   ARG A 107      23.242 118.642 370.386  1.00 73.38           N
ATOM   3706  CA  ARG A 107      23.699 119.946 370.944  1.00 86.97           C
ATOM   3707  CB  ARG A 107      25.158 119.826 371.403  1.00 98.35           C
ATOM   3708  CG  ARG A 107      25.415 118.708 372.408  1.00102.89           C
ATOM   3709  CD  ARG A 107      25.266 119.128 373.862  1.00107.13           C
ATOM   3710  NE  ARG A 107      25.772 120.474 374.105  1.00116.13           N
ATOM   3711  CZ  ARG A 107      27.052 120.849 374.033  1.00117.66           C
ATOM   3712  NH1 ARG A 107      28.001 119.980 373.724  1.00122.20           N
ATOM   3713  NH2 ARG A 107      27.377 122.110 374.266  1.00112.28           N
ATOM   3714  C   ARG A 107      23.496 121.079 369.918  1.00 78.35           C
ATOM   3715  O   ARG A 107      24.040 122.172 370.132  1.00 71.34           O
ATOM   3716  N   THR A 108      22.693 120.855 368.875  1.00 66.21           N
ATOM   3717  CA  THR A 108      22.285 121.897 367.899  1.00 63.00           C
ATOM   3718  CB  THR A 108      21.342 121.316 366.841  1.00 62.79           C
ATOM   3719  OG1 THR A 108      21.846 120.026 366.507  1.00 58.10           O
ATOM   3720  CG2 THR A 108      21.250 122.176 365.601  1.00 69.64           C
ATOM   3721  C   THR A 108      21.620 123.029 368.667  1.00 52.83           C
ATOM   3722  O   THR A 108      20.800 122.763 369.532  1.00 52.10           O
ATOM   3723  N   PRO A 109      21.971 124.311 368.417  1.00 48.55           N
ATOM   3724  CA  PRO A 109      21.266 125.421 369.044  1.00 47.21           C
ATOM   3725  CB  PRO A 109      22.296 126.550 368.977  1.00 49.54           C
ATOM   3726  CG  PRO A 109      23.021 126.278 367.671  1.00 54.02           C
ATOM   3727  CD  PRO A 109      23.049 124.767 367.531  1.00 50.60           C
ATOM   3728  C   PRO A 109      19.974 125.735 368.273  1.00 48.27           C
ATOM   3729  O   PRO A 109      19.868 125.413 367.093  1.00 47.46           O
ATOM   3730  N   ALA A 110      19.018 126.340 368.972  1.00 43.91           N
ATOM   3731  CA  ALA A 110      17.689 126.678 368.450  1.00 43.33           C
ATOM   3732  CB  ALA A 110      16.735 125.518 368.671  1.00 43.17           C
ATOM   3733  C   ALA A 110      17.235 127.962 369.137  1.00 41.82           C
ATOM   3734  O   ALA A 110      17.416 128.110 370.360  1.00 45.21           O
ATOM   3735  N   LEU A 111      16.709 128.894 368.362  1.00 38.74           N
ATOM   3736  CA  LEU A 111      16.084 130.112 368.902  1.00 35.30           C
ATOM   3737  CB  LEU A 111      16.465 131.288 367.997  1.00 37.72           C
ATOM   3738  CG  LEU A 111      17.955 131.518 367.746  1.00 40.93           C
ATOM   3739  CD1 LEU A 111      18.170 132.792 366.938  1.00 41.70           C
ATOM   3740  CD2 LEU A 111      18.746 131.564 369.046  1.00 45.12           C
ATOM   3741  C   LEU A 111      14.566 129.885 368.950  1.00 39.98           C
ATOM   3742  O   LEU A 111      13.991 129.340 367.969  1.00 41.83           O
ATOM   3743  N   VAL A 112      13.930 130.328 370.027  1.00 36.73           N
ATOM   3744  CA  VAL A 112      12.465 130.225 370.226  1.00 37.96           C
ATOM   3745  CB  VAL A 112      12.166 129.489 371.551  1.00 39.30           C
ATOM   3746  CG1 VAL A 112      10.681 129.273 371.730  1.00 41.75           C
ATOM   3747  CG2 VAL A 112      12.905 128.162 371.587  1.00 41.87           C
ATOM   3748  C   VAL A 112      11.875 131.640 370.166  1.00 36.92           C
ATOM   3749  O   VAL A 112      12.323 132.527 370.944  1.00 35.82           O
ATOM   3750  N   PHE A 113      10.910 131.826 369.266  1.00 36.14           N
ATOM   3751  CA  PHE A 113      10.264 133.114 368.930  1.00 35.23           C
ATOM   3752  CB  PHE A 113      10.470 133.407 367.441  1.00 39.34           C
ATOM   3753  CG  PHE A 113      11.897 133.643 367.012  1.00 36.06           C
ATOM   3754  CD1 PHE A 113      12.496 134.881 367.220  1.00 40.39           C
ATOM   3755  CE1 PHE A 113      13.793 135.120 366.797  1.00 34.42           C
ATOM   3756  CZ  PHE A 113      14.497 134.134 366.150  1.00 37.74           C
ATOM   3757  CD2 PHE A 113      12.623 132.659 366.370  1.00 33.15           C
ATOM   3758  CE2 PHE A 113      13.913 132.899 365.936  1.00 38.48           C
ATOM   3759  C   PHE A 113       8.778 133.047 369.244  1.00 39.48           C
ATOM   3760  O   PHE A 113       8.189 131.947 369.216  1.00 38.29           O
ATOM   3761  N   GLU A 114       8.165 134.212 369.454  1.00 41.15           N
ATOM   3762  CA  GLU A 114       6.703 134.355 369.349  1.00 42.97           C
ATOM   3763  CB  GLU A 114       6.244 135.804 369.483  1.00 47.27           C
ATOM   3764  CG  GLU A 114       6.712 136.671 368.354  1.00 49.10           C
ATOM   3765  CD  GLU A 114       6.205 138.101 368.365  1.00 54.45           C
ATOM   3766  OE1 GLU A 114       4.979 138.311 368.236  1.00 48.65           O
ATOM   3767  OE2 GLU A 114       7.046 139.005 368.447  1.00 53.56           O
ATOM   3768  C   GLU A 114       6.278 133.797 367.987  1.00 47.16           C
ATOM   3769  O   GLU A 114       7.028 133.970 366.964  1.00 43.56           O
ATOM   3770  N   HIS A 115       5.132 133.121 367.981  1.00 41.67           N
ATOM   3771  CA  HIS A 115       4.478 132.592 366.768  1.00 43.36           C
ATOM   3772  CB  HIS A 115       3.492 131.477 367.139  1.00 45.69           C
ATOM   3773  CG  HIS A 115       2.785 130.947 365.942  1.00 44.01           C
ATOM   3774  ND1 HIS A 115       1.613 131.485 365.505  1.00 43.13           N
ATOM   3775  CE1 HIS A 115       1.216 130.843 364.428  1.00 49.49           C
ATOM   3776  NE2 HIS A 115       2.135 129.911 364.134  1.00 47.91           N
ATOM   3777  CD2 HIS A 115       3.116 129.972 365.074  1.00 50.29           C
ATOM   3778  C   HIS A 115       3.749 133.724 366.051  1.00 43.90           C
ATOM   3779  O   HIS A 115       2.959 134.377 366.697  1.00 39.62           O
ATOM   3780  N   VAL A 116       3.969 133.888 364.748  1.00 42.25           N
ATOM   3781  CA  VAL A 116       3.112 134.735 363.879  1.00 44.38           C
ATOM   3782  CB  VAL A 116       3.897 135.820 363.114  1.00 42.16           C
ATOM   3783  CG1 VAL A 116       2.951 136.689 362.303  1.00 46.95           C
ATOM   3784  CG2 VAL A 116       4.741 136.703 364.034  1.00 43.53           C
ATOM   3785  C   VAL A 116       2.385 133.785 362.915  1.00 46.79           C
ATOM   3786  O   VAL A 116       3.049 132.949 362.282  1.00 47.11           O
ATOM   3787  N   ASN A 117       1.063 133.891 362.853  1.00 43.63           N
ATOM   3788  CA  ASN A 117       0.216 133.126 361.909  1.00 51.24           C
ATOM   3789  CB  ASN A 117      -1.228 133.049 362.410  1.00 55.53           C
ATOM   3790  CG  ASN A 117      -2.055 132.111 361.564  1.00 58.15           C
ATOM   3791  OD1 ASN A 117      -1.513 131.203 360.928  1.00 65.43           O
ATOM   3792  ND2 ASN A 117      -3.354 132.341 361.527  1.00 63.25           N
ATOM   3793  C   ASN A 117       0.315 133.802 360.536  1.00 49.34           C
ATOM   3794  O   ASN A 117      -0.482 134.712 360.267  1.00 49.08           O
ATOM   3795  N   ASN A 118       1.290 133.389 359.728  1.00 51.22           N
ATOM   3796  CA  ASN A 118       1.769 134.135 358.540  1.00 50.35           C
ATOM   3797  CB  ASN A 118       3.199 133.731 358.178  1.00 51.37           C
ATOM   3798  CG  ASN A 118       3.748 134.521 357.009  1.00 49.04           C
ATOM   3799  OD1 ASN A 118       4.387 133.961 356.120  1.00 47.06           O
ATOM   3800  ND2 ASN A 118       3.489 135.822 357.005  1.00 46.26           N
ATOM   3801  C   ASN A 118       0.820 133.880 357.366  1.00 54.45           C
ATOM   3802  O   ASN A 118       0.679 132.720 356.978  1.00 56.12           O
ATOM   3803  N   THR A 119       0.201 134.934 356.841  1.00 57.49           N
ATOM   3804  CA  THR A 119      -0.734 134.905 355.687  1.00 58.99           C
ATOM   3805  CB  THR A 119      -1.535 136.211 355.638  1.00 57.54           C
ATOM   3806  OG1 THR A 119      -2.147 136.436 356.913  1.00 48.00           O
ATOM   3807  CG2 THR A 119      -2.599 136.213 354.564  1.00 65.10           C
ATOM   3808  C   THR A 119       0.070 134.633 354.408  1.00 64.01           C
ATOM   3809  O   THR A 119       1.237 135.080 354.324  1.00 57.19           O
ATOM   3810  N   ASP A 120      -0.518 133.929 353.433  1.00 78.37           N
ATOM   3811  CA  ASP A 120       0.230 133.412 352.251  1.00 88.75           C
ATOM   3812  CB  ASP A 120      -0.564 132.344 351.497  1.00 93.18           C
ATOM   3813  CG  ASP A 120      -0.252 130.939 351.983  1.00103.00           C
ATOM   3814  OD1 ASP A 120       0.144 130.803 353.162  1.00102.79           O
ATOM   3815  OD2 ASP A 120      -0.390 129.994 351.178  1.00110.67           O
ATOM   3816  C   ASP A 120       0.672 134.574 351.351  1.00 89.96           C
ATOM   3817  O   ASP A 120      -0.184 135.393 350.979  1.00 72.18           O
ATOM   3818  N   PHE A 121       1.965 134.600 350.994  1.00103.52           N
ATOM   3819  CA  PHE A 121       2.619 135.644 350.158  1.00115.85           C
ATOM   3820  CB  PHE A 121       4.143 135.631 350.355  1.00123.00           C
ATOM   3821  CG  PHE A 121       4.972 134.922 349.309  1.00130.84           C
ATOM   3822  CD1 PHE A 121       4.888 133.546 349.134  1.00133.14           C
ATOM   3823  CE1 PHE A 121       5.663 132.901 348.179  1.00129.48           C
ATOM   3824  CZ  PHE A 121       6.541 133.619 347.399  1.00126.31           C
ATOM   3825  CD2 PHE A 121       5.872 135.631 348.521  1.00128.72           C
ATOM   3826  CE2 PHE A 121       6.646 134.983 347.568  1.00128.45           C
ATOM   3827  C   PHE A 121       2.201 135.481 348.688  1.00124.01           C
ATOM   3828  O   PHE A 121       2.879 136.072 347.821  1.00140.90           O
ATOM   3829  N   LYS A 122       1.140 134.707 348.414  1.00116.84           N
ATOM   3830  CA  LYS A 122       0.453 134.645 347.093  1.00111.79           C
ATOM   3831  CB  LYS A 122       0.661 133.282 346.430  1.00111.80           C
ATOM   3832  CG  LYS A 122       1.977 133.153 345.680  1.00114.96           C
ATOM   3833  CD  LYS A 122       2.345 131.730 345.345  1.00119.57           C
ATOM   3834  CE  LYS A 122       3.656 131.633 344.595  1.00123.50           C
ATOM   3835  NZ  LYS A 122       3.683 130.453 343.700  1.00123.67           N
ATOM   3836  C   LYS A 122      -1.037 134.954 347.264  1.00105.06           C
ATOM   3837  O   LYS A 122      -1.597 135.626 346.382  1.00109.85           O
ATOM   3838  N   GLN A 123      -1.656 134.487 348.350  1.00 95.93           N
ATOM   3839  CA  GLN A 123      -3.093 134.736 348.640  1.00101.58           C
ATOM   3840  CB  GLN A 123      -3.618 133.665 349.600  1.00108.02           C
ATOM   3841  CG  GLN A 123      -3.532 132.255 349.023  1.00111.58           C
ATOM   3842  CD  GLN A 123      -4.148 131.209 349.922  1.00114.54           C
ATOM   3843  OE1 GLN A 123      -5.201 131.419 350.520  1.00114.17           O
ATOM   3844  NE2 GLN A 123      -3.493 130.062 350.020  1.00109.55           N
ATOM   3845  C   GLN A 123      -3.261 136.169 349.166  1.00 96.75           C
ATOM   3846  O   GLN A 123      -4.408 136.659 349.164  1.00 95.85           O
ATOM   3847  N   LEU A 124      -2.151 136.809 349.561  1.00 92.81           N
ATOM   3848  CA  LEU A 124      -2.059 138.217 350.047  1.00 93.34           C
ATOM   3849  CB  LEU A 124      -0.834 138.301 350.974  1.00 83.40           C
ATOM   3850  CG  LEU A 124      -0.839 139.333 352.103  1.00 75.34           C
ATOM   3851  CD1 LEU A 124      -2.155 139.349 352.861  1.00 76.27           C
ATOM   3852  CD2 LEU A 124       0.306 139.055 353.066  1.00 73.00           C
ATOM   3853  C   LEU A 124      -1.944 139.157 348.830  1.00 97.97           C
ATOM   3854  O   LEU A 124      -2.809 140.042 348.668  1.00 96.58           O
ATOM   3855  N   TYR A 125      -0.918 138.929 348.001  1.00101.17           N
ATOM   3856  CA  TYR A 125      -0.570 139.599 346.713  1.00 97.90           C
ATOM   3857  CB  TYR A 125       0.161 138.580 345.835  1.00 96.94           C
ATOM   3858  CG  TYR A 125       0.871 139.099 344.613  1.00 96.78           C
ATOM   3859  CD1 TYR A 125       1.882 140.043 344.710  1.00 95.92           C
ATOM   3860  CE1 TYR A 125       2.560 140.483 343.585  1.00 93.13           C
ATOM   3861  CZ  TYR A 125       2.243 139.953 342.344  1.00 92.24           C
ATOM   3862  OH  TYR A 125       2.890 140.366 341.220  1.00 79.78           O
ATOM   3863  CE2 TYR A 125       1.249 138.998 342.230  1.00 90.66           C
ATOM   3864  CD2 TYR A 125       0.582 138.573 343.363  1.00 95.92           C
ATOM   3865  C   TYR A 125      -1.795 140.116 345.949  1.00101.06           C
ATOM   3866  O   TYR A 125      -1.685 141.193 345.337  1.00100.43           O
ATOM   3867  N   GLN A 126      -2.891 139.345 345.926  1.00111.37           N
ATOM   3868  CA  GLN A 126      -4.088 139.621 345.083  1.00107.27           C
ATOM   3869  CB  GLN A 126      -4.793 138.324 344.668  1.00112.28           C
ATOM   3870  CG  GLN A 126      -5.386 137.519 345.822  1.00118.14           C
ATOM   3871  CD  GLN A 126      -6.761 136.959 345.531  1.00119.72           C
ATOM   3872  OE1 GLN A 126      -7.465 137.403 344.626  1.00117.06           O
ATOM   3873  NE2 GLN A 126      -7.168 135.974 346.318  1.00115.82           N
ATOM   3874  C   GLN A 126      -5.056 140.557 345.816  1.00 96.44           C
ATOM   3875  O   GLN A 126      -5.682 141.385 345.136  1.00 94.67           O
ATOM   3876  N   THR A 127      -5.159 140.441 347.144  1.00 90.77           N
ATOM   3877  CA  THR A 127      -6.298 140.965 347.951  1.00 81.41           C
ATOM   3878  CB  THR A 127      -6.818 139.891 348.916  1.00 83.30           C
ATOM   3879  OG1 THR A 127      -7.924 140.463 349.613  1.00 90.61           O
ATOM   3880  CG2 THR A 127      -5.788 139.397 349.909  1.00 87.82           C
ATOM   3881  C   THR A 127      -5.940 142.272 348.678  1.00 72.14           C
ATOM   3882  O   THR A 127      -6.882 142.980 349.101  1.00 72.71           O
ATOM   3883  N   LEU A 128      -4.656 142.603 348.828  1.00 61.71           N
ATOM   3884  CA  LEU A 128      -4.229 143.864 349.491  1.00 58.78           C
ATOM   3885  CB  LEU A 128      -2.702 143.912 349.605  1.00 60.74           C
ATOM   3886  CG  LEU A 128      -2.074 142.848 350.506  1.00 72.91           C
ATOM   3887  CD1 LEU A 128      -0.589 142.682 350.198  1.00 73.55           C
ATOM   3888  CD2 LEU A 128      -2.297 143.172 351.978  1.00 75.46           C
ATOM   3889  C   LEU A 128      -4.760 145.051 348.679  1.00 50.41           C
ATOM   3890  O   LEU A 128      -4.706 145.004 347.455  1.00 50.64           O
ATOM   3891  N   THR A 129      -5.274 146.063 349.371  1.00 50.47           N
ATOM   3892  CA  THR A 129      -5.729 147.349 348.802  1.00 49.16           C
ATOM   3893  CB  THR A 129      -6.945 147.863 349.576  1.00 49.45           C
ATOM   3894  OG1 THR A 129      -6.462 148.255 350.855  1.00 49.67           O
ATOM   3895  CG2 THR A 129      -8.037 146.826 349.740  1.00 51.38           C
ATOM   3896  C   THR A 129      -4.599 148.382 348.890  1.00 48.01           C
ATOM   3897  O   THR A 129      -3.594 148.111 349.567  1.00 45.17           O
ATOM   3898  N   ASP A 130      -4.774 149.515 348.212  1.00 46.02           N
ATOM   3899  CA  ASP A 130      -3.913 150.714 348.314  1.00 47.99           C
ATOM   3900  CB  ASP A 130      -4.533 151.902 347.564  1.00 46.82           C
ATOM   3901  CG  ASP A 130      -3.643 153.137 347.586  1.00 52.96           C
ATOM   3902  OD1 ASP A 130      -2.482 153.020 348.025  1.00 46.41           O
ATOM   3903  OD2 ASP A 130      -4.107 154.217 347.160  1.00 49.31           O
ATOM   3904  C   ASP A 130      -3.667 150.989 349.800  1.00 47.94           C
ATOM   3905  O   ASP A 130      -2.496 151.146 350.191  1.00 47.97           O
ATOM   3906  N   TYR A 131      -4.725 150.976 350.609  1.00 41.96           N
ATOM   3907  CA  TYR A 131      -4.666 151.308 352.044  1.00 42.21           C
ATOM   3908  CB  TYR A 131      -6.035 151.284 352.719  1.00 47.62           C
ATOM   3909  CG  TYR A 131      -5.918 151.560 354.197  1.00 56.31           C
ATOM   3910  CD1 TYR A 131      -5.606 152.832 354.645  1.00 61.28           C
ATOM   3911  CE1 TYR A 131      -5.431 153.102 355.990  1.00 66.03           C
ATOM   3912  CZ  TYR A 131      -5.543 152.082 356.914  1.00 66.63           C
ATOM   3913  OH  TYR A 131      -5.368 152.367 358.236  1.00 70.11           O
ATOM   3914  CE2 TYR A 131      -5.836 150.798 356.490  1.00 64.18           C
ATOM   3915  CD2 TYR A 131      -5.997 150.541 355.136  1.00 62.30           C
ATOM   3916  C   TYR A 131      -3.771 150.307 352.781  1.00 44.97           C
ATOM   3917  O   TYR A 131      -2.987 150.756 353.616  1.00 40.17           O
ATOM   3918  N   ASP A 132      -3.961 149.005 352.541  1.00 42.09           N
ATOM   3919  CA  ASP A 132      -3.227 147.904 353.223  1.00 42.93           C
ATOM   3920  CB  ASP A 132      -3.697 146.555 352.692  1.00 49.22           C
ATOM   3921  CG  ASP A 132      -5.141 146.211 353.051  1.00 56.09           C
ATOM   3922  OD1 ASP A 132      -5.580 146.632 354.135  1.00 58.04           O
ATOM   3923  OD2 ASP A 132      -5.794 145.484 352.256  1.00 58.71           O
ATOM   3924  C   ASP A 132      -1.715 148.048 352.991  1.00 39.84           C
ATOM   3925  O   ASP A 132      -0.950 147.851 353.915  1.00 41.33           O
ATOM   3926  N   ILE A 133      -1.322 148.403 351.783  1.00 38.95           N
ATOM   3927  CA  ILE A 133       0.103 148.559 351.389  1.00 40.04           C
ATOM   3928  CB  ILE A 133       0.206 148.700 349.867  1.00 40.07           C
ATOM   3929  CG1 ILE A 133      -0.318 147.431 349.189  1.00 42.82           C
ATOM   3930  CG2 ILE A 133       1.624 149.004 349.441  1.00 46.65           C
ATOM   3931  CD1 ILE A 133      -0.181 147.444 347.700  1.00 40.93           C
ATOM   3932  C   ILE A 133       0.686 149.730 352.169  1.00 38.73           C
ATOM   3933  O   ILE A 133       1.759 149.551 352.764  1.00 33.89           O
ATOM   3934  N   ARG A 134      -0.020 150.863 352.226  1.00 37.85           N
ATOM   3935  CA  ARG A 134       0.430 152.032 353.011  1.00 37.98           C
ATOM   3936  CB  ARG A 134      -0.584 153.167 352.930  1.00 40.36           C
ATOM   3937  CG  ARG A 134      -0.604 153.829 351.569  1.00 41.43           C
ATOM   3938  CD  ARG A 134      -1.681 154.894 351.538  1.00 39.27           C
ATOM   3939  NE  ARG A 134      -2.054 155.135 350.166  1.00 38.92           N
ATOM   3940  CZ  ARG A 134      -1.934 156.278 349.535  1.00 39.27           C
ATOM   3941  NH1 ARG A 134      -1.415 157.339 350.135  1.00 45.72           N
ATOM   3942  NH2 ARG A 134      -2.344 156.355 348.296  1.00 40.24           N
ATOM   3943  C   ARG A 134       0.597 151.630 354.465  1.00 37.75           C
ATOM   3944  O   ARG A 134       1.609 151.979 355.082  1.00 37.56           O
ATOM   3945  N   PHE A 135      -0.379 150.906 354.997  1.00 40.02           N
ATOM   3946  CA  PHE A 135      -0.413 150.515 356.419  1.00 40.38           C
ATOM   3947  CB  PHE A 135      -1.764 149.900 356.774  1.00 46.07           C
ATOM   3948  CG  PHE A 135      -1.773 149.289 358.148  1.00 46.51           C
ATOM   3949  CD1 PHE A 135      -1.974 150.084 359.265  1.00 46.74           C
ATOM   3950  CE1 PHE A 135      -1.952 149.530 360.534  1.00 48.54           C
ATOM   3951  CZ  PHE A 135      -1.750 148.177 360.691  1.00 50.04           C
ATOM   3952  CD2 PHE A 135      -1.561 147.932 358.319  1.00 42.74           C
ATOM   3953  CE2 PHE A 135      -1.562 147.379 359.586  1.00 43.95           C
ATOM   3954  C   PHE A 135       0.773 149.592 356.732  1.00 38.33           C
ATOM   3955  O   PHE A 135       1.528 149.856 357.680  1.00 39.06           O
ATOM   3956  N   TYR A 136       0.971 148.533 355.958  1.00 38.38           N
ATOM   3957  CA  TYR A 136       2.062 147.566 356.241  1.00 38.43           C
ATOM   3958  CB  TYR A 136       1.832 146.260 355.484  1.00 38.53           C
ATOM   3959  CG  TYR A 136       0.711 145.429 356.065  1.00 42.67           C
ATOM   3960  CD1 TYR A 136       0.694 145.108 357.410  1.00 42.48           C
ATOM   3961  CE1 TYR A 136      -0.308 144.330 357.959  1.00 47.98           C
ATOM   3962  CZ  TYR A 136      -1.338 143.873 357.152  1.00 52.98           C
ATOM   3963  OH  TYR A 136      -2.346 143.149 357.714  1.00 47.44           O
ATOM   3964  CE2 TYR A 136      -1.339 144.172 355.799  1.00 45.20           C
ATOM   3965  CD2 TYR A 136      -0.319 144.949 355.272  1.00 42.31           C
ATOM   3966  C   TYR A 136       3.440 148.228 356.002  1.00 34.92           C
ATOM   3967  O   TYR A 136       4.360 147.959 356.800  1.00 33.97           O
ATOM   3968  N   MET A 137       3.584 149.064 354.970  1.00 39.44           N
ATOM   3969  CA  MET A 137       4.861 149.771 354.688  1.00 37.70           C
ATOM   3970  CB  MET A 137       4.758 150.654 353.441  1.00 37.41           C
ATOM   3971  CG  MET A 137       4.892 149.898 352.162  1.00 42.53           C
ATOM   3972  SD  MET A 137       6.531 149.168 351.882  1.00 42.94           S
ATOM   3973  CE  MET A 137       7.440 150.709 351.935  1.00 40.70           C
ATOM   3974  C   MET A 137       5.215 150.612 355.931  1.00 41.05           C
ATOM   3975  O   MET A 137       6.376 150.617 356.334  1.00 39.01           O
ATOM   3976  N   TYR A 138       4.227 151.246 356.556  1.00 43.03           N
ATOM   3977  CA  TYR A 138       4.404 152.079 357.770  1.00 39.77           C
ATOM   3978  CB  TYR A 138       3.120 152.816 358.133  1.00 46.79           C
ATOM   3979  CG  TYR A 138       3.389 153.955 359.074  1.00 43.03           C
ATOM   3980  CD1 TYR A 138       3.914 155.140 358.598  1.00 43.32           C
ATOM   3981  CE1 TYR A 138       4.192 156.188 359.461  1.00 50.79           C
ATOM   3982  CZ  TYR A 138       3.959 156.040 360.819  1.00 51.56           C
ATOM   3983  OH  TYR A 138       4.245 157.063 361.667  1.00 52.91           O
ATOM   3984  CE2 TYR A 138       3.448 154.851 361.311  1.00 49.13           C
ATOM   3985  CD2 TYR A 138       3.185 153.818 360.434  1.00 43.92           C
ATOM   3986  C   TYR A 138       4.864 151.240 358.956  1.00 36.58           C
ATOM   3987  O   TYR A 138       5.820 151.649 359.645  1.00 38.14           O
ATOM   3988  N   GLU A 139       4.264 150.069 359.154  1.00 36.59           N
ATOM   3989  CA  GLU A 139       4.634 149.105 360.221  1.00 36.03           C
ATOM   3990  CB  GLU A 139       3.679 147.911 360.175  1.00 40.36           C
ATOM   3991  CG  GLU A 139       2.231 148.281 360.483  1.00 44.88           C
ATOM   3992  CD  GLU A 139       2.055 148.865 361.869  1.00 44.90           C
ATOM   3993  OE1 GLU A 139       2.267 148.130 362.824  1.00 50.06           O
ATOM   3994  OE2 GLU A 139       1.774 150.070 361.981  1.00 58.16           O
ATOM   3995  C   GLU A 139       6.091 148.640 360.080  1.00 34.14           C
ATOM   3996  O   GLU A 139       6.755 148.417 361.110  1.00 37.98           O
ATOM   3997  N   ILE A 140       6.550 148.400 358.848  1.00 34.88           N
ATOM   3998  CA  ILE A 140       7.948 147.968 358.557  1.00 33.22           C
ATOM   3999  CB  ILE A 140       8.091 147.477 357.084  1.00 33.70           C
ATOM   4000  CG1 ILE A 140       7.269 146.201 356.829  1.00 35.23           C
ATOM   4001  CG2 ILE A 140       9.553 147.217 356.742  1.00 36.06           C
ATOM   4002  CD1 ILE A 140       7.183 145.791 355.364  1.00 35.61           C
ATOM   4003  C   ILE A 140       8.835 149.184 358.882  1.00 30.46           C
ATOM   4004  O   ILE A 140       9.898 149.025 359.440  1.00 31.82           O
ATOM   4005  N   LEU A 141       8.411 150.379 358.502  1.00 32.14           N
ATOM   4006  CA  LEU A 141       9.243 151.580 358.763  1.00 35.91           C
ATOM   4007  CB  LEU A 141       8.574 152.798 358.130  1.00 35.39           C
ATOM   4008  CG  LEU A 141       8.893 152.980 356.651  1.00 39.15           C
ATOM   4009  CD1 LEU A 141       8.111 154.131 356.064  1.00 38.91           C
ATOM   4010  CD2 LEU A 141      10.377 153.179 356.410  1.00 38.67           C
ATOM   4011  C   LEU A 141       9.439 151.734 360.268  1.00 35.17           C
ATOM   4012  O   LEU A 141      10.546 152.073 360.670  1.00 36.94           O
ATOM   4013  N   LYS A 142       8.409 151.454 361.074  1.00 37.35           N
ATOM   4014  CA  LYS A 142       8.525 151.499 362.553  1.00 40.46           C
ATOM   4015  CB  LYS A 142       7.194 151.216 363.260  1.00 43.51           C
ATOM   4016  CG  LYS A 142       6.184 152.360 363.226  1.00 51.06           C
ATOM   4017  CD  LYS A 142       5.087 152.237 364.277  1.00 56.15           C
ATOM   4018  CE  LYS A 142       4.024 151.229 363.915  1.00 66.48           C
ATOM   4019  NZ  LYS A 142       3.387 150.649 365.120  1.00 70.32           N
ATOM   4020  C   LYS A 142       9.607 150.504 362.975  1.00 35.41           C
ATOM   4021  O   LYS A 142      10.372 150.821 363.867  1.00 34.78           O
ATOM   4022  N   ALA A 143       9.694 149.328 362.367  1.00 34.46           N
ATOM   4023  CA  ALA A 143      10.687 148.331 362.836  1.00 35.09           C
ATOM   4024  CB  ALA A 143      10.347 146.986 362.281  1.00 36.47           C
ATOM   4025  C   ALA A 143      12.097 148.811 362.450  1.00 35.65           C
ATOM   4026  O   ALA A 143      13.008 148.704 363.280  1.00 36.18           O
ATOM   4027  N   LEU A 144      12.236 149.390 361.256  1.00 34.89           N
ATOM   4028  CA  LEU A 144      13.537 149.842 360.695  1.00 34.95           C
ATOM   4029  CB  LEU A 144      13.421 150.086 359.179  1.00 33.55           C
ATOM   4030  CG  LEU A 144      13.266 148.835 358.293  1.00 31.59           C
ATOM   4031  CD1 LEU A 144      13.284 149.228 356.839  1.00 33.01           C
ATOM   4032  CD2 LEU A 144      14.342 147.792 358.558  1.00 32.31           C
ATOM   4033  C   LEU A 144      14.001 151.100 361.449  1.00 33.68           C
ATOM   4034  O   LEU A 144      15.150 151.127 361.850  1.00 35.35           O
ATOM   4035  N   ASP A 145      13.140 152.089 361.651  1.00 35.60           N
ATOM   4036  CA  ASP A 145      13.534 153.318 362.387  1.00 39.37           C
ATOM   4037  CB  ASP A 145      12.407 154.344 362.507  1.00 39.53           C
ATOM   4038  CG  ASP A 145      12.855 155.617 363.220  1.00 43.69           C
ATOM   4039  OD1 ASP A 145      13.942 156.155 362.881  1.00 41.35           O
ATOM   4040  OD2 ASP A 145      12.127 156.060 364.098  1.00 46.69           O
ATOM   4041  C   ASP A 145      14.029 152.902 363.763  1.00 40.31           C
ATOM   4042  O   ASP A 145      15.010 153.462 364.240  1.00 37.91           O
ATOM   4043  N   TYR A 146      13.404 151.881 364.342  1.00 36.04           N
ATOM   4044  CA  TYR A 146      13.755 151.417 365.685  1.00 36.98           C
ATOM   4045  CB  TYR A 146      12.668 150.540 366.294  1.00 39.41           C
ATOM   4046  CG  TYR A 146      13.085 150.019 367.637  1.00 38.01           C
ATOM   4047  CD1 TYR A 146      13.076 150.853 368.741  1.00 40.61           C
ATOM   4048  CE1 TYR A 146      13.472 150.399 369.984  1.00 41.86           C
ATOM   4049  CZ  TYR A 146      13.919 149.102 370.129  1.00 44.28           C
ATOM   4050  OH  TYR A 146      14.319 148.662 371.353  1.00 53.31           O
ATOM   4051  CE2 TYR A 146      13.966 148.268 369.031  1.00 42.85           C
ATOM   4052  CD2 TYR A 146      13.560 148.732 367.792  1.00 37.33           C
ATOM   4053  C   TYR A 146      15.097 150.693 365.628  1.00 36.94           C
ATOM   4054  O   TYR A 146      15.980 151.067 366.424  1.00 33.48           O
ATOM   4055  N   CYS A 147      15.269 149.661 364.796  1.00 32.21           N
ATOM   4056  CA  CYS A 147      16.553 148.930 364.805  1.00 32.90           C
ATOM   4057  CB  CYS A 147      16.520 147.657 363.979  1.00 36.04           C
ATOM   4058  SG  CYS A 147      16.436 147.970 362.219  1.00 38.47           S
ATOM   4059  C   CYS A 147      17.700 149.884 364.395  1.00 32.40           C
ATOM   4060  O   CYS A 147      18.757 149.800 365.016  1.00 33.46           O
ATOM   4061  N   HIS A 148      17.517 150.753 363.408  1.00 31.18           N
ATOM   4062  CA  HIS A 148      18.519 151.795 363.052  1.00 33.92           C
ATOM   4063  CB  HIS A 148      18.010 152.636 361.884  1.00 31.31           C
ATOM   4064  CG  HIS A 148      17.845 151.875 360.590  1.00 31.24           C
ATOM   4065  ND1 HIS A 148      17.209 152.415 359.512  1.00 27.28           N
ATOM   4066  CE1 HIS A 148      17.176 151.518 358.534  1.00 33.59           C
ATOM   4067  NE2 HIS A 148      17.744 150.398 358.965  1.00 29.81           N
ATOM   4068  CD2 HIS A 148      18.181 150.606 360.243  1.00 29.22           C
ATOM   4069  C   HIS A 148      18.888 152.618 364.313  1.00 38.74           C
ATOM   4070  O   HIS A 148      20.096 152.790 364.591  1.00 35.18           O
ATOM   4071  N   SER A 149      17.893 153.053 365.091  1.00 38.00           N
ATOM   4072  CA  SER A 149      18.081 153.938 366.268  1.00 39.14           C
ATOM   4073  CB  SER A 149      16.776 154.520 366.742  1.00 40.38           C
ATOM   4074  OG  SER A 149      16.084 153.574 367.524  1.00 37.74           O
ATOM   4075  C   SER A 149      18.842 153.179 367.360  1.00 40.46           C
ATOM   4076  O   SER A 149      19.547 153.839 368.120  1.00 44.99           O
ATOM   4077  N   MET A 150      18.797 151.842 367.339  1.00 37.27           N
ATOM   4078  CA  MET A 150      19.549 150.909 368.202  1.00 33.21           C
ATOM   4079  CB  MET A 150      18.680 149.673 368.493  1.00 36.98           C
ATOM   4080  CG  MET A 150      17.426 150.031 369.286  1.00 39.15           C
ATOM   4081  SD  MET A 150      17.802 150.550 371.023  1.00 40.72           S
ATOM   4082  CE  MET A 150      18.265 148.969 371.722  1.00 36.65           C
ATOM   4083  C   MET A 150      20.882 150.497 367.566  1.00 31.93           C
ATOM   4084  O   MET A 150      21.528 149.590 368.114  1.00 37.15           O
ATOM   4085  N   GLY A 151      21.318 151.167 366.497  1.00 34.80           N
ATOM   4086  CA  GLY A 151      22.626 150.954 365.849  1.00 36.31           C
ATOM   4087  C   GLY A 151      22.736 149.627 365.105  1.00 34.39           C
ATOM   4088  O   GLY A 151      23.836 149.066 365.027  1.00 31.49           O
ATOM   4089  N   ILE A 152      21.633 149.140 364.549  1.00 34.96           N
ATOM   4090  CA  ILE A 152      21.608 147.822 363.853  1.00 35.48           C
ATOM   4091  CB  ILE A 152      20.837 146.795 364.701  1.00 37.64           C
ATOM   4092  CG1 ILE A 152      21.560 146.564 366.023  1.00 37.02           C
ATOM   4093  CG2 ILE A 152      20.608 145.486 363.952  1.00 33.66           C
ATOM   4094  CD1 ILE A 152      20.630 146.298 367.145  1.00 41.47           C
ATOM   4095  C   ILE A 152      21.047 148.020 362.437  1.00 31.46           C
ATOM   4096  O   ILE A 152      20.052 148.758 362.225  1.00 30.89           O
ATOM   4097  N   MET A 153      21.759 147.443 361.489  1.00 31.41           N
ATOM   4098  CA  MET A 153      21.354 147.281 360.080  1.00 33.55           C
ATOM   4099  CB  MET A 153      22.566 147.365 359.146  1.00 35.52           C
ATOM   4100  CG  MET A 153      23.361 148.630 359.207  1.00 41.49           C
ATOM   4101  SD  MET A 153      24.799 148.491 358.090  1.00 41.46           S
ATOM   4102  CE  MET A 153      26.000 147.549 359.013  1.00 39.18           C
ATOM   4103  C   MET A 153      20.779 145.866 359.962  1.00 30.95           C
ATOM   4104  O   MET A 153      21.469 144.942 360.377  1.00 29.10           O
ATOM   4105  N   HIS A 154      19.600 145.689 359.388  1.00 31.09           N
ATOM   4106  CA  HIS A 154      18.994 144.331 359.228  1.00 27.74           C
ATOM   4107  CB  HIS A 154      17.499 144.463 358.948  1.00 30.11           C
ATOM   4108  CG  HIS A 154      16.813 143.143 358.838  1.00 32.69           C
ATOM   4109  ND1 HIS A 154      16.948 142.310 357.701  1.00 31.28           N
ATOM   4110  CE1 HIS A 154      16.210 141.218 357.892  1.00 31.71           C
ATOM   4111  NE2 HIS A 154      15.615 141.308 359.136  1.00 32.11           N
ATOM   4112  CD2 HIS A 154      15.988 142.510 359.706  1.00 33.52           C
ATOM   4113  C   HIS A 154      19.737 143.545 358.139  1.00 28.79           C
ATOM   4114  O   HIS A 154      20.123 142.369 358.403  1.00 28.25           O
ATOM   4115  N   ARG A 155      19.907 144.168 356.966  1.00 29.31           N
ATOM   4116  CA  ARG A 155      20.716 143.689 355.820  1.00 30.62           C
ATOM   4117  CB  ARG A 155      22.146 143.320 356.233  1.00 30.99           C
ATOM   4118  CG  ARG A 155      22.889 144.423 356.987  1.00 30.87           C
ATOM   4119  CD  ARG A 155      24.377 144.233 356.903  1.00 29.96           C
ATOM   4120  NE  ARG A 155      24.794 142.984 357.517  1.00 30.49           N
ATOM   4121  CZ  ARG A 155      26.032 142.545 357.576  1.00 33.00           C
ATOM   4122  NH1 ARG A 155      27.014 143.235 357.020  1.00 35.50           N
ATOM   4123  NH2 ARG A 155      26.297 141.418 358.201  1.00 31.95           N
ATOM   4124  C   ARG A 155      20.068 142.466 355.158  1.00 31.29           C
ATOM   4125  O   ARG A 155      20.730 141.881 354.328  1.00 33.70           O
ATOM   4126  N   ASP A 156      18.816 142.108 355.453  1.00 31.44           N
ATOM   4127  CA  ASP A 156      18.137 141.070 354.636  1.00 32.54           C
ATOM   4128  CB  ASP A 156      18.468 139.679 355.177  1.00 33.21           C
ATOM   4129  CG  ASP A 156      18.149 138.564 354.183  1.00 38.75           C
ATOM   4130  OD1 ASP A 156      17.999 138.861 352.969  1.00 41.95           O
ATOM   4131  OD2 ASP A 156      18.031 137.421 354.625  1.00 41.14           O
ATOM   4132  C   ASP A 156      16.648 141.395 354.545  1.00 31.16           C
ATOM   4133  O   ASP A 156      15.814 140.484 354.717  1.00 34.05           O
ATOM   4134  N   VAL A 157      16.310 142.663 354.315  1.00 28.94           N
ATOM   4135  CA  VAL A 157      14.892 143.068 354.224  1.00 30.27           C
ATOM   4136  CB  VAL A 157      14.736 144.592 354.291  1.00 31.48           C
ATOM   4137  CG1 VAL A 157      13.319 145.033 353.957  1.00 35.93           C
ATOM   4138  CG2 VAL A 157      15.163 145.117 355.646  1.00 30.74           C
ATOM   4139  C   VAL A 157      14.336 142.486 352.914  1.00 34.84           C
ATOM   4140  O   VAL A 157      14.943 142.720 351.833  1.00 32.76           O
ATOM   4141  N   LYS A 158      13.256 141.706 353.022  1.00 33.91           N
ATOM   4142  CA  LYS A 158      12.562 141.093 351.858  1.00 34.71           C
ATOM   4143  CB  LYS A 158      13.496 140.057 351.238  1.00 31.76           C
ATOM   4144  CG  LYS A 158      13.719 138.805 352.048  1.00 35.47           C
ATOM   4145  CD  LYS A 158      14.657 137.931 351.305  1.00 35.54           C
ATOM   4146  CE  LYS A 158      14.905 136.592 351.910  1.00 39.22           C
ATOM   4147  NZ  LYS A 158      15.645 135.755 350.923  1.00 42.30           N
ATOM   4148  C   LYS A 158      11.231 140.480 352.305  1.00 31.62           C
ATOM   4149  O   LYS A 158      11.023 140.297 353.498  1.00 30.87           O
ATOM   4150  N   PRO A 159      10.285 140.185 351.383  1.00 30.15           N
ATOM   4151  CA  PRO A 159       8.953 139.720 351.760  1.00 33.11           C
ATOM   4152  CB  PRO A 159       8.270 139.431 350.407  1.00 31.94           C
ATOM   4153  CG  PRO A 159       8.922 140.458 349.515  1.00 32.20           C
ATOM   4154  CD  PRO A 159      10.374 140.426 349.930  1.00 31.63           C
ATOM   4155  C   PRO A 159       9.005 138.517 352.691  1.00 30.06           C
ATOM   4156  O   PRO A 159       8.311 138.586 353.646  1.00 33.37           O
ATOM   4157  N   HIS A 160       9.863 137.526 352.433  1.00 31.67           N
ATOM   4158  CA  HIS A 160       9.937 136.282 353.246  1.00 35.23           C
ATOM   4159  CB  HIS A 160      10.847 135.209 352.617  1.00 43.56           C
ATOM   4160  CG  HIS A 160      10.287 134.564 351.389  1.00 55.96           C
ATOM   4161  ND1 HIS A 160      11.090 133.878 350.482  1.00 64.35           N
ATOM   4162  CE1 HIS A 160      10.339 133.433 349.491  1.00 66.48           C
ATOM   4163  NE2 HIS A 160       9.066 133.796 349.735  1.00 66.68           N
ATOM   4164  CD2 HIS A 160       9.024 134.501 350.909  1.00 57.89           C
ATOM   4165  C   HIS A 160      10.438 136.575 354.654  1.00 35.97           C
ATOM   4166  O   HIS A 160      10.348 135.663 355.490  1.00 37.04           O
ATOM   4167  N   ASN A 161      11.027 137.756 354.909  1.00 34.74           N
ATOM   4168  CA  ASN A 161      11.539 138.080 356.258  1.00 30.84           C
ATOM   4169  CB  ASN A 161      13.002 138.529 356.271  1.00 30.66           C
ATOM   4170  CG  ASN A 161      13.950 137.437 355.856  1.00 33.89           C
ATOM   4171  OD1 ASN A 161      13.645 136.261 356.006  1.00 32.12           O
ATOM   4172  ND2 ASN A 161      15.103 137.817 355.326  1.00 31.82           N
ATOM   4173  C   ASN A 161      10.589 139.063 356.933  1.00 29.92           C
ATOM   4174  O   ASN A 161      10.948 139.578 357.987  1.00 32.66           O
ATOM   4175  N   VAL A 162       9.386 139.235 356.407  1.00 31.06           N
ATOM   4176  CA  VAL A 162       8.298 140.020 357.050  1.00 33.09           C
ATOM   4177  CB  VAL A 162       7.982 141.262 356.222  1.00 31.86           C
ATOM   4178  CG1 VAL A 162       6.909 142.113 356.902  1.00 36.59           C
ATOM   4179  CG2 VAL A 162       9.249 142.069 355.973  1.00 34.61           C
ATOM   4180  C   VAL A 162       7.055 139.138 357.227  1.00 37.62           C
ATOM   4181  O   VAL A 162       6.457 138.746 356.198  1.00 35.31           O
ATOM   4182  N   MET A 163       6.732 138.790 358.475  1.00 38.55           N
ATOM   4183  CA  MET A 163       5.558 137.940 358.801  1.00 37.80           C
ATOM   4184  CB  MET A 163       5.775 137.120 360.069  1.00 36.10           C
ATOM   4185  CG  MET A 163       6.936 136.147 359.950  1.00 39.31           C
ATOM   4186  SD  MET A 163       6.692 134.755 358.822  1.00 45.01           S
ATOM   4187  CE  MET A 163       7.378 135.266 357.246  1.00 41.20           C
ATOM   4188  C   MET A 163       4.345 138.860 358.961  1.00 40.03           C
ATOM   4189  O   MET A 163       4.442 139.855 359.689  1.00 39.15           O
ATOM   4190  N   ILE A 164       3.293 138.618 358.191  1.00 36.58           N
ATOM   4191  CA  ILE A 164       2.024 139.364 358.330  1.00 39.67           C
ATOM   4192  CB  ILE A 164       1.708 140.169 357.069  1.00 39.97           C
ATOM   4193  CG1 ILE A 164       2.784 141.222 356.793  1.00 45.48           C
ATOM   4194  CG2 ILE A 164       0.326 140.802 357.190  1.00 41.01           C
ATOM   4195  CD1 ILE A 164       2.826 141.710 355.379  1.00 45.68           C
ATOM   4196  C   ILE A 164       0.910 138.375 358.694  1.00 43.55           C
ATOM   4197  O   ILE A 164       0.697 137.407 357.968  1.00 42.97           O
ATOM   4198  N   ASP A 165       0.266 138.636 359.818  1.00 43.73           N
ATOM   4199  CA  ASP A 165      -1.010 138.007 360.244  1.00 47.36           C
ATOM   4200  CB  ASP A 165      -1.016 137.767 361.747  1.00 49.29           C
ATOM   4201  CG  ASP A 165      -2.302 137.119 362.227  1.00 57.55           C
ATOM   4202  OD1 ASP A 165      -3.284 137.118 361.452  1.00 50.65           O
ATOM   4203  OD2 ASP A 165      -2.296 136.609 363.365  1.00 62.96           O
ATOM   4204  C   ASP A 165      -2.129 138.974 359.860  1.00 39.03           C
ATOM   4205  O   ASP A 165      -2.402 139.853 360.676  1.00 41.12           O
ATOM   4206  N   HIS A 166      -2.634 138.866 358.625  1.00 43.24           N
ATOM   4207  CA  HIS A 166      -3.483 139.888 357.953  1.00 48.92           C
ATOM   4208  CB  HIS A 166      -3.810 139.427 356.534  1.00 48.31           C
ATOM   4209  CG  HIS A 166      -4.491 140.491 355.749  1.00 54.19           C
ATOM   4210  ND1 HIS A 166      -4.097 141.830 355.827  1.00 49.23           N
ATOM   4211  CE1 HIS A 166      -4.866 142.551 355.038  1.00 52.78           C
ATOM   4212  NE2 HIS A 166      -5.761 141.724 354.455  1.00 50.54           N
ATOM   4213  CD2 HIS A 166      -5.533 140.441 354.889  1.00 53.94           C
ATOM   4214  C   HIS A 166      -4.745 140.158 358.787  1.00 48.49           C
ATOM   4215  O   HIS A 166      -5.088 141.344 358.998  1.00 46.15           O
ATOM   4216  N   GLU A 167      -5.362 139.091 359.298  1.00 57.60           N
ATOM   4217  CA  GLU A 167      -6.592 139.105 360.152  1.00 64.35           C
ATOM   4218  CB  GLU A 167      -6.940 137.683 360.600  1.00 70.77           C
ATOM   4219  CG  GLU A 167      -8.196 137.611 361.453  1.00 84.15           C
ATOM   4220  CD  GLU A 167      -8.551 136.228 361.977  1.00 88.45           C
ATOM   4221  OE1 GLU A 167      -9.637 135.727 361.612  1.00 81.05           O
ATOM   4222  OE2 GLU A 167      -7.752 135.664 362.764  1.00 93.59           O
ATOM   4223  C   GLU A 167      -6.404 140.018 361.374  1.00 60.36           C
ATOM   4224  O   GLU A 167      -7.346 140.759 361.703  1.00 58.04           O
ATOM   4225  N   HIS A 168      -5.253 139.964 362.052  1.00 54.81           N
ATOM   4226  CA  HIS A 168      -4.983 140.825 363.234  1.00 54.55           C
ATOM   4227  CB  HIS A 168      -4.313 140.009 364.332  1.00 56.66           C
ATOM   4228  CG  HIS A 168      -5.107 138.810 364.721  1.00 65.52           C
ATOM   4229  ND1 HIS A 168      -6.267 138.910 365.463  1.00 71.69           N
ATOM   4230  CE1 HIS A 168      -6.775 137.705 365.638  1.00 73.89           C
ATOM   4231  NE2 HIS A 168      -5.976 136.820 365.031  1.00 72.79           N
ATOM   4232  CD2 HIS A 168      -4.939 137.497 364.450  1.00 67.30           C
ATOM   4233  C   HIS A 168      -4.190 142.069 362.814  1.00 54.27           C
ATOM   4234  O   HIS A 168      -3.862 142.862 363.697  1.00 55.53           O
ATOM   4235  N   ARG A 169      -3.897 142.227 361.523  1.00 46.16           N
ATOM   4236  CA  ARG A 169      -3.105 143.358 360.976  1.00 55.74           C
ATOM   4237  CB  ARG A 169      -3.955 144.629 361.003  1.00 60.72           C
ATOM   4238  CG  ARG A 169      -5.081 144.605 359.980  1.00 65.26           C
ATOM   4239  CD  ARG A 169      -5.870 145.901 359.971  1.00 71.26           C
ATOM   4240  NE  ARG A 169      -5.358 146.864 359.006  1.00 74.32           N
ATOM   4241  CZ  ARG A 169      -5.492 146.765 357.682  1.00 73.29           C
ATOM   4242  NH1 ARG A 169      -6.126 145.735 357.145  1.00 68.58           N
ATOM   4243  NH2 ARG A 169      -4.985 147.701 356.895  1.00 74.24           N
ATOM   4244  C   ARG A 169      -1.793 143.458 361.766  1.00 49.26           C
ATOM   4245  O   ARG A 169      -1.421 144.543 362.178  1.00 43.28           O
ATOM   4246  N   LYS A 170      -1.177 142.309 362.018  1.00 46.78           N
ATOM   4247  CA  LYS A 170       0.019 142.153 362.871  1.00 50.27           C
ATOM   4248  CB  LYS A 170      -0.149 140.964 363.818  1.00 47.95           C
ATOM   4249  CG  LYS A 170       0.736 141.024 365.052  1.00 54.60           C
ATOM   4250  CD  LYS A 170       0.406 140.002 366.100  1.00 62.99           C
ATOM   4251  CE  LYS A 170       0.854 138.615 365.704  1.00 63.35           C
ATOM   4252  NZ  LYS A 170       0.476 137.628 366.734  1.00 66.42           N
ATOM   4253  C   LYS A 170       1.202 141.908 361.937  1.00 45.65           C
ATOM   4254  O   LYS A 170       1.104 140.940 361.149  1.00 41.76           O
ATOM   4255  N   LEU A 171       2.224 142.767 361.997  1.00 40.55           N
ATOM   4256  CA  LEU A 171       3.479 142.635 361.201  1.00 39.12           C
ATOM   4257  CB  LEU A 171       3.600 143.848 360.276  1.00 41.91           C
ATOM   4258  CG  LEU A 171       4.774 143.823 359.293  1.00 38.22           C
ATOM   4259  CD1 LEU A 171       4.422 144.548 358.019  1.00 40.00           C
ATOM   4260  CD2 LEU A 171       6.024 144.418 359.913  1.00 41.22           C
ATOM   4261  C   LEU A 171       4.695 142.471 362.130  1.00 38.61           C
ATOM   4262  O   LEU A 171       4.834 143.225 363.152  1.00 34.75           O
ATOM   4263  N   ARG A 172       5.550 141.501 361.825  1.00 34.81           N
ATOM   4264  CA  ARG A 172       6.839 141.301 362.532  1.00 34.30           C
ATOM   4265  CB  ARG A 172       6.825 140.040 363.402  1.00 38.84           C
ATOM   4266  CG  ARG A 172       5.843 140.067 364.564  1.00 41.55           C
ATOM   4267  CD  ARG A 172       6.120 141.197 365.562  1.00 44.16           C
ATOM   4268  NE  ARG A 172       5.138 141.185 366.648  1.00 42.42           N
ATOM   4269  CZ  ARG A 172       4.152 142.058 366.828  1.00 43.76           C
ATOM   4270  NH1 ARG A 172       3.968 143.060 365.995  1.00 45.23           N
ATOM   4271  NH2 ARG A 172       3.339 141.926 367.867  1.00 53.43           N
ATOM   4272  C   ARG A 172       7.962 141.196 361.497  1.00 36.94           C
ATOM   4273  O   ARG A 172       7.822 140.398 360.565  1.00 35.43           O
ATOM   4274  N   LEU A 173       9.038 141.970 361.669  1.00 33.93           N
ATOM   4275  CA  LEU A 173      10.318 141.797 360.936  1.00 33.05           C
ATOM   4276  CB  LEU A 173      11.069 143.132 360.974  1.00 36.16           C
ATOM   4277  CG  LEU A 173      12.380 143.228 360.186  1.00 37.64           C
ATOM   4278  CD1 LEU A 173      12.191 142.819 358.728  1.00 36.59           C
ATOM   4279  CD2 LEU A 173      12.925 144.669 360.250  1.00 37.48           C
ATOM   4280  C   LEU A 173      11.093 140.642 361.579  1.00 29.90           C
ATOM   4281  O   LEU A 173      11.408 140.704 362.803  1.00 32.71           O
ATOM   4282  N   ILE A 174      11.410 139.600 360.808  1.00 29.79           N
ATOM   4283  CA  ILE A 174      12.122 138.405 361.339  1.00 29.96           C
ATOM   4284  CB  ILE A 174      11.282 137.121 361.131  1.00 31.97           C
ATOM   4285  CG1 ILE A 174      11.060 136.821 359.644  1.00 33.92           C
ATOM   4286  CG2 ILE A 174       9.962 137.206 361.871  1.00 28.32           C
ATOM   4287  CD1 ILE A 174      10.705 135.361 359.368  1.00 37.22           C
ATOM   4288  C   ILE A 174      13.502 138.280 360.692  1.00 29.21           C
ATOM   4289  O   ILE A 174      13.883 139.093 359.872  1.00 32.21           O
ATOM   4290  N   ASP A 175      14.193 137.205 361.033  1.00 34.03           N
ATOM   4291  CA  ASP A 175      15.434 136.745 360.379  1.00 31.42           C
ATOM   4292  CB  ASP A 175      15.184 136.369 358.927  1.00 33.39           C
ATOM   4293  CG  ASP A 175      16.349 135.589 358.363  1.00 38.99           C
ATOM   4294  OD1 ASP A 175      17.243 135.183 359.181  1.00 45.28           O
ATOM   4295  OD2 ASP A 175      16.370 135.407 357.135  1.00 43.09           O
ATOM   4296  C   ASP A 175      16.542 137.812 360.508  1.00 32.14           C
ATOM   4297  O   ASP A 175      16.948 138.404 359.470  1.00 33.23           O
ATOM   4298  N   TRP A 176      17.115 137.876 361.706  1.00 32.23           N
ATOM   4299  CA  TRP A 176      18.151 138.852 362.119  1.00 36.87           C
ATOM   4300  CB  TRP A 176      17.825 139.393 363.517  1.00 33.08           C
ATOM   4301  CG  TRP A 176      16.552 140.161 363.531  1.00 31.85           C
ATOM   4302  CD1 TRP A 176      15.281 139.666 363.615  1.00 30.79           C
ATOM   4303  NE1 TRP A 176      14.381 140.691 363.500  1.00 31.92           N
ATOM   4304  CE2 TRP A 176      15.058 141.872 363.319  1.00 27.77           C
ATOM   4305  CD2 TRP A 176      16.424 141.572 363.291  1.00 26.86           C
ATOM   4306  CE3 TRP A 176      17.347 142.603 363.092  1.00 31.30           C
ATOM   4307  CZ3 TRP A 176      16.880 143.888 362.916  1.00 29.12           C
ATOM   4308  CH2 TRP A 176      15.515 144.163 362.944  1.00 30.61           C
ATOM   4309  CZ2 TRP A 176      14.580 143.172 363.180  1.00 30.40           C
ATOM   4310  C   TRP A 176      19.515 138.180 362.041  1.00 31.81           C
ATOM   4311  O   TRP A 176      20.439 138.717 362.592  1.00 32.77           O
ATOM   4312  N   GLY A 177      19.635 137.073 361.312  1.00 34.13           N
ATOM   4313  CA  GLY A 177      20.898 136.323 361.175  1.00 33.86           C
ATOM   4314  C   GLY A 177      21.970 137.045 360.353  1.00 34.25           C
ATOM   4315  O   GLY A 177      23.123 136.622 360.413  1.00 33.33           O
ATOM   4316  N   LEU A 178      21.605 138.017 359.521  1.00 30.04           N
ATOM   4317  CA  LEU A 178      22.588 138.767 358.703  1.00 33.26           C
ATOM   4318  CB  LEU A 178      22.115 138.847 357.246  1.00 35.39           C
ATOM   4319  CG  LEU A 178      22.132 137.523 356.475  1.00 39.47           C
ATOM   4320  CD1 LEU A 178      21.763 137.728 355.012  1.00 40.56           C
ATOM   4321  CD2 LEU A 178      23.484 136.852 356.592  1.00 43.28           C
ATOM   4322  C   LEU A 178      22.754 140.168 359.291  1.00 32.41           C
ATOM   4323  O   LEU A 178      23.567 140.913 358.752  1.00 36.34           O
ATOM   4324  N   ALA A 179      22.007 140.507 360.338  1.00 30.33           N
ATOM   4325  CA  ALA A 179      21.995 141.870 360.896  1.00 35.39           C
ATOM   4326  CB  ALA A 179      20.852 142.012 361.877  1.00 33.63           C
ATOM   4327  C   ALA A 179      23.378 142.162 361.511  1.00 35.73           C
ATOM   4328  O   ALA A 179      24.109 141.238 361.931  1.00 32.33           O
ATOM   4329  N   GLU A 180      23.742 143.424 361.575  1.00 35.28           N
ATOM   4330  CA  GLU A 180      25.076 143.824 362.095  1.00 36.70           C
ATOM   4331  CB  GLU A 180      26.057 143.805 360.917  1.00 39.28           C
ATOM   4332  CG  GLU A 180      27.529 143.909 361.276  1.00 47.91           C
ATOM   4333  CD  GLU A 180      28.059 143.052 362.417  1.00 43.26           C
ATOM   4334  OE1 GLU A 180      28.772 142.093 362.137  1.00 46.91           O
ATOM   4335  OE2 GLU A 180      27.782 143.377 363.579  1.00 43.11           O
ATOM   4336  C   GLU A 180      24.949 145.181 362.813  1.00 35.40           C
ATOM   4337  O   GLU A 180      24.066 145.978 362.453  1.00 30.79           O
ATOM   4338  N   PHE A 181      25.837 145.418 363.773  1.00 33.41           N
ATOM   4339  CA  PHE A 181      26.053 146.727 364.444  1.00 33.59           C
ATOM   4340  CB  PHE A 181      26.880 146.517 365.719  1.00 33.71           C
ATOM   4341  CG  PHE A 181      26.166 145.688 366.750  1.00 32.51           C
ATOM   4342  CD1 PHE A 181      25.285 146.268 367.639  1.00 34.02           C
ATOM   4343  CE1 PHE A 181      24.603 145.498 368.566  1.00 33.92           C
ATOM   4344  CZ  PHE A 181      24.817 144.148 368.625  1.00 34.95           C
ATOM   4345  CD2 PHE A 181      26.345 144.320 366.803  1.00 34.08           C
ATOM   4346  CE2 PHE A 181      25.677 143.557 367.738  1.00 34.53           C
ATOM   4347  C   PHE A 181      26.732 147.685 363.460  1.00 29.48           C
ATOM   4348  O   PHE A 181      27.699 147.304 362.838  1.00 30.14           O
ATOM   4349  N   TYR A 182      26.147 148.868 363.259  1.00 28.16           N
ATOM   4350  CA  TYR A 182      26.729 149.945 362.451  1.00 32.18           C
ATOM   4351  CB  TYR A 182      25.656 150.930 362.008  1.00 30.87           C
ATOM   4352  CG  TYR A 182      26.269 152.031 361.204  1.00 32.71           C
ATOM   4353  CD1 TYR A 182      26.876 151.757 359.988  1.00 36.08           C
ATOM   4354  CE1 TYR A 182      27.530 152.751 359.280  1.00 35.61           C
ATOM   4355  CZ  TYR A 182      27.589 154.037 359.798  1.00 33.91           C
ATOM   4356  OH  TYR A 182      28.165 155.046 359.070  1.00 37.77           O
ATOM   4357  CE2 TYR A 182      26.974 154.327 361.000  1.00 36.84           C
ATOM   4358  CD2 TYR A 182      26.352 153.322 361.716  1.00 36.98           C
ATOM   4359  C   TYR A 182      27.805 150.671 363.286  1.00 39.19           C
ATOM   4360  O   TYR A 182      27.495 151.109 364.423  1.00 34.65           O
ATOM   4361  N   HIS A 183      29.036 150.724 362.761  1.00 38.94           N
ATOM   4362  CA  HIS A 183      30.192 151.486 363.323  1.00 40.22           C
ATOM   4363  CB  HIS A 183      31.288 150.540 363.840  1.00 39.56           C
ATOM   4364  CG  HIS A 183      30.882 149.694 365.002  1.00 42.01           C
ATOM   4365  ND1 HIS A 183      30.766 150.206 366.288  1.00 40.02           N
ATOM   4366  CE1 HIS A 183      30.385 149.254 367.113  1.00 46.49           C
ATOM   4367  NE2 HIS A 183      30.303 148.104 366.422  1.00 41.05           N
ATOM   4368  CD2 HIS A 183      30.600 148.373 365.099  1.00 42.96           C
ATOM   4369  C   HIS A 183      30.679 152.384 362.200  1.00 38.08           C
ATOM   4370  O   HIS A 183      31.017 151.883 361.124  1.00 36.58           O
ATOM   4371  N   PRO A 184      30.607 153.726 362.358  1.00 42.69           N
ATOM   4372  CA  PRO A 184      30.964 154.634 361.279  1.00 37.14           C
ATOM   4373  CB  PRO A 184      30.907 156.042 361.886  1.00 45.29           C
ATOM   4374  CG  PRO A 184      30.465 155.889 363.316  1.00 42.05           C
ATOM   4375  CD  PRO A 184      30.203 154.426 363.582  1.00 43.67           C
ATOM   4376  C   PRO A 184      32.356 154.282 360.741  1.00 40.39           C
ATOM   4377  O   PRO A 184      33.236 153.961 361.531  1.00 37.47           O
ATOM   4378  N   GLY A 185      32.502 154.274 359.415  1.00 36.34           N
ATOM   4379  CA  GLY A 185      33.782 154.006 358.732  1.00 37.52           C
ATOM   4380  C   GLY A 185      34.109 152.533 358.617  1.00 42.19           C
ATOM   4381  O   GLY A 185      35.130 152.216 357.976  1.00 44.59           O
ATOM   4382  N   GLN A 186      33.324 151.634 359.225  1.00 44.22           N
ATOM   4383  CA  GLN A 186      33.650 150.181 359.163  1.00 43.27           C
ATOM   4384  CB  GLN A 186      32.876 149.382 360.219  1.00 48.31           C
ATOM   4385  CG  GLN A 186      33.173 147.882 360.156  1.00 52.24           C
ATOM   4386  CD  GLN A 186      32.655 147.082 361.329  1.00 59.23           C
ATOM   4387  OE1 GLN A 186      32.420 145.876 361.245  1.00 64.47           O
ATOM   4388  NE2 GLN A 186      32.485 147.740 362.458  1.00 59.76           N
ATOM   4389  C   GLN A 186      33.354 149.686 357.736  1.00 42.87           C
ATOM   4390  O   GLN A 186      32.356 150.142 357.119  1.00 36.66           O
ATOM   4391  N   GLU A 187      34.153 148.729 357.267  1.00 42.64           N
ATOM   4392  CA  GLU A 187      34.025 148.093 355.942  1.00 46.46           C
ATOM   4393  CB  GLU A 187      35.412 147.923 355.326  1.00 45.47           C
ATOM   4394  CG  GLU A 187      36.160 149.234 355.267  1.00 58.23           C
ATOM   4395  CD  GLU A 187      37.021 149.447 354.037  1.00 69.49           C
ATOM   4396  OE1 GLU A 187      37.695 148.486 353.604  1.00 71.02           O
ATOM   4397  OE2 GLU A 187      36.998 150.578 353.508  1.00 76.48           O
ATOM   4398  C   GLU A 187      33.306 146.776 356.157  1.00 45.26           C
ATOM   4399  O   GLU A 187      33.828 145.958 356.897  1.00 47.79           O
ATOM   4400  N   TYR A 188      32.119 146.611 355.589  1.00 38.49           N
ATOM   4401  CA  TYR A 188      31.308 145.390 355.824  1.00 37.75           C
ATOM   4402  CB  TYR A 188      29.862 145.811 356.066  1.00 35.97           C
ATOM   4403  CG  TYR A 188      29.687 146.528 357.366  1.00 33.74           C
ATOM   4404  CD1 TYR A 188      29.575 145.826 358.550  1.00 35.61           C
ATOM   4405  CE1 TYR A 188      29.391 146.490 359.753  1.00 39.42           C
ATOM   4406  CZ  TYR A 188      29.368 147.879 359.779  1.00 34.58           C
ATOM   4407  OH  TYR A 188      29.263 148.542 360.962  1.00 39.72           O
ATOM   4408  CE2 TYR A 188      29.536 148.591 358.613  1.00 33.82           C
ATOM   4409  CD2 TYR A 188      29.700 147.914 357.418  1.00 34.40           C
ATOM   4410  C   TYR A 188      31.441 144.428 354.651  1.00 34.92           C
ATOM   4411  O   TYR A 188      31.805 144.820 353.571  1.00 34.80           O
ATOM   4412  N   ASN A 189      31.141 143.163 354.881  1.00 39.83           N
ATOM   4413  CA  ASN A 189      30.973 142.171 353.794  1.00 40.53           C
ATOM   4414  CB  ASN A 189      30.760 140.770 354.370  1.00 44.63           C
ATOM   4415  CG  ASN A 189      31.093 139.724 353.336  1.00 52.09           C
ATOM   4416  OD1 ASN A 189      30.664 139.839 352.184  1.00 49.53           O
ATOM   4417  ND2 ASN A 189      31.943 138.777 353.706  1.00 59.81           N
ATOM   4418  C   ASN A 189      29.815 142.617 352.888  1.00 36.18           C
ATOM   4419  O   ASN A 189      28.741 142.947 353.424  1.00 38.68           O
ATOM   4420  N   VAL A 190      30.023 142.654 351.561  1.00 33.49           N
ATOM   4421  CA  VAL A 190      28.949 143.005 350.603  1.00 34.15           C
ATOM   4422  CB  VAL A 190      29.434 143.721 349.327  1.00 34.76           C
ATOM   4423  CG1 VAL A 190      30.038 145.061 349.673  1.00 35.47           C
ATOM   4424  CG2 VAL A 190      30.377 142.873 348.482  1.00 36.60           C
ATOM   4425  C   VAL A 190      28.131 141.762 350.258  1.00 34.53           C
ATOM   4426  O   VAL A 190      27.069 141.925 349.610  1.00 41.11           O
ATOM   4427  N   ARG A 191      28.574 140.578 350.647  1.00 34.47           N
ATOM   4428  CA  ARG A 191      27.848 139.315 350.367  1.00 39.38           C
ATOM   4429  CB  ARG A 191      28.849 138.168 350.262  1.00 48.08           C
ATOM   4430  CG  ARG A 191      29.937 138.417 349.223  1.00 52.85           C
ATOM   4431  CD  ARG A 191      31.176 137.568 349.466  1.00 74.68           C
ATOM   4432  NE  ARG A 191      31.109 136.272 348.791  1.00 87.36           N
ATOM   4433  CZ  ARG A 191      31.903 135.860 347.793  1.00 98.94           C
ATOM   4434  NH1 ARG A 191      32.882 136.623 347.326  1.00 89.75           N
ATOM   4435  NH2 ARG A 191      31.714 134.659 347.267  1.00104.23           N
ATOM   4436  C   ARG A 191      26.769 139.118 351.437  1.00 39.24           C
ATOM   4437  O   ARG A 191      26.842 138.180 352.185  1.00 45.87           O
ATOM   4438  N   VAL A 192      25.791 140.011 351.465  1.00 36.98           N
ATOM   4439  CA  VAL A 192      24.607 139.980 352.359  1.00 38.69           C
ATOM   4440  CB  VAL A 192      24.755 140.961 353.531  1.00 41.60           C
ATOM   4441  CG1 VAL A 192      25.987 140.645 354.369  1.00 41.13           C
ATOM   4442  CG2 VAL A 192      24.776 142.395 353.028  1.00 36.44           C
ATOM   4443  C   VAL A 192      23.377 140.331 351.516  1.00 37.32           C
ATOM   4444  O   VAL A 192      23.532 140.673 350.338  1.00 37.16           O
ATOM   4445  N   ALA A 193      22.210 140.306 352.149  1.00 36.57           N
ATOM   4446  CA  ALA A 193      20.884 140.483 351.533  1.00 38.58           C
ATOM   4447  CB  ALA A 193      20.682 141.886 350.965  1.00 37.44           C
ATOM   4448  C   ALA A 193      20.722 139.407 350.474  1.00 40.28           C
ATOM   4449  O   ALA A 193      21.647 138.641 350.232  1.00 47.65           O
ATOM   4450  N   SER A 194      19.529 139.331 349.928  1.00 40.74           N
ATOM   4451  CA  SER A 194      19.156 138.420 348.836  1.00 42.51           C
ATOM   4452  CB  SER A 194      17.802 137.911 349.108  1.00 43.79           C
ATOM   4453  OG  SER A 194      17.830 137.428 350.435  1.00 48.46           O
ATOM   4454  C   SER A 194      19.251 139.187 347.524  1.00 37.17           C
ATOM   4455  O   SER A 194      18.874 140.350 347.521  1.00 31.48           O
ATOM   4456  N   ARG A 195      19.764 138.533 346.489  1.00 31.10           N
ATOM   4457  CA  ARG A 195      20.064 139.144 345.171  1.00 34.28           C
ATOM   4458  CB  ARG A 195      20.105 138.095 344.058  1.00 35.32           C
ATOM   4459  CG  ARG A 195      20.676 138.642 342.752  1.00 32.98           C
ATOM   4460  CD  ARG A 195      20.362 137.739 341.581  1.00 37.29           C
ATOM   4461  NE  ARG A 195      20.920 136.419 341.809  1.00 42.47           N
ATOM   4462  CZ  ARG A 195      20.362 135.274 341.440  1.00 44.38           C
ATOM   4463  NH1 ARG A 195      19.231 135.256 340.760  1.00 46.52           N
ATOM   4464  NH2 ARG A 195      20.964 134.143 341.727  1.00 48.31           N
ATOM   4465  C   ARG A 195      19.093 140.281 344.815  1.00 29.89           C
ATOM   4466  O   ARG A 195      19.588 141.346 344.477  1.00 28.21           O
ATOM   4467  N   TYR A 196      17.786 140.040 344.786  1.00 28.48           N
ATOM   4468  CA  TYR A 196      16.798 140.963 344.221  1.00 28.33           C
ATOM   4469  CB  TYR A 196      15.409 140.332 344.094  1.00 32.09           C
ATOM   4470  CG  TYR A 196      15.353 139.021 343.340  1.00 34.23           C
ATOM   4471  CD1 TYR A 196      16.117 138.789 342.207  1.00 32.15           C
ATOM   4472  CE1 TYR A 196      16.056 137.577 341.530  1.00 36.46           C
ATOM   4473  CZ  TYR A 196      15.227 136.572 342.010  1.00 37.03           C
ATOM   4474  OH  TYR A 196      15.154 135.371 341.404  1.00 40.96           O
ATOM   4475  CE2 TYR A 196      14.472 136.771 343.152  1.00 37.25           C
ATOM   4476  CD2 TYR A 196      14.518 137.998 343.790  1.00 36.12           C
ATOM   4477  C   TYR A 196      16.734 142.245 345.057  1.00 28.15           C
ATOM   4478  O   TYR A 196      16.217 143.249 344.531  1.00 29.81           O
ATOM   4479  N   PHE A 197      17.230 142.199 346.294  1.00 28.90           N
ATOM   4480  CA  PHE A 197      17.021 143.255 347.314  1.00 30.55           C
ATOM   4481  CB  PHE A 197      16.379 142.654 348.562  1.00 26.90           C
ATOM   4482  CG  PHE A 197      15.036 142.095 348.200  1.00 27.81           C
ATOM   4483  CD1 PHE A 197      13.926 142.921 348.025  1.00 29.72           C
ATOM   4484  CE1 PHE A 197      12.707 142.386 347.624  1.00 33.98           C
ATOM   4485  CZ  PHE A 197      12.600 141.033 347.343  1.00 29.78           C
ATOM   4486  CD2 PHE A 197      14.916 140.751 347.902  1.00 28.92           C
ATOM   4487  CE2 PHE A 197      13.706 140.230 347.455  1.00 28.74           C
ATOM   4488  C   PHE A 197      18.331 143.980 347.602  1.00 33.52           C
ATOM   4489  O   PHE A 197      18.333 144.895 348.457  1.00 32.55           O
ATOM   4490  N   LYS A 198      19.402 143.563 346.940  1.00 30.99           N
ATOM   4491  CA  LYS A 198      20.758 144.104 347.200  1.00 31.83           C
ATOM   4492  CB  LYS A 198      21.846 143.284 346.501  1.00 31.36           C
ATOM   4493  CG  LYS A 198      22.187 141.961 347.153  1.00 33.13           C
ATOM   4494  CD  LYS A 198      23.258 141.234 346.421  1.00 36.38           C
ATOM   4495  CE  LYS A 198      23.380 139.780 346.834  1.00 39.12           C
ATOM   4496  NZ  LYS A 198      24.428 139.614 347.846  1.00 40.93           N
ATOM   4497  C   LYS A 198      20.807 145.532 346.649  1.00 27.62           C
ATOM   4498  O   LYS A 198      20.483 145.757 345.461  1.00 27.35           O
ATOM   4499  N   GLY A 199      21.249 146.448 347.460  1.00 28.67           N
ATOM   4500  CA  GLY A 199      21.478 147.829 347.018  1.00 31.90           C
ATOM   4501  C   GLY A 199      22.666 147.904 346.076  1.00 31.61           C
ATOM   4502  O   GLY A 199      23.574 147.074 346.092  1.00 30.57           O
ATOM   4503  N   PRO A 200      22.682 148.925 345.218  1.00 34.02           N
ATOM   4504  CA  PRO A 200      23.803 149.129 344.307  1.00 35.44           C
ATOM   4505  CB  PRO A 200      23.514 150.492 343.667  1.00 37.04           C
ATOM   4506  CG  PRO A 200      22.058 150.789 343.947  1.00 35.62           C
ATOM   4507  CD  PRO A 200      21.638 149.950 345.132  1.00 34.42           C
ATOM   4508  C   PRO A 200      25.168 149.156 345.029  1.00 36.43           C
ATOM   4509  O   PRO A 200      26.151 148.761 344.425  1.00 34.17           O
ATOM   4510  N   GLU A 201      25.213 149.628 346.285  1.00 36.76           N
ATOM   4511  CA  GLU A 201      26.466 149.687 347.086  1.00 33.65           C
ATOM   4512  CB  GLU A 201      26.293 150.247 348.511  1.00 36.26           C
ATOM   4513  CG  GLU A 201      25.131 149.688 349.342  1.00 34.35           C
ATOM   4514  CD  GLU A 201      23.836 150.488 349.231  1.00 32.24           C
ATOM   4515  OE1 GLU A 201      23.352 150.694 348.078  1.00 30.63           O
ATOM   4516  OE2 GLU A 201      23.289 150.911 350.291  1.00 33.20           O
ATOM   4517  C   GLU A 201      27.053 148.291 347.165  1.00 35.28           C
ATOM   4518  O   GLU A 201      28.271 148.156 347.032  1.00 35.43           O
ATOM   4519  N   LEU A 202      26.221 147.279 347.377  1.00 33.24           N
ATOM   4520  CA  LEU A 202      26.742 145.902 347.540  1.00 34.96           C
ATOM   4521  CB  LEU A 202      25.646 144.995 348.076  1.00 36.22           C
ATOM   4522  CG  LEU A 202      24.894 145.451 349.327  1.00 35.50           C
ATOM   4523  CD1 LEU A 202      23.892 144.367 349.689  1.00 36.65           C
ATOM   4524  CD2 LEU A 202      25.826 145.718 350.504  1.00 34.90           C
ATOM   4525  C   LEU A 202      27.221 145.388 346.181  1.00 34.01           C
ATOM   4526  O   LEU A 202      28.204 144.632 346.141  1.00 40.03           O
ATOM   4527  N   LEU A 203      26.499 145.714 345.111  1.00 33.37           N
ATOM   4528  CA  LEU A 203      26.772 145.167 343.764  1.00 33.55           C
ATOM   4529  CB  LEU A 203      25.559 145.395 342.857  1.00 34.03           C
ATOM   4530  CG  LEU A 203      24.266 144.780 343.402  1.00 31.25           C
ATOM   4531  CD1 LEU A 203      23.074 145.245 342.603  1.00 30.83           C
ATOM   4532  CD2 LEU A 203      24.348 143.266 343.451  1.00 31.99           C
ATOM   4533  C   LEU A 203      28.022 145.816 343.164  1.00 33.07           C
ATOM   4534  O   LEU A 203      28.581 145.192 342.307  1.00 38.16           O
ATOM   4535  N   VAL A 204      28.386 147.044 343.535  1.00 36.79           N
ATOM   4536  CA  VAL A 204      29.638 147.688 343.019  1.00 39.66           C
ATOM   4537  CB  VAL A 204      29.452 149.179 342.666  1.00 34.24           C
ATOM   4538  CG1 VAL A 204      28.371 149.389 341.641  1.00 40.81           C
ATOM   4539  CG2 VAL A 204      29.176 150.048 343.880  1.00 36.60           C
ATOM   4540  C   VAL A 204      30.781 147.493 344.030  1.00 42.24           C
ATOM   4541  O   VAL A 204      31.861 148.085 343.812  1.00 44.76           O
ATOM   4542  N   ASP A 205      30.576 146.696 345.078  1.00 44.81           N
ATOM   4543  CA  ASP A 205      31.622 146.352 346.076  1.00 45.14           C
ATOM   4544  CB  ASP A 205      32.853 145.780 345.368  1.00 53.50           C
ATOM   4545  CG  ASP A 205      33.531 144.674 346.143  1.00 62.61           C
ATOM   4546  OD1 ASP A 205      33.597 144.784 347.391  1.00 72.98           O
ATOM   4547  OD2 ASP A 205      33.964 143.699 345.498  1.00 81.61           O
ATOM   4548  C   ASP A 205      32.018 147.587 346.889  1.00 45.60           C
ATOM   4549  O   ASP A 205      33.200 147.721 347.197  1.00 43.26           O
ATOM   4550  N   TYR A 206      31.077 148.474 347.222  1.00 41.38           N
ATOM   4551  CA  TYR A 206      31.319 149.591 348.165  1.00 37.12           C
ATOM   4552  CB  TYR A 206      30.501 150.824 347.790  1.00 40.16           C
ATOM   4553  CG  TYR A 206      30.870 152.013 348.631  1.00 41.49           C
ATOM   4554  CD1 TYR A 206      32.006 152.764 348.342  1.00 41.71           C
ATOM   4555  CE1 TYR A 206      32.384 153.827 349.143  1.00 36.99           C
ATOM   4556  CZ  TYR A 206      31.634 154.140 350.259  1.00 41.66           C
ATOM   4557  OH  TYR A 206      31.973 155.188 351.060  1.00 43.77           O
ATOM   4558  CE2 TYR A 206      30.519 153.381 350.583  1.00 43.27           C
ATOM   4559  CD2 TYR A 206      30.156 152.318 349.773  1.00 41.96           C
ATOM   4560  C   TYR A 206      31.016 149.117 349.588  1.00 38.59           C
ATOM   4561  O   TYR A 206      29.819 148.938 349.983  1.00 33.74           O
ATOM   4562  N   GLN A 207      32.074 148.968 350.380  1.00 38.15           N
ATOM   4563  CA  GLN A 207      32.029 148.291 351.692  1.00 40.22           C
ATOM   4564  CB  GLN A 207      33.402 147.709 351.974  1.00 44.69           C
ATOM   4565  CG  GLN A 207      33.781 146.673 350.951  1.00 43.69           C
ATOM   4566  CD  GLN A 207      35.041 145.993 351.415  1.00 46.50           C
ATOM   4567  OE1 GLN A 207      35.010 144.901 351.969  1.00 49.69           O
ATOM   4568  NE2 GLN A 207      36.144 146.707 351.282  1.00 52.61           N
ATOM   4569  C   GLN A 207      31.556 149.219 352.806  1.00 37.17           C
ATOM   4570  O   GLN A 207      31.049 148.714 353.812  1.00 35.00           O
ATOM   4571  N   MET A 208      31.633 150.530 352.642  1.00 37.65           N
ATOM   4572  CA  MET A 208      31.367 151.435 353.780  1.00 40.57           C
ATOM   4573  CB  MET A 208      32.250 152.680 353.714  1.00 45.12           C
ATOM   4574  CG  MET A 208      32.540 153.237 355.081  1.00 51.23           C
ATOM   4575  SD  MET A 208      33.894 154.455 355.039  1.00 53.71           S
ATOM   4576  CE  MET A 208      35.271 153.365 354.674  1.00 43.55           C
ATOM   4577  C   MET A 208      29.891 151.822 353.783  1.00 38.57           C
ATOM   4578  O   MET A 208      29.569 153.018 353.886  1.00 32.47           O
ATOM   4579  N   TYR A 209      29.003 150.834 353.761  1.00 36.26           N
ATOM   4580  CA  TYR A 209      27.546 151.105 353.717  1.00 33.86           C
ATOM   4581  CB  TYR A 209      26.877 150.081 352.796  1.00 32.55           C
ATOM   4582  CG  TYR A 209      26.952 148.666 353.266  1.00 29.74           C
ATOM   4583  CD1 TYR A 209      26.156 148.227 354.305  1.00 34.37           C
ATOM   4584  CE1 TYR A 209      26.238 146.928 354.782  1.00 29.96           C
ATOM   4585  CZ  TYR A 209      27.084 146.042 354.168  1.00 30.68           C
ATOM   4586  OH  TYR A 209      27.128 144.758 354.641  1.00 30.15           O
ATOM   4587  CE2 TYR A 209      27.923 146.473 353.148  1.00 27.97           C
ATOM   4588  CD2 TYR A 209      27.865 147.782 352.721  1.00 31.05           C
ATOM   4589  C   TYR A 209      26.965 151.193 355.140  1.00 33.43           C
ATOM   4590  O   TYR A 209      27.669 151.028 356.116  1.00 31.26           O
ATOM   4591  N   ASP A 210      25.667 151.481 355.229  1.00 35.99           N
ATOM   4592  CA  ASP A 210      24.964 151.805 356.488  1.00 35.38           C
ATOM   4593  CB  ASP A 210      25.147 153.297 356.804  1.00 33.83           C
ATOM   4594  CG  ASP A 210      24.602 154.286 355.802  1.00 36.19           C
ATOM   4595  OD1 ASP A 210      23.340 154.490 355.740  1.00 37.83           O
ATOM   4596  OD2 ASP A 210      25.436 154.865 355.090  1.00 40.31           O
ATOM   4597  C   ASP A 210      23.501 151.353 356.392  1.00 37.15           C
ATOM   4598  O   ASP A 210      23.157 150.553 355.472  1.00 34.75           O
ATOM   4599  N   TYR A 211      22.685 151.887 357.299  1.00 33.93           N
ATOM   4600  CA  TYR A 211      21.231 151.682 357.473  1.00 34.72           C
ATOM   4601  CB  TYR A 211      20.711 152.757 358.429  1.00 37.52           C
ATOM   4602  CG  TYR A 211      21.451 152.822 359.741  1.00 35.26           C
ATOM   4603  CD1 TYR A 211      21.558 151.712 360.555  1.00 30.97           C
ATOM   4604  CE1 TYR A 211      22.192 151.786 361.792  1.00 34.57           C
ATOM   4605  CZ  TYR A 211      22.753 152.985 362.219  1.00 36.04           C
ATOM   4606  OH  TYR A 211      23.410 153.072 363.425  1.00 38.27           O
ATOM   4607  CE2 TYR A 211      22.677 154.097 361.404  1.00 33.97           C
ATOM   4608  CD2 TYR A 211      22.011 154.018 360.190  1.00 35.91           C
ATOM   4609  C   TYR A 211      20.473 151.832 356.152  1.00 35.49           C
ATOM   4610  O   TYR A 211      19.423 151.199 355.980  1.00 29.47           O
ATOM   4611  N   SER A 212      20.958 152.733 355.295  1.00 32.84           N
ATOM   4612  CA  SER A 212      20.340 153.151 354.023  1.00 31.06           C
ATOM   4613  CB  SER A 212      21.136 154.277 353.366  1.00 36.92           C
ATOM   4614  OG  SER A 212      22.507 153.899 353.147  1.00 34.76           O
ATOM   4615  C   SER A 212      20.211 151.929 353.102  1.00 29.54           C
ATOM   4616  O   SER A 212      19.359 151.964 352.194  1.00 26.74           O
ATOM   4617  N   LEU A 213      21.002 150.884 353.340  1.00 28.67           N
ATOM   4618  CA  LEU A 213      20.891 149.613 352.598  1.00 28.80           C
ATOM   4619  CB  LEU A 213      21.938 148.642 353.128  1.00 31.71           C
ATOM   4620  CG  LEU A 213      21.771 147.207 352.637  1.00 31.94           C
ATOM   4621  CD1 LEU A 213      21.929 147.124 351.134  1.00 36.85           C
ATOM   4622  CD2 LEU A 213      22.738 146.277 353.338  1.00 35.84           C
ATOM   4623  C   LEU A 213      19.477 149.032 352.786  1.00 32.58           C
ATOM   4624  O   LEU A 213      18.913 148.499 351.806  1.00 33.77           O
ATOM   4625  N   ASP A 214      18.946 149.106 354.007  1.00 29.41           N
ATOM   4626  CA  ASP A 214      17.598 148.597 354.374  1.00 31.09           C
ATOM   4627  CB  ASP A 214      17.391 148.598 355.885  1.00 29.81           C
ATOM   4628  CG  ASP A 214      18.241 147.586 356.637  1.00 33.63           C
ATOM   4629  OD1 ASP A 214      18.703 146.590 356.018  1.00 29.19           O
ATOM   4630  OD2 ASP A 214      18.436 147.788 357.847  1.00 31.37           O
ATOM   4631  C   ASP A 214      16.533 149.385 353.607  1.00 31.59           C
ATOM   4632  O   ASP A 214      15.523 148.781 353.213  1.00 30.38           O
ATOM   4633  N   MET A 215      16.771 150.662 353.337  1.00 30.48           N
ATOM   4634  CA  MET A 215      15.781 151.535 352.656  1.00 32.50           C
ATOM   4635  CB  MET A 215      16.089 153.024 352.906  1.00 32.85           C
ATOM   4636  CG  MET A 215      16.101 153.354 354.422  1.00 36.11           C
ATOM   4637  SD  MET A 215      14.574 152.902 355.291  1.00 36.24           S
ATOM   4638  CE  MET A 215      13.431 153.982 354.448  1.00 36.53           C
ATOM   4639  C   MET A 215      15.732 151.201 351.154  1.00 29.03           C
ATOM   4640  O   MET A 215      14.682 151.275 350.596  1.00 27.78           O
ATOM   4641  N   TRP A 216      16.837 150.788 350.532  1.00 33.76           N
ATOM   4642  CA  TRP A 216      16.839 150.256 349.145  1.00 29.47           C
ATOM   4643  CB  TRP A 216      18.260 149.939 348.641  1.00 28.17           C
ATOM   4644  CG  TRP A 216      18.228 149.344 347.267  1.00 28.67           C
ATOM   4645  CD1 TRP A 216      18.114 148.018 346.972  1.00 27.34           C
ATOM   4646  NE1 TRP A 216      18.030 147.848 345.630  1.00 29.42           N
ATOM   4647  CE2 TRP A 216      18.098 149.062 345.013  1.00 27.16           C
ATOM   4648  CD2 TRP A 216      18.180 150.043 346.023  1.00 27.13           C
ATOM   4649  CE3 TRP A 216      18.222 151.395 345.650  1.00 27.45           C
ATOM   4650  CZ3 TRP A 216      18.236 151.716 344.315  1.00 26.87           C
ATOM   4651  CH2 TRP A 216      18.113 150.721 343.329  1.00 32.55           C
ATOM   4652  CZ2 TRP A 216      18.082 149.378 343.662  1.00 28.22           C
ATOM   4653  C   TRP A 216      15.952 148.992 349.108  1.00 27.12           C
ATOM   4654  O   TRP A 216      15.038 148.906 348.243  1.00 28.33           O
ATOM   4655  N   SER A 217      16.239 148.026 349.955  1.00 27.26           N
ATOM   4656  CA  SER A 217      15.481 146.745 350.041  1.00 28.54           C
ATOM   4657  CB  SER A 217      16.014 145.915 351.164  1.00 30.32           C
ATOM   4658  OG  SER A 217      17.394 145.634 350.959  1.00 31.10           O
ATOM   4659  C   SER A 217      13.981 147.034 350.194  1.00 32.68           C
ATOM   4660  O   SER A 217      13.155 146.439 349.460  1.00 27.89           O
ATOM   4661  N   LEU A 218      13.624 147.953 351.097  1.00 34.29           N
ATOM   4662  CA  LEU A 218      12.221 148.375 351.293  1.00 32.96           C
ATOM   4663  CB  LEU A 218      12.156 149.347 352.472  1.00 34.61           C
ATOM   4664  CG  LEU A 218      10.745 149.785 352.849  1.00 40.07           C
ATOM   4665  CD1 LEU A 218       9.924 148.589 353.261  1.00 37.87           C
ATOM   4666  CD2 LEU A 218      10.766 150.836 353.953  1.00 45.17           C
ATOM   4667  C   LEU A 218      11.600 148.948 350.003  1.00 29.21           C
ATOM   4668  O   LEU A 218      10.464 148.604 349.701  1.00 29.86           O
ATOM   4669  N   GLY A 219      12.291 149.842 349.310  1.00 29.11           N
ATOM   4670  CA  GLY A 219      11.967 150.350 347.966  1.00 29.45           C
ATOM   4671  C   GLY A 219      11.693 149.231 346.968  1.00 31.79           C
ATOM   4672  O   GLY A 219      10.702 149.362 346.261  1.00 32.59           O
ATOM   4673  N   CYS A 220      12.507 148.164 346.929  1.00 29.69           N
ATOM   4674  CA  CYS A 220      12.301 146.995 346.023  1.00 32.13           C
ATOM   4675  CB  CYS A 220      13.459 146.005 346.101  1.00 29.85           C
ATOM   4676  SG  CYS A 220      15.049 146.695 345.575  1.00 30.15           S
ATOM   4677  C   CYS A 220      10.984 146.291 346.380  1.00 30.25           C
ATOM   4678  O   CYS A 220      10.251 145.831 345.460  1.00 31.87           O
ATOM   4679  N   MET A 221      10.676 146.196 347.664  1.00 32.11           N
ATOM   4680  CA  MET A 221       9.424 145.539 348.130  1.00 35.03           C
ATOM   4681  CB  MET A 221       9.401 145.356 349.645  1.00 33.05           C
ATOM   4682  CG  MET A 221      10.404 144.350 350.117  1.00 37.97           C
ATOM   4683  SD  MET A 221      10.310 144.149 351.894  1.00 42.78           S
ATOM   4684  CE  MET A 221       8.855 143.138 352.070  1.00 49.04           C
ATOM   4685  C   MET A 221       8.220 146.402 347.719  1.00 33.48           C
ATOM   4686  O   MET A 221       7.228 145.853 347.200  1.00 29.94           O
ATOM   4687  N   LEU A 222       8.312 147.712 347.917  1.00 31.89           N
ATOM   4688  CA  LEU A 222       7.211 148.630 347.566  1.00 31.90           C
ATOM   4689  CB  LEU A 222       7.500 150.037 348.083  1.00 33.57           C
ATOM   4690  CG  LEU A 222       6.441 151.072 347.705  1.00 40.12           C
ATOM   4691  CD1 LEU A 222       5.172 150.836 348.494  1.00 44.37           C
ATOM   4692  CD2 LEU A 222       6.924 152.488 347.922  1.00 38.74           C
ATOM   4693  C   LEU A 222       6.977 148.580 346.049  1.00 34.15           C
ATOM   4694  O   LEU A 222       5.804 148.419 345.646  1.00 32.84           O
ATOM   4695  N   ALA A 223       8.021 148.634 345.221  1.00 32.39           N
ATOM   4696  CA  ALA A 223       7.865 148.574 343.754  1.00 31.03           C
ATOM   4697  CB  ALA A 223       9.195 148.721 343.059  1.00 32.81           C
ATOM   4698  C   ALA A 223       7.175 147.260 343.350  1.00 33.35           C
ATOM   4699  O   ALA A 223       6.282 147.276 342.487  1.00 30.99           O
ATOM   4700  N   SER A 224       7.587 146.140 343.920  1.00 32.06           N
ATOM   4701  CA  SER A 224       7.032 144.813 343.549  1.00 35.33           C
ATOM   4702  CB  SER A 224       7.736 143.682 344.224  1.00 30.77           C
ATOM   4703  OG  SER A 224       7.443 143.699 345.609  1.00 41.57           O
ATOM   4704  C   SER A 224       5.542 144.799 343.864  1.00 35.11           C
ATOM   4705  O   SER A 224       4.781 144.294 343.071  1.00 36.24           O
ATOM   4706  N   MET A 225       5.142 145.383 344.978  1.00 35.60           N
ATOM   4707  CA  MET A 225       3.729 145.341 345.409  1.00 38.46           C
ATOM   4708  CB  MET A 225       3.582 145.627 346.899  1.00 41.11           C
ATOM   4709  CG  MET A 225       3.836 144.372 347.715  1.00 52.06           C
ATOM   4710  SD  MET A 225       2.566 143.065 347.507  1.00 68.96           S
ATOM   4711  CE  MET A 225       1.102 144.098 347.483  1.00 54.50           C
ATOM   4712  C   MET A 225       2.892 146.341 344.614  1.00 39.09           C
ATOM   4713  O   MET A 225       1.859 145.904 344.131  1.00 40.44           O
ATOM   4714  N   ILE A 226       3.274 147.624 344.506  1.00 34.55           N
ATOM   4715  CA  ILE A 226       2.410 148.581 343.752  1.00 35.74           C
ATOM   4716  CB  ILE A 226       2.776 150.043 344.050  1.00 36.44           C
ATOM   4717  CG1 ILE A 226       4.113 150.471 343.453  1.00 37.34           C
ATOM   4718  CG2 ILE A 226       2.690 150.325 345.541  1.00 36.29           C
ATOM   4719  CD1 ILE A 226       4.405 151.966 343.682  1.00 36.40           C
ATOM   4720  C   ILE A 226       2.392 148.266 342.241  1.00 36.11           C
ATOM   4721  O   ILE A 226       1.360 148.566 341.608  1.00 37.24           O
ATOM   4722  N   PHE A 227       3.455 147.701 341.648  1.00 32.22           N
ATOM   4723  CA  PHE A 227       3.489 147.418 340.197  1.00 32.49           C
ATOM   4724  CB  PHE A 227       4.843 147.774 339.592  1.00 33.90           C
ATOM   4725  CG  PHE A 227       5.210 149.240 339.699  1.00 36.19           C
ATOM   4726  CD1 PHE A 227       4.266 150.237 339.448  1.00 39.19           C
ATOM   4727  CE1 PHE A 227       4.601 151.580 339.515  1.00 39.03           C
ATOM   4728  CZ  PHE A 227       5.867 151.946 339.899  1.00 36.26           C
ATOM   4729  CD2 PHE A 227       6.492 149.622 340.042  1.00 33.72           C
ATOM   4730  CE2 PHE A 227       6.813 150.969 340.149  1.00 40.57           C
ATOM   4731  C   PHE A 227       3.090 145.957 339.905  1.00 35.86           C
ATOM   4732  O   PHE A 227       2.954 145.632 338.740  1.00 35.34           O
ATOM   4733  N   ARG A 228       2.888 145.128 340.924  1.00 36.60           N
ATOM   4734  CA  ARG A 228       2.614 143.668 340.786  1.00 43.78           C
ATOM   4735  CB  ARG A 228       1.170 143.425 340.318  1.00 49.21           C
ATOM   4736  CG  ARG A 228       0.144 143.834 341.366  1.00 54.93           C
ATOM   4737  CD  ARG A 228      -1.297 143.587 340.970  1.00 70.07           C
ATOM   4738  NE  ARG A 228      -1.652 142.184 341.125  1.00 82.07           N
ATOM   4739  CZ  ARG A 228      -2.663 141.571 340.514  1.00 96.34           C
ATOM   4740  NH1 ARG A 228      -3.460 142.236 339.691  1.00 98.42           N
ATOM   4741  NH2 ARG A 228      -2.877 140.283 340.736  1.00104.10           N
ATOM   4742  C   ARG A 228       3.645 143.053 339.848  1.00 40.36           C
ATOM   4743  O   ARG A 228       3.303 142.534 338.814  1.00 44.25           O
ATOM   4744  N   LYS A 229       4.902 143.135 340.222  1.00 39.90           N
ATOM   4745  CA  LYS A 229       6.014 142.526 339.480  1.00 39.38           C
ATOM   4746  CB  LYS A 229       6.543 143.554 338.475  1.00 43.55           C
ATOM   4747  CG  LYS A 229       7.648 143.040 337.564  1.00 48.21           C
ATOM   4748  CD  LYS A 229       8.485 144.136 336.936  1.00 55.61           C
ATOM   4749  CE  LYS A 229       9.458 143.618 335.892  1.00 56.55           C
ATOM   4750  NZ  LYS A 229      10.458 142.671 336.460  1.00 60.52           N
ATOM   4751  C   LYS A 229       7.003 142.076 340.548  1.00 41.27           C
ATOM   4752  O   LYS A 229       7.620 142.981 341.165  1.00 36.55           O
ATOM   4753  N   GLU A 230       7.093 140.767 340.790  1.00 37.90           N
ATOM   4754  CA  GLU A 230       7.905 140.155 341.876  1.00 47.03           C
ATOM   4755  CB  GLU A 230       7.023 139.458 342.931  1.00 51.27           C
ATOM   4756  CG  GLU A 230       7.786 138.562 343.924  1.00 64.88           C
ATOM   4757  CD  GLU A 230       8.292 139.172 345.235  1.00 79.63           C
ATOM   4758  OE1 GLU A 230       7.462 139.806 345.947  1.00 82.98           O
ATOM   4759  OE2 GLU A 230       9.519 138.984 345.580  1.00 69.05           O
ATOM   4760  C   GLU A 230       8.908 139.207 341.227  1.00 46.89           C
ATOM   4761  O   GLU A 230       8.525 138.356 340.444  1.00 44.78           O
ATOM   4762  N   PRO A 231      10.230 139.373 341.452  1.00 44.40           N
ATOM   4763  CA  PRO A 231      10.777 140.604 342.029  1.00 39.47           C
ATOM   4764  CB  PRO A 231      12.244 140.269 342.237  1.00 38.79           C
ATOM   4765  CG  PRO A 231      12.517 139.284 341.146  1.00 40.95           C
ATOM   4766  CD  PRO A 231      11.281 138.398 341.122  1.00 40.68           C
ATOM   4767  C   PRO A 231      10.733 141.751 341.026  1.00 38.71           C
ATOM   4768  O   PRO A 231      10.626 141.502 339.847  1.00 35.77           O
ATOM   4769  N   PHE A 232      10.946 142.973 341.495  1.00 34.94           N
ATOM   4770  CA  PHE A 232      10.978 144.144 340.600  1.00 33.92           C
ATOM   4771  CB  PHE A 232      10.763 145.420 341.394  1.00 32.41           C
ATOM   4772  CG  PHE A 232      10.615 146.608 340.506  1.00 34.99           C
ATOM   4773  CD1 PHE A 232       9.431 146.815 339.813  1.00 36.25           C
ATOM   4774  CE1 PHE A 232       9.293 147.911 338.984  1.00 35.17           C
ATOM   4775  CZ  PHE A 232      10.311 148.831 338.885  1.00 32.20           C
ATOM   4776  CD2 PHE A 232      11.635 147.523 340.380  1.00 35.25           C
ATOM   4777  CE2 PHE A 232      11.486 148.624 339.553  1.00 34.03           C
ATOM   4778  C   PHE A 232      12.258 144.144 339.777  1.00 31.23           C
ATOM   4779  O   PHE A 232      12.194 144.403 338.550  1.00 32.63           O
ATOM   4780  N   PHE A 233      13.400 143.965 340.429  1.00 29.51           N
ATOM   4781  CA  PHE A 233      14.707 143.929 339.742  1.00 32.21           C
ATOM   4782  CB  PHE A 233      15.753 144.774 340.475  1.00 33.14           C
ATOM   4783  CG  PHE A 233      15.450 146.247 340.542  1.00 31.83           C
ATOM   4784  CD1 PHE A 233      15.336 147.002 339.386  1.00 28.99           C
ATOM   4785  CE1 PHE A 233      15.100 148.376 339.456  1.00 29.53           C
ATOM   4786  CZ  PHE A 233      15.018 149.004 340.677  1.00 27.79           C
ATOM   4787  CD2 PHE A 233      15.356 146.891 341.779  1.00 32.06           C
ATOM   4788  CE2 PHE A 233      15.125 148.265 341.836  1.00 30.99           C
ATOM   4789  C   PHE A 233      15.139 142.469 339.748  1.00 30.63           C
ATOM   4790  O   PHE A 233      15.585 141.986 340.794  1.00 30.08           O
ATOM   4791  N   HIS A 234      14.991 141.805 338.615  1.00 32.04           N
ATOM   4792  CA  HIS A 234      15.095 140.330 338.501  1.00 34.72           C
ATOM   4793  CB  HIS A 234      13.913 139.798 337.694  1.00 40.92           C
ATOM   4794  CG  HIS A 234      13.735 138.322 337.808  1.00 48.84           C
ATOM   4795  ND1 HIS A 234      12.578 137.697 337.426  1.00 53.78           N
ATOM   4796  CE1 HIS A 234      12.692 136.405 337.633  1.00 54.08           C
ATOM   4797  NE2 HIS A 234      13.891 136.166 338.133  1.00 51.66           N
ATOM   4798  CD2 HIS A 234      14.561 137.352 338.247  1.00 50.22           C
ATOM   4799  C   HIS A 234      16.433 139.975 337.871  1.00 34.14           C
ATOM   4800  O   HIS A 234      16.455 139.644 336.689  1.00 35.18           O
ATOM   4801  N   GLY A 235      17.510 140.085 338.630  1.00 31.87           N
ATOM   4802  CA  GLY A 235      18.854 139.731 338.159  1.00 34.87           C
ATOM   4803  C   GLY A 235      18.976 138.217 338.186  1.00 35.48           C
ATOM   4804  O   GLY A 235      18.300 137.638 339.006  1.00 31.62           O
ATOM   4805  N   HIS A 236      19.768 137.626 337.295  1.00 37.60           N
ATOM   4806  CA  HIS A 236      20.036 136.155 337.236  1.00 40.15           C
ATOM   4807  CB  HIS A 236      20.104 135.652 335.789  1.00 36.22           C
ATOM   4808  CG  HIS A 236      18.797 135.616 335.077  1.00 34.38           C
ATOM   4809  ND1 HIS A 236      17.606 135.769 335.728  1.00 44.15           N
ATOM   4810  CE1 HIS A 236      16.612 135.677 334.870  1.00 41.56           C
ATOM   4811  NE2 HIS A 236      17.129 135.440 333.669  1.00 37.53           N
ATOM   4812  CD2 HIS A 236      18.487 135.409 333.788  1.00 33.94           C
ATOM   4813  C   HIS A 236      21.350 135.852 337.944  1.00 36.69           C
ATOM   4814  O   HIS A 236      21.690 134.687 338.022  1.00 47.84           O
ATOM   4815  N   ASP A 237      22.096 136.892 338.317  1.00 36.70           N
ATOM   4816  CA  ASP A 237      23.353 136.837 339.106  1.00 37.84           C
ATOM   4817  CB  ASP A 237      24.505 136.321 338.236  1.00 47.65           C
ATOM   4818  CG  ASP A 237      24.744 137.171 336.996  1.00 52.83           C
ATOM   4819  OD1 ASP A 237      25.342 138.261 337.135  1.00 44.18           O
ATOM   4820  OD2 ASP A 237      24.263 136.768 335.910  1.00 64.69           O
ATOM   4821  C   ASP A 237      23.615 138.244 339.658  1.00 35.43           C
ATOM   4822  O   ASP A 237      22.873 139.173 339.286  1.00 36.87           O
ATOM   4823  N   ASN A 238      24.659 138.412 340.468  1.00 36.72           N
ATOM   4824  CA  ASN A 238      24.976 139.684 341.158  1.00 37.12           C
ATOM   4825  CB  ASN A 238      26.051 139.511 342.225  1.00 41.86           C
ATOM   4826  CG  ASN A 238      25.524 138.786 343.440  1.00 45.64           C
ATOM   4827  OD1 ASN A 238      24.329 138.525 343.565  1.00 46.49           O
ATOM   4828  ND2 ASN A 238      26.422 138.440 344.338  1.00 53.43           N
ATOM   4829  C   ASN A 238      25.334 140.783 340.155  1.00 40.32           C
ATOM   4830  O   ASN A 238      24.956 141.934 340.411  1.00 41.21           O
ATOM   4831  N   TYR A 239      26.036 140.471 339.066  1.00 39.38           N
ATOM   4832  CA  TYR A 239      26.437 141.492 338.065  1.00 40.77           C
ATOM   4833  CB  TYR A 239      27.527 140.929 337.160  1.00 45.95           C
ATOM   4834  CG  TYR A 239      28.754 140.555 337.944  1.00 51.55           C
ATOM   4835  CD1 TYR A 239      29.581 141.540 338.459  1.00 58.72           C
ATOM   4836  CE1 TYR A 239      30.702 141.218 339.207  1.00 68.39           C
ATOM   4837  CZ  TYR A 239      30.996 139.886 339.460  1.00 68.49           C
ATOM   4838  OH  TYR A 239      32.104 139.573 340.195  1.00 78.83           O
ATOM   4839  CE2 TYR A 239      30.173 138.888 338.964  1.00 56.98           C
ATOM   4840  CD2 TYR A 239      29.065 139.230 338.204  1.00 54.82           C
ATOM   4841  C   TYR A 239      25.208 141.949 337.281  1.00 37.17           C
ATOM   4842  O   TYR A 239      24.931 143.134 337.135  1.00 34.51           O
ATOM   4843  N   ASP A 240      24.462 140.982 336.805  1.00 33.86           N
ATOM   4844  CA  ASP A 240      23.187 141.197 336.101  1.00 33.86           C
ATOM   4845  CB  ASP A 240      22.596 139.860 335.678  1.00 32.35           C
ATOM   4846  CG  ASP A 240      21.426 140.048 334.759  1.00 31.54           C
ATOM   4847  OD1 ASP A 240      21.591 140.769 333.781  1.00 33.95           O
ATOM   4848  OD2 ASP A 240      20.358 139.492 335.050  1.00 35.08           O
ATOM   4849  C   ASP A 240      22.226 141.984 336.994  1.00 28.71           C
ATOM   4850  O   ASP A 240      21.409 142.782 336.432  1.00 32.88           O
ATOM   4851  N   GLN A 241      22.296 141.807 338.314  1.00 29.03           N
ATOM   4852  CA  GLN A 241      21.358 142.494 339.224  1.00 28.09           C
ATOM   4853  CB  GLN A 241      21.562 142.087 340.679  1.00 28.32           C
ATOM   4854  CG  GLN A 241      20.577 142.741 341.613  1.00 26.80           C
ATOM   4855  CD  GLN A 241      19.161 142.302 341.358  1.00 30.34           C
ATOM   4856  OE1 GLN A 241      18.910 141.198 340.881  1.00 31.31           O
ATOM   4857  NE2 GLN A 241      18.215 143.170 341.682  1.00 30.46           N
ATOM   4858  C   GLN A 241      21.572 144.001 339.035  1.00 28.06           C
ATOM   4859  O   GLN A 241      20.592 144.683 338.886  1.00 28.35           O
ATOM   4860  N   LEU A 242      22.813 144.468 338.928  1.00 28.02           N
ATOM   4861  CA  LEU A 242      23.076 145.918 338.666  1.00 28.96           C
ATOM   4862  CB  LEU A 242      24.568 146.233 338.828  1.00 29.88           C
ATOM   4863  CG  LEU A 242      24.862 147.738 338.754  1.00 31.69           C
ATOM   4864  CD1 LEU A 242      24.097 148.475 339.848  1.00 34.07           C
ATOM   4865  CD2 LEU A 242      26.340 148.026 338.847  1.00 33.29           C
ATOM   4866  C   LEU A 242      22.547 146.347 337.287  1.00 28.26           C
ATOM   4867  O   LEU A 242      21.949 147.454 337.174  1.00 34.23           O
ATOM   4868  N   VAL A 243      22.734 145.540 336.245  1.00 29.99           N
ATOM   4869  CA  VAL A 243      22.172 145.827 334.881  1.00 30.42           C
ATOM   4870  CB  VAL A 243      22.608 144.741 333.881  1.00 34.89           C
ATOM   4871  CG1 VAL A 243      22.101 144.963 332.456  1.00 35.70           C
ATOM   4872  CG2 VAL A 243      24.116 144.572 333.894  1.00 36.27           C
ATOM   4873  C   VAL A 243      20.642 145.991 334.983  1.00 31.23           C
ATOM   4874  O   VAL A 243      20.105 146.995 334.450  1.00 29.71           O
ATOM   4875  N   ARG A 244      19.946 145.132 335.742  1.00 30.22           N
ATOM   4876  CA  ARG A 244      18.478 145.257 335.880  1.00 30.92           C
ATOM   4877  CB  ARG A 244      17.917 144.106 336.698  1.00 34.94           C
ATOM   4878  CG  ARG A 244      18.199 142.770 336.042  1.00 41.52           C
ATOM   4879  CD  ARG A 244      17.104 142.627 335.027  1.00 43.16           C
ATOM   4880  NE  ARG A 244      17.572 142.340 333.720  1.00 53.51           N
ATOM   4881  CZ  ARG A 244      16.761 142.185 332.679  1.00 52.47           C
ATOM   4882  NH1 ARG A 244      15.447 142.300 332.823  1.00 52.14           N
ATOM   4883  NH2 ARG A 244      17.279 141.924 331.502  1.00 49.03           N
ATOM   4884  C   ARG A 244      18.124 146.578 336.550  1.00 30.82           C
ATOM   4885  O   ARG A 244      17.155 147.228 336.159  1.00 33.10           O
ATOM   4886  N   ILE A 245      18.907 146.992 337.526  1.00 29.29           N
ATOM   4887  CA  ILE A 245      18.654 148.319 338.141  1.00 31.77           C
ATOM   4888  CB  ILE A 245      19.492 148.449 339.421  1.00 30.24           C
ATOM   4889  CG1 ILE A 245      18.955 147.463 340.456  1.00 29.44           C
ATOM   4890  CG2 ILE A 245      19.551 149.889 339.911  1.00 31.10           C
ATOM   4891  CD1 ILE A 245      19.943 147.163 341.565  1.00 29.64           C
ATOM   4892  C   ILE A 245      18.927 149.409 337.103  1.00 30.87           C
ATOM   4893  O   ILE A 245      18.141 150.359 337.043  1.00 32.82           O
ATOM   4894  N   ALA A 246      20.026 149.320 336.357  1.00 33.27           N
ATOM   4895  CA  ALA A 246      20.413 150.384 335.403  1.00 35.98           C
ATOM   4896  CB  ALA A 246      21.839 150.225 334.962  1.00 33.64           C
ATOM   4897  C   ALA A 246      19.402 150.447 334.244  1.00 37.85           C
ATOM   4898  O   ALA A 246      19.202 151.550 333.679  1.00 36.13           O
ATOM   4899  N   LYS A 247      18.677 149.369 333.956  1.00 36.21           N
ATOM   4900  CA  LYS A 247      17.623 149.415 332.899  1.00 39.36           C
ATOM   4901  CB  LYS A 247      17.107 148.018 332.542  1.00 37.12           C
ATOM   4902  CG  LYS A 247      18.029 147.309 331.577  1.00 41.16           C
ATOM   4903  CD  LYS A 247      18.027 145.802 331.678  1.00 51.24           C
ATOM   4904  CE  LYS A 247      19.043 145.178 330.736  1.00 57.19           C
ATOM   4905  NZ  LYS A 247      18.652 145.323 329.314  1.00 64.41           N
ATOM   4906  C   LYS A 247      16.456 150.300 333.344  1.00 36.44           C
ATOM   4907  O   LYS A 247      15.648 150.651 332.483  1.00 39.24           O
ATOM   4908  N   VAL A 248      16.372 150.634 334.629  1.00 33.77           N
ATOM   4909  CA  VAL A 248      15.293 151.466 335.233  1.00 33.14           C
ATOM   4910  CB  VAL A 248      14.651 150.794 336.461  1.00 34.35           C
ATOM   4911  CG1 VAL A 248      13.531 151.660 337.051  1.00 33.35           C
ATOM   4912  CG2 VAL A 248      14.134 149.390 336.137  1.00 33.51           C
ATOM   4913  C   VAL A 248      15.880 152.835 335.605  1.00 37.87           C
ATOM   4914  O   VAL A 248      15.356 153.830 335.093  1.00 35.43           O
ATOM   4915  N   LEU A 249      16.868 152.895 336.507  1.00 36.10           N
ATOM   4916  CA  LEU A 249      17.406 154.197 337.000  1.00 38.46           C
ATOM   4917  CB  LEU A 249      18.159 154.020 338.313  1.00 34.94           C
ATOM   4918  CG  LEU A 249      17.387 153.448 339.494  1.00 39.49           C
ATOM   4919  CD1 LEU A 249      18.229 153.517 340.759  1.00 36.34           C
ATOM   4920  CD2 LEU A 249      16.082 154.163 339.663  1.00 43.48           C
ATOM   4921  C   LEU A 249      18.325 154.850 335.952  1.00 36.80           C
ATOM   4922  O   LEU A 249      18.625 156.035 336.122  1.00 40.50           O
ATOM   4923  N   GLY A 250      18.810 154.099 334.968  1.00 33.04           N
ATOM   4924  CA  GLY A 250      19.696 154.599 333.898  1.00 35.17           C
ATOM   4925  C   GLY A 250      21.162 154.586 334.302  1.00 31.97           C
ATOM   4926  O   GLY A 250      21.486 154.523 335.506  1.00 35.26           O
ATOM   4927  N   THR A 251      22.044 154.660 333.325  1.00 36.62           N
ATOM   4928  CA  THR A 251      23.503 154.500 333.529  1.00 37.19           C
ATOM   4929  CB  THR A 251      24.164 153.827 332.321  1.00 36.35           C
ATOM   4930  OG1 THR A 251      23.677 154.397 331.108  1.00 35.10           O
ATOM   4931  CG2 THR A 251      23.917 152.339 332.305  1.00 38.67           C
ATOM   4932  C   THR A 251      24.132 155.852 333.882  1.00 37.76           C
ATOM   4933  O   THR A 251      25.183 155.812 334.529  1.00 36.75           O
ATOM   4934  N   GLU A 252      23.537 156.983 333.478  1.00 36.75           N
ATOM   4935  CA  GLU A 252      24.071 158.339 333.799  1.00 43.52           C
ATOM   4936  CB  GLU A 252      23.163 159.479 333.316  1.00 49.39           C
ATOM   4937  CG  GLU A 252      23.291 159.834 331.846  1.00 62.36           C
ATOM   4938  CD  GLU A 252      22.607 161.148 331.462  1.00 73.43           C
ATOM   4939  OE1 GLU A 252      21.709 161.607 332.214  1.00 76.21           O
ATOM   4940  OE2 GLU A 252      22.978 161.723 330.415  1.00 77.37           O
ATOM   4941  C   GLU A 252      24.204 158.475 335.330  1.00 37.15           C
ATOM   4942  O   GLU A 252      25.308 158.737 335.816  1.00 43.97           O
ATOM   4943  N   ASP A 253      23.112 158.299 336.074  1.00 41.44           N
ATOM   4944  CA  ASP A 253      23.142 158.385 337.559  1.00 40.00           C
ATOM   4945  CB  ASP A 253      21.737 158.403 338.158  1.00 39.48           C
ATOM   4946  CG  ASP A 253      20.889 159.602 337.751  1.00 45.24           C
ATOM   4947  OD1 ASP A 253      21.457 160.591 337.273  1.00 51.39           O
ATOM   4948  OD2 ASP A 253      19.658 159.521 337.870  1.00 44.77           O
ATOM   4949  C   ASP A 253      24.059 157.289 338.138  1.00 37.92           C
ATOM   4950  O   ASP A 253      24.621 157.540 339.223  1.00 36.59           O
ATOM   4951  N   LEU A 254      24.233 156.134 337.480  1.00 35.89           N
ATOM   4952  CA  LEU A 254      25.145 155.077 338.009  1.00 35.04           C
ATOM   4953  CB  LEU A 254      25.026 153.783 337.198  1.00 36.72           C
ATOM   4954  CG  LEU A 254      26.057 152.698 337.550  1.00 37.55           C
ATOM   4955  CD1 LEU A 254      26.030 152.380 339.035  1.00 40.61           C
ATOM   4956  CD2 LEU A 254      25.792 151.436 336.779  1.00 44.01           C
ATOM   4957  C   LEU A 254      26.586 155.616 337.985  1.00 40.63           C
ATOM   4958  O   LEU A 254      27.302 155.483 338.988  1.00 37.73           O
ATOM   4959  N   TYR A 255      27.019 156.212 336.867  1.00 44.34           N
ATOM   4960  CA  TYR A 255      28.396 156.766 336.734  1.00 47.27           C
ATOM   4961  CB  TYR A 255      28.713 157.082 335.266  1.00 49.25           C
ATOM   4962  CG  TYR A 255      29.088 155.851 334.483  1.00 45.75           C
ATOM   4963  CD1 TYR A 255      30.278 155.179 334.729  1.00 56.98           C
ATOM   4964  CE1 TYR A 255      30.616 154.022 334.038  1.00 56.43           C
ATOM   4965  CZ  TYR A 255      29.759 153.534 333.063  1.00 61.29           C
ATOM   4966  OH  TYR A 255      30.070 152.406 332.352  1.00 71.02           O
ATOM   4967  CE2 TYR A 255      28.571 154.197 332.803  1.00 55.44           C
ATOM   4968  CD2 TYR A 255      28.242 155.335 333.521  1.00 51.41           C
ATOM   4969  C   TYR A 255      28.581 157.919 337.731  1.00 42.44           C
ATOM   4970  O   TYR A 255      29.606 157.924 338.453  1.00 43.35           O
ATOM   4971  N   ASP A 256      27.572 158.773 337.898  1.00 41.61           N
ATOM   4972  CA  ASP A 256      27.587 159.852 338.930  1.00 46.09           C
ATOM   4973  CB  ASP A 256      26.276 160.653 338.971  1.00 50.88           C
ATOM   4974  CG  ASP A 256      26.225 161.809 337.989  1.00 55.21           C
ATOM   4975  OD1 ASP A 256      27.279 162.155 337.445  1.00 69.76           O
ATOM   4976  OD2 ASP A 256      25.129 162.348 337.757  1.00 68.81           O
ATOM   4977  C   ASP A 256      27.833 159.272 340.323  1.00 45.38           C
ATOM   4978  O   ASP A 256      28.585 159.884 341.106  1.00 41.97           O
ATOM   4979  N   TYR A 257      27.173 158.165 340.660  1.00 39.52           N
ATOM   4980  CA  TYR A 257      27.267 157.551 342.004  1.00 37.77           C
[truncated: 66,161 more chars]
