# Supplementary material for: Local and global analysis of macromolecular atomic displacement parameters
Source: Acta Crystallogr D Struct Biol. 2020 Sep 22;76(Pt 10):926–37. doi: 10.1107/S2059798320011043 (PMC7543658; doi:10.1107/S2059798320011043)
Supplement: Supplementary file 2 [file d-76-00926-sup2.zip › 5orj/5orj_before.pdb]

HEADER    TRANSFERASE                             16-AUG-17   5ORJ              
TITLE     THE CRYSTAL STRUCTURE OF CK2ALPHA IN COMPLEX WITH COMPOUND 3          
COMPND    THE CRYSTAL STRUCTURE OF CK2ALPHA IN COMPLEX WITH COMPOUND 3
REMARK   3
REMARK   3 REFINEMENT.
REMARK   3   PROGRAM     : REFMAC 5.8.0265   
REMARK   3   AUTHORS     : MURSHUDOV,SKUBAK,LEBEDEV,PANNU,
REMARK   3                 STEINER,NICHOLLS,WINN,LONG,VAGIN
REMARK   3
REMARK   3    REFINEMENT TARGET : MAXIMUM LIKELIHOOD
REMARK   3
REMARK   3  DATA USED IN REFINEMENT.
REMARK   3   RESOLUTION RANGE HIGH (ANGSTROMS) :   1.99
REMARK   3   RESOLUTION RANGE LOW  (ANGSTROMS) : 166.83
REMARK   3   DATA CUTOFF            (SIGMA(F)) : NONE
REMARK   3   COMPLETENESS FOR RANGE        (%) :  99.76
REMARK   3   NUMBER OF REFLECTIONS             :   49129
REMARK   3
REMARK   3  FIT TO DATA USED IN REFINEMENT.
REMARK   3   CROSS-VALIDATION METHOD          : THROUGHOUT
REMARK   3   FREE R VALUE TEST SET SELECTION  : RANDOM
REMARK   3   R VALUE     (WORKING + TEST SET) : 0.21043
REMARK   3   R VALUE            (WORKING SET) :  0.20818
REMARK   3   FREE R VALUE                     :  0.25198
REMARK   3   FREE R VALUE TEST SET SIZE   (%) :  5.1
REMARK   3   FREE R VALUE TEST SET COUNT      :  2637
REMARK   3
REMARK   3  FIT IN THE HIGHEST RESOLUTION BIN.
REMARK   3   TOTAL NUMBER OF BINS USED           :      20
REMARK   3   BIN RESOLUTION RANGE HIGH           :    1.988
REMARK   3   BIN RESOLUTION RANGE LOW            :    2.039
REMARK   3   REFLECTION IN BIN     (WORKING SET) :     3620
REMARK   3   BIN COMPLETENESS (WORKING+TEST) (%) :    99.71
REMARK   3   BIN R VALUE           (WORKING SET) :    0.338
REMARK   3   BIN FREE R VALUE SET COUNT          :      197
REMARK   3   BIN FREE R VALUE                    :    0.362
REMARK   3
REMARK   3  NUMBER OF NON-HYDROGEN ATOMS USED IN REFINEMENT.
REMARK   3   ALL ATOMS                :     5815
REMARK   3
REMARK   3  B VALUES.
REMARK   3   FROM WILSON PLOT           (A**2) : NULL
REMARK   3   MEAN B VALUE      (OVERALL, A**2) :  57.177
REMARK   3   OVERALL ANISOTROPIC B VALUE.
REMARK   3    B11 (A**2) :    -0.33
REMARK   3    B22 (A**2) :     3.67
REMARK   3    B33 (A**2) :    -3.33
REMARK   3    B12 (A**2) :     0.00
REMARK   3    B13 (A**2) :    -0.00
REMARK   3    B23 (A**2) :     0.00
REMARK   3
REMARK   3  ESTIMATED OVERALL COORDINATE ERROR.
REMARK   3   ESU BASED ON R VALUE                            (A):   0.200
REMARK   3   ESU BASED ON FREE R VALUE                       (A):   0.175
REMARK   3   ESU BASED ON MAXIMUM LIKELIHOOD                 (A):   0.158
REMARK   3   ESU FOR B VALUES BASED ON MAXIMUM LIKELIHOOD (A**2):   6.000
REMARK   3
REMARK   3 CORRELATION COEFFICIENTS.
REMARK   3   CORRELATION COEFFICIENT FO-FC      :   0.959
REMARK   3   CORRELATION COEFFICIENT FO-FC FREE :   0.942
REMARK   3
REMARK   3  RMS DEVIATIONS FROM IDEAL VALUES        COUNT    RMS    WEIGHT
REMARK   3   BOND LENGTHS REFINED ATOMS        (A):  5839 ; 0.008 ; 0.013
REMARK   3   BOND LENGTHS OTHERS               (A):  5352 ; 0.001 ; 0.017
REMARK   3   BOND ANGLES REFINED ATOMS   (DEGREES):  7915 ; 1.481 ; 1.653
REMARK   3   BOND ANGLES OTHERS          (DEGREES): 12298 ; 1.223 ; 1.587
REMARK   3   TORSION ANGLES, PERIOD 1    (DEGREES):   657 ; 6.597 ; 5.000
REMARK   3   TORSION ANGLES, PERIOD 2    (DEGREES):   358 ;32.589 ;21.229
REMARK   3   TORSION ANGLES, PERIOD 3    (DEGREES):  1003 ;16.665 ;15.000
REMARK   3   TORSION ANGLES, PERIOD 4    (DEGREES):    50 ;20.815 ;15.000
REMARK   3   CHIRAL-CENTER RESTRAINTS       (A**3):   698 ; 0.069 ; 0.200
REMARK   3   GENERAL PLANES REFINED ATOMS      (A):  6531 ; 0.007 ; 0.020
REMARK   3   GENERAL PLANES OTHERS             (A):  1441 ; 0.004 ; 0.020
REMARK   3
REMARK   3  ISOTROPIC THERMAL FACTOR RESTRAINTS.     COUNT   RMS    WEIGHT
REMARK   3   MAIN-CHAIN BOND REFINED ATOMS  (A**2):  2619 ; 4.214 ; 5.587
REMARK   3   MAIN-CHAIN BOND OTHER ATOMS    (A**2):  2618 ; 4.212 ; 5.587
REMARK   3   MAIN-CHAIN ANGLE REFINED ATOMS (A**2):  3279 ; 5.998 ; 8.369
REMARK   3   MAIN-CHAIN ANGLE OTHER ATOMS (A**2)  :  3280 ; 5.998 ; 8.369
REMARK   3   SIDE-CHAIN BOND REFINED ATOMS  (A**2):  3215 ; 5.034 ; 6.477
REMARK   3   SIDE-CHAIN BOND OTHER ATOMS  (A**2)  :  3212 ; 5.031 ; 6.466
REMARK   3   SIDE-CHAIN ANGLE OTHER ATOMS (A**2)  :  4628 ; 8.037 ; 9.535
REMARK   3   LONG RANGE B REFINED ATOMS (A**2)    :  6570 ;14.149 ;65.477
REMARK   3   LONG RANGE B OTHER ATOMS (A**2)      :  6554 ;14.154 ;65.491
REMARK   3
REMARK   3  NCS RESTRAINTS STATISTICS
REMARK   3   NUMBER OF NCS GROUPS : NULL
REMARK   3
REMARK   3  TWIN DETAILS
REMARK   3   NUMBER OF TWIN DOMAINS  : NULL
REMARK   3
REMARK   3
REMARK   3  TLS DETAILS
REMARK   3   NUMBER OF TLS GROUPS  : NULL
REMARK   3
REMARK   3
REMARK   3  BULK SOLVENT MODELLING.
REMARK   3   METHOD USED :  MASK
REMARK   3   PARAMETERS FOR MASK CALCULATION
REMARK   3   VDW PROBE RADIUS   :   1.20
REMARK   3   ION PROBE RADIUS   :   0.80
REMARK   3   SHRINKAGE RADIUS   :   0.80
REMARK   3
REMARK   3  OTHER REFINEMENT REMARKS:
REMARK   3  HYDROGENS HAVE BEEN ADDED IN THE RIDING POSITIONS
REMARK   3  U VALUES      : REFINED INDIVIDUALLY
REMARK   3
LINK         OD1 ASN B 161                MG    MG B 401     1555   1555  2.40
LINK         OD2 ASP B 175                MG    MG B 401     1555   1555  2.41
LINK         OD1 ASN A 161                MG    MG A 403     1555   1555  2.36
LINK         OD2 ASP A 175                MG    MG A 403     1555   1555  2.31
LINK        MG    MG B 401                 O2A ADP B 403     1555   1555  2.29
LINK        MG    MG B 401                 O2B ADP B 403     1555   1555  2.25
LINK        MG    MG B 402                 O1A ADP B 403     1555   1555  2.78
LINK        MG    MG A 401                 O2A ADP A 404     1555   1555  2.58
LINK        MG    MG A 401                 O   HOH A 501     1555   1555  2.98
LINK        MG    MG A 403                 O1B ADP A 404     1555   1555  2.24
LINK        MG    MG A 403                 O1A ADP A 404     1555   1555  2.16
CISPEP   1 GLU B  230    PRO B  231                    0.00
CISPEP   2 GLU A  230    PRO A  231                    0.00
CISPEP   3 GLU B  230    PRO B  231                    0.00
CISPEP   4 GLU A  230    PRO A  231                    0.00
CRYST1   64.790   68.597  333.660  90.00  90.00  90.00 C 2 2 21                 
SCALE1      0.015434  0.000000  0.000000        0.00000                         
SCALE2     -0.000000  0.014578  0.000000        0.00000                         
SCALE3      0.000000 -0.000000  0.002997        0.00000                         
ATOM      1  N   PRO B   4     -17.251 132.949 402.401  1.00 78.89           N
ATOM      2  CA  PRO B   4     -18.076 134.111 402.764  1.00 75.21           C
ATOM      3  CB  PRO B   4     -17.061 135.257 402.905  1.00 77.53           C
ATOM      4  CG  PRO B   4     -15.937 134.875 401.961  1.00 71.54           C
ATOM      5  CD  PRO B   4     -15.909 133.361 401.964  1.00 76.21           C
ATOM      6  C   PRO B   4     -19.128 134.359 401.671  1.00 72.13           C
ATOM      7  O   PRO B   4     -19.147 133.583 400.739  1.00 65.99           O
ATOM      8  N   VAL B   5     -19.959 135.399 401.828  1.00 68.63           N
ATOM      9  CA  VAL B   5     -21.082 135.779 400.909  1.00 77.73           C
ATOM     10  CB  VAL B   5     -22.131 136.635 401.656  1.00 77.11           C
ATOM     11  CG1 VAL B   5     -23.162 137.255 400.720  1.00 76.58           C
ATOM     12  CG2 VAL B   5     -22.823 135.852 402.765  1.00 81.51           C
ATOM     13  C   VAL B   5     -20.508 136.527 399.698  1.00 85.64           C
ATOM     14  O   VAL B   5     -19.751 137.484 399.871  1.00 83.61           O
ATOM     15  N   PRO B   6     -20.839 136.148 398.434  1.00 87.03           N
ATOM     16  CA  PRO B   6     -20.415 136.931 397.268  1.00 82.01           C
ATOM     17  CB  PRO B   6     -20.894 136.113 396.052  1.00 83.58           C
ATOM     18  CG  PRO B   6     -21.150 134.716 396.601  1.00 80.94           C
ATOM     19  CD  PRO B   6     -21.585 134.941 398.036  1.00 85.58           C
ATOM     20  C   PRO B   6     -21.023 138.345 397.271  1.00 76.24           C
ATOM     21  O   PRO B   6     -21.972 138.583 398.002  1.00 78.70           O
ATOM     22  N   SER B   7     -20.450 139.251 396.470  1.00 71.92           N
ATOM     23  CA  SER B   7     -20.788 140.700 396.417  1.00 62.15           C
ATOM     24  CB  SER B   7     -20.141 141.434 397.575  1.00 67.22           C
ATOM     25  OG  SER B   7     -20.458 142.817 397.591  1.00 68.90           O
ATOM     26  C   SER B   7     -20.330 141.247 395.064  1.00 59.04           C
ATOM     27  O   SER B   7     -19.403 140.637 394.475  1.00 53.90           O
ATOM     28  N   ARG B   8     -20.967 142.316 394.580  1.00 53.41           N
ATOM     29  CA  ARG B   8     -20.560 143.005 393.327  1.00 58.75           C
ATOM     30  CB  ARG B   8     -21.152 142.348 392.071  1.00 65.78           C
ATOM     31  CG  ARG B   8     -22.231 141.298 392.305  1.00 69.03           C
ATOM     32  CD  ARG B   8     -22.575 140.487 391.058  1.00 71.48           C
ATOM     33  NE  ARG B   8     -23.944 140.782 390.638  1.00 81.48           N
ATOM     34  CZ  ARG B   8     -24.338 141.252 389.446  1.00 90.16           C
ATOM     35  NH1 ARG B   8     -23.476 141.470 388.463  1.00 88.94           N
ATOM     36  NH2 ARG B   8     -25.625 141.482 389.237  1.00 88.72           N
ATOM     37  C   ARG B   8     -20.895 144.493 393.429  1.00 60.45           C
ATOM     38  O   ARG B   8     -21.752 144.867 394.258  1.00 57.98           O
ATOM     39  N   ALA B   9     -20.218 145.303 392.607  1.00 63.72           N
ATOM     40  CA  ALA B   9     -20.272 146.786 392.617  1.00 58.46           C
ATOM     41  CB  ALA B   9     -19.290 147.352 391.612  1.00 62.89           C
ATOM     42  C   ALA B   9     -21.691 147.260 392.310  1.00 58.33           C
ATOM     43  O   ALA B   9     -22.350 146.615 391.488  1.00 57.53           O
ATOM     44  N   ARG B  10     -22.102 148.372 392.928  1.00 63.02           N
ATOM     45  CA  ARG B  10     -23.406 149.050 392.705  1.00 67.84           C
ATOM     46  CB  ARG B  10     -23.742 150.006 393.850  1.00 63.67           C
ATOM     47  CG  ARG B  10     -24.407 149.354 395.046  1.00 67.20           C
ATOM     48  CD  ARG B  10     -24.224 150.268 396.236  1.00 73.06           C
ATOM     49  NE  ARG B  10     -24.552 151.661 395.941  1.00 73.76           N
ATOM     50  CZ  ARG B  10     -23.994 152.727 396.520  1.00 74.01           C
ATOM     51  NH1 ARG B  10     -23.035 152.589 397.417  1.00 84.50           N
ATOM     52  NH2 ARG B  10     -24.382 153.945 396.190  1.00 74.91           N
ATOM     53  C   ARG B  10     -23.379 149.874 391.414  1.00 70.37           C
ATOM     54  O   ARG B  10     -24.478 150.256 390.963  1.00 61.51           O
ATOM     55  N   VAL B  11     -22.187 150.185 390.885  1.00 66.58           N
ATOM     56  CA  VAL B  11     -21.998 150.941 389.605  1.00 62.56           C
ATOM     57  CB  VAL B  11     -21.639 152.417 389.878  1.00 67.48           C
ATOM     58  CG1 VAL B  11     -22.708 153.084 390.726  1.00 65.88           C
ATOM     59  CG2 VAL B  11     -20.268 152.597 390.527  1.00 67.12           C
ATOM     60  C   VAL B  11     -20.955 150.219 388.736  1.00 63.36           C
ATOM     61  O   VAL B  11     -20.168 149.407 389.286  1.00 59.55           O
ATOM     62  N   TYR B  12     -21.015 150.428 387.411  1.00 61.31           N
ATOM     63  CA  TYR B  12     -19.993 150.004 386.409  1.00 56.91           C
ATOM     64  CB  TYR B  12     -18.736 150.872 386.533  1.00 54.89           C
ATOM     65  CG  TYR B  12     -19.004 152.352 386.427  1.00 56.17           C
ATOM     66  CD1 TYR B  12     -19.806 152.872 385.417  1.00 58.92           C
ATOM     67  CE1 TYR B  12     -20.054 154.237 385.320  1.00 56.51           C
ATOM     68  CZ  TYR B  12     -19.492 155.107 386.238  1.00 53.35           C
ATOM     69  OH  TYR B  12     -19.722 156.454 386.170  1.00 54.22           O
ATOM     70  CE2 TYR B  12     -18.690 154.606 387.247  1.00 52.96           C
ATOM     71  CD2 TYR B  12     -18.458 153.242 387.335  1.00 54.92           C
ATOM     72  C   TYR B  12     -19.671 148.520 386.580  1.00 53.82           C
ATOM     73  O   TYR B  12     -18.523 148.064 386.349  1.00 49.89           O
ATOM     74  N   THR B  13     -20.692 147.756 386.952  1.00 57.36           N
ATOM     75  CA  THR B  13     -20.531 146.351 387.384  1.00 56.19           C
ATOM     76  CB  THR B  13     -21.837 145.809 387.958  1.00 58.24           C
ATOM     77  OG1 THR B  13     -22.212 146.808 388.903  1.00 57.67           O
ATOM     78  CG2 THR B  13     -21.668 144.444 388.585  1.00 59.87           C
ATOM     79  C   THR B  13     -20.012 145.510 386.230  1.00 55.31           C
ATOM     80  O   THR B  13     -19.084 144.693 386.475  1.00 61.66           O
ATOM     81  N   ASP B  14     -20.556 145.725 385.027  1.00 61.63           N
ATOM     82  CA  ASP B  14     -20.356 144.829 383.853  1.00 62.91           C
ATOM     83  CB  ASP B  14     -21.691 144.182 383.453  1.00 68.30           C
ATOM     84  CG  ASP B  14     -22.155 143.090 384.410  1.00 71.07           C
ATOM     85  OD1 ASP B  14     -21.453 142.048 384.506  1.00 71.32           O
ATOM     86  OD2 ASP B  14     -23.208 143.289 385.062  1.00 75.70           O
ATOM     87  C   ASP B  14     -19.719 145.580 382.670  1.00 65.58           C
ATOM     88  O   ASP B  14     -19.972 145.163 381.519  1.00 67.95           O
ATOM     89  N   VAL B  15     -18.891 146.606 382.904  1.00 65.72           N
ATOM     90  CA  VAL B  15     -18.219 147.352 381.789  1.00 60.25           C
ATOM     91  CB  VAL B  15     -17.638 148.709 382.226  1.00 65.82           C
ATOM     92  CG1 VAL B  15     -18.739 149.697 382.577  1.00 65.13           C
ATOM     93  CG2 VAL B  15     -16.631 148.577 383.359  1.00 65.32           C
ATOM     94  C   VAL B  15     -17.145 146.468 381.139  1.00 59.23           C
ATOM     95  O   VAL B  15     -16.997 146.552 379.903  1.00 59.97           O
ATOM     96  N   ASN B  16     -16.421 145.646 381.909  1.00 55.42           N
ATOM     97  CA  ASN B  16     -15.322 144.817 381.350  1.00 58.78           C
ATOM     98  CB  ASN B  16     -14.234 144.545 382.375  1.00 57.21           C
ATOM     99  CG  ASN B  16     -13.431 145.792 382.671  1.00 60.60           C
ATOM    100  OD1 ASN B  16     -13.051 146.528 381.754  1.00 57.55           O
ATOM    101  ND2 ASN B  16     -13.190 146.040 383.949  1.00 53.19           N
ATOM    102  C   ASN B  16     -15.889 143.516 380.782  1.00 67.68           C
ATOM    103  O   ASN B  16     -15.234 142.929 379.876  1.00 70.53           O
ATOM    104  N   THR B  17     -17.041 143.075 381.292  1.00 66.89           N
ATOM    105  CA  THR B  17     -17.749 141.874 380.776  1.00 76.39           C
ATOM    106  CB  THR B  17     -18.887 141.441 381.710  1.00 80.29           C
ATOM    107  OG1 THR B  17     -19.555 142.624 382.146  1.00 86.73           O
ATOM    108  CG2 THR B  17     -18.421 140.649 382.916  1.00 77.77           C
ATOM    109  C   THR B  17     -18.200 142.169 379.338  1.00 74.36           C
ATOM    110  O   THR B  17     -18.016 141.284 378.496  1.00 72.03           O
ATOM    111  N   HIS B  18     -18.671 143.395 379.058  1.00 78.10           N
ATOM    112  CA  HIS B  18     -19.261 143.812 377.754  1.00 76.37           C
ATOM    113  CB  HIS B  18     -20.440 144.784 377.974  1.00 80.05           C
ATOM    114  CG  HIS B  18     -21.658 144.132 378.548  1.00 82.64           C
ATOM    115  ND1 HIS B  18     -22.269 144.589 379.704  1.00 74.71           N
ATOM    116  CE1 HIS B  18     -23.305 143.820 379.982  1.00 81.14           C
ATOM    117  NE2 HIS B  18     -23.391 142.871 379.035  1.00 84.31           N
ATOM    118  CD2 HIS B  18     -22.371 143.055 378.139  1.00 83.10           C
ATOM    119  C   HIS B  18     -18.205 144.393 376.798  1.00 72.48           C
ATOM    120  O   HIS B  18     -18.605 144.895 375.741  1.00 74.50           O
ATOM    121  N  AARG B  19     -16.914 144.303 377.143  0.50 71.13           N
ATOM    122  N  BARG B  19     -16.915 144.310 377.153  0.50 70.03           N
ATOM    123  CA AARG B  19     -15.782 144.769 376.296  0.50 68.24           C
ATOM    124  CA BARG B  19     -15.766 144.760 376.319  0.50 66.52           C
ATOM    125  CB AARG B  19     -14.921 145.778 377.060  0.50 69.67           C
ATOM    126  CB BARG B  19     -14.839 145.683 377.114  0.50 66.58           C
ATOM    127  CG AARG B  19     -15.522 147.174 377.090  0.50 68.56           C
ATOM    128  CG BARG B  19     -15.262 147.140 377.083  0.50 64.48           C
ATOM    129  CD AARG B  19     -14.721 148.132 377.938  0.50 66.96           C
ATOM    130  CD BARG B  19     -14.570 147.947 378.151  0.50 61.54           C
ATOM    131  NE AARG B  19     -15.435 149.392 378.092  0.50 66.72           N
ATOM    132  NE BARG B  19     -15.243 149.227 378.307  0.50 61.48           N
ATOM    133  CZ AARG B  19     -15.015 150.402 378.844  0.50 65.10           C
ATOM    134  CZ BARG B  19     -15.370 149.870 379.460  0.50 57.74           C
ATOM    135  NH1AARG B  19     -13.879 150.290 379.508  0.50 64.26           N
ATOM    136  NH1BARG B  19     -14.879 149.337 380.568  0.50 60.34           N
ATOM    137  NH2AARG B  19     -15.724 151.514 378.927  0.50 64.48           N
ATOM    138  NH2BARG B  19     -15.995 151.034 379.501  0.50 55.92           N
ATOM    139  C  AARG B  19     -14.941 143.578 375.846  0.50 66.74           C
ATOM    140  C  BARG B  19     -14.962 143.559 375.833  0.50 65.76           C
ATOM    141  O  AARG B  19     -14.855 142.570 376.541  0.50 63.76           O
ATOM    142  O  BARG B  19     -14.916 142.526 376.494  0.50 62.86           O
ATOM    143  N   PRO B  20     -14.287 143.666 374.666  1.00 67.78           N
ATOM    144  CA  PRO B  20     -13.453 142.577 374.171  1.00 67.50           C
ATOM    145  CB  PRO B  20     -13.061 143.007 372.754  1.00 68.49           C
ATOM    146  CG  PRO B  20     -13.258 144.508 372.736  1.00 65.16           C
ATOM    147  CD  PRO B  20     -14.327 144.821 373.759  1.00 63.91           C
ATOM    148  C   PRO B  20     -12.217 142.367 375.049  1.00 68.45           C
ATOM    149  O   PRO B  20     -11.856 143.255 375.805  1.00 74.27           O
ATOM    150  N   SER B  21     -11.614 141.187 374.920  1.00 72.09           N
ATOM    151  CA  SER B  21     -10.552 140.670 375.818  1.00 73.79           C
ATOM    152  CB  SER B  21     -10.309 139.196 375.581  1.00 67.99           C
ATOM    153  OG  SER B  21      -9.230 139.011 374.682  1.00 64.77           O
ATOM    154  C   SER B  21      -9.262 141.491 375.665  1.00 73.28           C
ATOM    155  O   SER B  21      -8.392 141.370 376.537  1.00 76.69           O
ATOM    156  N   GLU B  22      -9.119 142.292 374.604  1.00 68.90           N
ATOM    157  CA  GLU B  22      -7.889 143.103 374.378  1.00 72.33           C
ATOM    158  CB  GLU B  22      -7.763 143.530 372.908  1.00 72.02           C
ATOM    159  CG  GLU B  22      -7.568 142.361 371.947  1.00 82.29           C
ATOM    160  CD  GLU B  22      -8.846 141.776 371.348  1.00 92.69           C
ATOM    161  OE1 GLU B  22      -9.473 142.455 370.497  1.00 95.48           O
ATOM    162  OE2 GLU B  22      -9.225 140.648 371.741  1.00 83.80           O
ATOM    163  C   GLU B  22      -7.881 144.294 375.356  1.00 58.11           C
ATOM    164  O   GLU B  22      -6.789 144.790 375.651  1.00 57.96           O
ATOM    165  N   TYR B  23      -9.046 144.715 375.857  1.00 58.33           N
ATOM    166  CA  TYR B  23      -9.185 145.849 376.806  1.00 58.58           C
ATOM    167  CB  TYR B  23     -10.639 146.312 376.948  1.00 58.41           C
ATOM    168  CG  TYR B  23     -10.767 147.496 377.874  1.00 62.01           C
ATOM    169  CD1 TYR B  23     -10.418 148.772 377.452  1.00 52.64           C
ATOM    170  CE1 TYR B  23     -10.493 149.864 378.301  1.00 53.43           C
ATOM    171  CZ  TYR B  23     -10.887 149.682 379.616  1.00 59.05           C
ATOM    172  OH  TYR B  23     -10.960 150.743 380.478  1.00 53.02           O
ATOM    173  CE2 TYR B  23     -11.224 148.411 380.059  1.00 58.01           C
ATOM    174  CD2 TYR B  23     -11.158 147.331 379.194  1.00 56.13           C
ATOM    175  C   TYR B  23      -8.572 145.460 378.159  1.00 63.94           C
ATOM    176  O   TYR B  23      -7.643 146.176 378.610  1.00 58.04           O
ATOM    177  N   TRP B  24      -9.041 144.351 378.754  1.00 60.04           N
ATOM    178  CA  TRP B  24      -8.738 143.965 380.164  1.00 65.41           C
ATOM    179  CB  TRP B  24     -10.014 143.546 380.915  1.00 61.15           C
ATOM    180  CG  TRP B  24     -10.919 142.621 380.160  1.00 69.19           C
ATOM    181  CD1 TRP B  24     -12.042 142.962 379.461  1.00 68.50           C
ATOM    182  NE1 TRP B  24     -12.605 141.850 378.897  1.00 63.67           N
ATOM    183  CE2 TRP B  24     -11.853 140.752 379.220  1.00 69.40           C
ATOM    184  CD2 TRP B  24     -10.764 141.198 380.003  1.00 70.12           C
ATOM    185  CE3 TRP B  24      -9.832 140.256 380.461  1.00 73.63           C
ATOM    186  CZ3 TRP B  24     -10.006 138.929 380.130  1.00 76.68           C
ATOM    187  CH2 TRP B  24     -11.089 138.513 379.351  1.00 69.47           C
ATOM    188  CZ2 TRP B  24     -12.029 139.406 378.891  1.00 66.31           C
ATOM    189  C   TRP B  24      -7.647 142.886 380.247  1.00 62.96           C
ATOM    190  O   TRP B  24      -7.094 142.709 381.347  1.00 71.78           O
ATOM    191  N   ASP B  25      -7.317 142.204 379.146  1.00 66.32           N
ATOM    192  CA  ASP B  25      -6.394 141.040 379.177  1.00 66.43           C
ATOM    193  CB  ASP B  25      -6.757 139.983 378.134  1.00 68.63           C
ATOM    194  CG  ASP B  25      -5.767 138.836 378.070  1.00 66.98           C
ATOM    195  OD1 ASP B  25      -4.977 138.683 379.026  1.00 69.33           O
ATOM    196  OD2 ASP B  25      -5.777 138.128 377.045  1.00 76.68           O
ATOM    197  C   ASP B  25      -4.964 141.549 379.004  1.00 70.56           C
ATOM    198  O   ASP B  25      -4.404 141.421 377.885  1.00 66.40           O
ATOM    199  N   TYR B  26      -4.392 142.044 380.101  1.00 67.54           N
ATOM    200  CA  TYR B  26      -3.105 142.785 380.132  1.00 69.79           C
ATOM    201  CB  TYR B  26      -2.900 143.493 381.478  1.00 68.57           C
ATOM    202  CG  TYR B  26      -3.005 142.654 382.730  1.00 65.03           C
ATOM    203  CD1 TYR B  26      -1.905 141.971 383.236  1.00 67.77           C
ATOM    204  CE1 TYR B  26      -1.980 141.241 384.410  1.00 63.91           C
ATOM    205  CZ  TYR B  26      -3.172 141.189 385.108  1.00 67.85           C
ATOM    206  OH  TYR B  26      -3.262 140.468 386.265  1.00 81.27           O
ATOM    207  CE2 TYR B  26      -4.274 141.886 384.643  1.00 63.27           C
ATOM    208  CD2 TYR B  26      -4.180 142.619 383.470  1.00 68.03           C
ATOM    209  C   TYR B  26      -1.931 141.859 379.801  1.00 64.58           C
ATOM    210  O   TYR B  26      -0.931 142.369 379.281  1.00 57.84           O
ATOM    211  N   GLU B  27      -2.039 140.561 380.090  1.00 69.95           N
ATOM    212  CA  GLU B  27      -0.941 139.583 379.844  1.00 75.26           C
ATOM    213  CB  GLU B  27      -1.177 138.270 380.595  1.00 81.36           C
ATOM    214  CG  GLU B  27      -0.481 138.226 381.944  1.00 80.26           C
ATOM    215  CD  GLU B  27      -0.553 136.884 382.652  1.00 87.62           C
ATOM    216  OE1 GLU B  27       0.523 136.318 382.980  1.00 83.24           O
ATOM    217  OE2 GLU B  27      -1.689 136.410 382.883  1.00 93.41           O
ATOM    218  C   GLU B  27      -0.776 139.334 378.340  1.00 73.37           C
ATOM    219  O   GLU B  27       0.340 138.943 377.951  1.00 74.38           O
ATOM    220  N   SER B  28      -1.827 139.563 377.542  1.00 73.99           N
ATOM    221  CA  SER B  28      -1.852 139.368 376.066  1.00 78.34           C
ATOM    222  CB  SER B  28      -3.188 138.848 375.608  1.00 74.88           C
ATOM    223  OG  SER B  28      -3.452 137.582 376.189  1.00 77.14           O
ATOM    224  C   SER B  28      -1.514 140.668 375.326  1.00 81.59           C
ATOM    225  O   SER B  28      -1.308 140.588 374.091  1.00 78.52           O
ATOM    226  N   HIS B  29      -1.479 141.808 376.031  1.00 76.09           N
ATOM    227  CA  HIS B  29      -1.153 143.146 375.459  1.00 75.26           C
ATOM    228  CB  HIS B  29      -1.504 144.280 376.438  1.00 75.62           C
ATOM    229  CG  HIS B  29      -1.092 145.635 375.962  1.00 73.80           C
ATOM    230  ND1 HIS B  29      -1.763 146.301 374.949  1.00 75.37           N
ATOM    231  CE1 HIS B  29      -1.193 147.468 374.734  1.00 68.22           C
ATOM    232  NE2 HIS B  29      -0.164 147.588 375.587  1.00 74.82           N
ATOM    233  CD2 HIS B  29      -0.088 146.450 376.349  1.00 77.59           C
ATOM    234  C   HIS B  29       0.326 143.180 375.035  1.00 69.76           C
ATOM    235  O   HIS B  29       1.173 142.674 375.793  1.00 62.13           O
ATOM    236  N   VAL B  30       0.598 143.750 373.857  1.00 67.79           N
ATOM    237  CA  VAL B  30       1.944 143.841 373.210  1.00 64.88           C
ATOM    238  CB  VAL B  30       1.840 143.654 371.684  1.00 61.49           C
ATOM    239  CG1 VAL B  30       3.151 143.978 370.977  1.00 61.85           C
ATOM    240  CG2 VAL B  30       1.341 142.263 371.327  1.00 60.99           C
ATOM    241  C   VAL B  30       2.526 145.216 373.544  1.00 65.48           C
ATOM    242  O   VAL B  30       1.970 146.231 373.062  1.00 64.60           O
ATOM    243  N   VAL B  31       3.581 145.245 374.357  1.00 66.12           N
ATOM    244  CA  VAL B  31       4.244 146.501 374.813  1.00 63.20           C
ATOM    245  CB  VAL B  31       4.826 146.335 376.228  1.00 72.72           C
ATOM    246  CG1 VAL B  31       5.479 147.618 376.722  1.00 73.52           C
ATOM    247  CG2 VAL B  31       3.771 145.842 377.212  1.00 75.69           C
ATOM    248  C   VAL B  31       5.328 146.843 373.789  1.00 64.39           C
ATOM    249  O   VAL B  31       6.194 145.979 373.542  1.00 59.33           O
ATOM    250  N   GLU B  32       5.284 148.055 373.230  1.00 63.03           N
ATOM    251  CA  GLU B  32       6.271 148.552 372.240  1.00 60.64           C
ATOM    252  CB  GLU B  32       5.538 149.091 371.012  1.00 59.33           C
ATOM    253  CG  GLU B  32       4.888 147.968 370.220  1.00 63.39           C
ATOM    254  CD  GLU B  32       4.224 148.416 368.938  1.00 69.53           C
ATOM    255  OE1 GLU B  32       3.916 149.630 368.840  1.00 70.34           O
ATOM    256  OE2 GLU B  32       4.041 147.557 368.034  1.00 80.02           O
ATOM    257  C   GLU B  32       7.180 149.581 372.918  1.00 59.99           C
ATOM    258  O   GLU B  32       6.749 150.741 373.085  1.00 60.86           O
ATOM    259  N   TRP B  33       8.418 149.165 373.200  1.00 61.62           N
ATOM    260  CA  TRP B  33       9.472 149.905 373.946  1.00 64.03           C
ATOM    261  CB  TRP B  33      10.435 148.895 374.589  1.00 67.96           C
ATOM    262  CG  TRP B  33       9.687 147.982 375.509  1.00 74.87           C
ATOM    263  CD1 TRP B  33       8.935 146.893 375.169  1.00 74.09           C
ATOM    264  NE1 TRP B  33       8.350 146.348 376.278  1.00 77.38           N
ATOM    265  CE2 TRP B  33       8.690 147.096 377.370  1.00 79.65           C
ATOM    266  CD2 TRP B  33       9.519 148.150 376.924  1.00 84.20           C
ATOM    267  CE3 TRP B  33      10.004 149.077 377.853  1.00 83.99           C
ATOM    268  CZ3 TRP B  33       9.653 148.926 379.176  1.00 89.40           C
ATOM    269  CH2 TRP B  33       8.825 147.878 379.592  1.00 91.24           C
ATOM    270  CZ2 TRP B  33       8.332 146.947 378.707  1.00 80.38           C
ATOM    271  C   TRP B  33      10.192 150.881 373.015  1.00 59.70           C
ATOM    272  O   TRP B  33      10.944 150.410 372.169  1.00 79.73           O
ATOM    273  N   GLY B  34       9.944 152.185 373.162  1.00 64.85           N
ATOM    274  CA  GLY B  34      10.700 153.268 372.501  1.00 66.32           C
ATOM    275  C   GLY B  34      12.189 153.198 372.843  1.00 64.16           C
ATOM    276  O   GLY B  34      12.620 152.186 373.463  1.00 61.90           O
ATOM    277  N   ASN B  35      12.962 154.234 372.498  1.00 63.84           N
ATOM    278  CA  ASN B  35      14.431 154.249 372.747  1.00 65.77           C
ATOM    279  CB  ASN B  35      15.244 154.350 371.452  1.00 66.90           C
ATOM    280  CG  ASN B  35      16.670 153.871 371.648  1.00 67.77           C
ATOM    281  OD1 ASN B  35      17.126 153.715 372.780  1.00 58.34           O
ATOM    282  ND2 ASN B  35      17.384 153.624 370.560  1.00 68.59           N
ATOM    283  C   ASN B  35      14.778 155.347 373.766  1.00 56.70           C
ATOM    284  O   ASN B  35      14.401 156.523 373.546  1.00 53.08           O
ATOM    285  N   GLN B  36      15.510 154.979 374.823  1.00 59.82           N
ATOM    286  CA  GLN B  36      15.801 155.878 375.969  1.00 67.28           C
ATOM    287  CB  GLN B  36      16.382 155.110 377.167  1.00 74.42           C
ATOM    288  CG  GLN B  36      16.171 155.843 378.500  1.00 87.64           C
ATOM    289  CD  GLN B  36      16.473 155.074 379.772  1.00 92.98           C
ATOM    290  OE1 GLN B  36      15.765 154.140 380.151  1.00 98.93           O
ATOM    291  NE2 GLN B  36      17.504 155.502 380.486  1.00 83.39           N
ATOM    292  C   GLN B  36      16.684 157.048 375.499  1.00 66.98           C
ATOM    293  O   GLN B  36      16.695 158.057 376.230  1.00 58.28           O
ATOM    294  N   ASP B  37      17.315 156.972 374.308  1.00 60.57           N
ATOM    295  CA  ASP B  37      18.246 158.008 373.766  1.00 57.69           C
ATOM    296  CB  ASP B  37      18.979 157.509 372.518  1.00 70.67           C
ATOM    297  CG  ASP B  37      19.921 156.337 372.758  1.00 72.83           C
ATOM    298  OD1 ASP B  37      20.069 155.928 373.925  1.00 74.56           O
ATOM    299  OD2 ASP B  37      20.506 155.840 371.768  1.00 70.23           O
ATOM    300  C   ASP B  37      17.517 159.322 373.428  1.00 55.12           C
ATOM    301  O   ASP B  37      18.196 160.356 373.256  1.00 58.77           O
ATOM    302  N   ASP B  38      16.191 159.313 373.320  1.00 53.35           N
ATOM    303  CA  ASP B  38      15.378 160.550 373.173  1.00 57.63           C
ATOM    304  CB  ASP B  38      13.935 160.231 372.771  1.00 65.06           C
ATOM    305  CG  ASP B  38      13.716 159.876 371.306  1.00 66.31           C
ATOM    306  OD1 ASP B  38      14.704 159.630 370.601  1.00 65.62           O
ATOM    307  OD2 ASP B  38      12.545 159.861 370.883  1.00 70.18           O
ATOM    308  C   ASP B  38      15.365 161.330 374.500  1.00 59.61           C
ATOM    309  O   ASP B  38      14.970 162.507 374.465  1.00 58.40           O
ATOM    310  N   TYR B  39      15.757 160.708 375.622  1.00 54.73           N
ATOM    311  CA  TYR B  39      15.587 161.268 376.997  1.00 62.17           C
ATOM    312  CB  TYR B  39      14.640 160.382 377.819  1.00 53.59           C
ATOM    313  CG  TYR B  39      13.299 160.266 377.150  1.00 57.39           C
ATOM    314  CD1 TYR B  39      12.411 161.330 377.185  1.00 51.85           C
ATOM    315  CE1 TYR B  39      11.208 161.278 376.507  1.00 52.34           C
ATOM    316  CZ  TYR B  39      10.872 160.158 375.773  1.00 52.05           C
ATOM    317  OH  TYR B  39       9.668 160.145 375.123  1.00 53.74           O
ATOM    318  CE2 TYR B  39      11.750 159.087 375.714  1.00 53.31           C
ATOM    319  CD2 TYR B  39      12.963 159.157 376.381  1.00 54.08           C
ATOM    320  C   TYR B  39      16.947 161.495 377.667  1.00 57.72           C
ATOM    321  O   TYR B  39      17.792 160.596 377.699  1.00 65.95           O
ATOM    322  N   GLN B  40      17.151 162.700 378.187  1.00 61.69           N
ATOM    323  CA  GLN B  40      18.329 163.037 379.027  1.00 65.55           C
ATOM    324  CB  GLN B  40      19.098 164.215 378.417  1.00 74.82           C
ATOM    325  CG  GLN B  40      20.571 164.280 378.814  1.00 78.69           C
ATOM    326  CD  GLN B  40      21.246 165.515 378.260  1.00 85.42           C
ATOM    327  OE1 GLN B  40      21.871 166.292 378.982  1.00 80.62           O
ATOM    328  NE2 GLN B  40      21.103 165.725 376.961  1.00 88.49           N
ATOM    329  C   GLN B  40      17.819 163.316 380.446  1.00 61.98           C
ATOM    330  O   GLN B  40      16.918 164.185 380.614  1.00 53.56           O
ATOM    331  N   LEU B  41      18.349 162.564 381.411  1.00 61.52           N
ATOM    332  CA  LEU B  41      17.981 162.633 382.848  1.00 68.20           C
ATOM    333  CB  LEU B  41      18.387 161.325 383.537  1.00 65.06           C
ATOM    334  CG  LEU B  41      17.877 160.044 382.877  1.00 69.07           C
ATOM    335  CD1 LEU B  41      18.393 158.823 383.619  1.00 71.56           C
ATOM    336  CD2 LEU B  41      16.355 160.022 382.792  1.00 69.39           C
ATOM    337  C   LEU B  41      18.687 163.844 383.467  1.00 70.34           C
ATOM    338  O   LEU B  41      19.790 164.196 382.993  1.00 66.83           O
ATOM    339  N   VAL B  42      18.076 164.458 384.480  1.00 72.97           N
ATOM    340  CA  VAL B  42      18.489 165.794 384.998  1.00 74.64           C
ATOM    341  CB  VAL B  42      17.418 166.861 384.704  1.00 76.20           C
ATOM    342  CG1 VAL B  42      17.858 168.228 385.208  1.00 77.99           C
ATOM    343  CG2 VAL B  42      17.062 166.923 383.222  1.00 74.44           C
ATOM    344  C   VAL B  42      18.806 165.699 386.495  1.00 76.04           C
ATOM    345  O   VAL B  42      19.832 166.262 386.891  1.00 75.83           O
ATOM    346  N   ARG B  43      17.949 165.052 387.291  1.00 74.86           N
ATOM    347  CA  ARG B  43      18.131 164.890 388.762  1.00 75.48           C
ATOM    348  CB  ARG B  43      17.972 166.231 389.486  1.00 80.39           C
ATOM    349  CG  ARG B  43      16.542 166.749 389.499  1.00 84.78           C
ATOM    350  CD  ARG B  43      16.431 168.226 389.807  1.00 86.97           C
ATOM    351  NE  ARG B  43      15.069 168.657 389.520  1.00 85.28           N
ATOM    352  CZ  ARG B  43      14.128 168.950 390.421  1.00 88.53           C
ATOM    353  NH1 ARG B  43      14.380 168.892 391.720  1.00 82.63           N
ATOM    354  NH2 ARG B  43      12.925 169.316 390.007  1.00 89.09           N
ATOM    355  C   ARG B  43      17.096 163.902 389.311  1.00 71.76           C
ATOM    356  O   ARG B  43      16.178 163.526 388.563  1.00 58.98           O
ATOM    357  N   LYS B  44      17.227 163.531 390.588  1.00 78.40           N
ATOM    358  CA  LYS B  44      16.251 162.676 391.313  1.00 79.41           C
ATOM    359  CB  LYS B  44      16.919 162.013 392.519  1.00 85.87           C
ATOM    360  CG  LYS B  44      16.090 160.928 393.195  1.00 89.90           C
ATOM    361  CD  LYS B  44      16.911 159.994 394.052  1.00 91.79           C
ATOM    362  CE  LYS B  44      17.801 159.085 393.233  1.00 95.51           C
ATOM    363  NZ  LYS B  44      18.568 158.161 394.098  1.00100.17           N
ATOM    364  C   LYS B  44      15.049 163.534 391.729  1.00 78.16           C
ATOM    365  O   LYS B  44      15.249 164.713 392.066  1.00 82.00           O
ATOM    366  N   LEU B  45      13.849 162.950 391.694  1.00 77.96           N
ATOM    367  CA  LEU B  45      12.566 163.613 392.053  1.00 75.28           C
ATOM    368  CB  LEU B  45      11.637 163.594 390.838  1.00 75.15           C
ATOM    369  CG  LEU B  45      11.740 164.792 389.901  1.00 78.26           C
ATOM    370  CD1 LEU B  45      10.540 164.826 388.968  1.00 78.15           C
ATOM    371  CD2 LEU B  45      11.852 166.095 390.678  1.00 80.02           C
ATOM    372  C   LEU B  45      11.920 162.883 393.232  1.00 76.61           C
ATOM    373  O   LEU B  45      11.588 163.550 394.220  1.00 77.38           O
ATOM    374  N   GLY B  46      11.711 161.573 393.090  1.00 85.40           N
ATOM    375  CA  GLY B  46      11.190 160.667 394.132  1.00 86.24           C
ATOM    376  C   GLY B  46      11.996 159.384 394.156  1.00 96.60           C
ATOM    377  O   GLY B  46      13.039 159.329 393.460  1.00 92.48           O
ATOM    378  N   ARG B  47      11.535 158.386 394.913  1.00109.07           N
ATOM    379  CA  ARG B  47      12.242 157.092 395.103  1.00115.84           C
ATOM    380  CB  ARG B  47      13.506 157.315 395.941  1.00121.22           C
ATOM    381  CG  ARG B  47      14.484 156.151 395.918  1.00130.28           C
ATOM    382  CD  ARG B  47      15.703 156.439 396.770  1.00137.12           C
ATOM    383  NE  ARG B  47      16.702 155.385 396.664  1.00143.60           N
ATOM    384  CZ  ARG B  47      17.850 155.352 397.337  1.00149.15           C
ATOM    385  NH1 ARG B  47      18.163 156.322 398.181  1.00150.30           N
ATOM    386  NH2 ARG B  47      18.687 154.342 397.163  1.00151.18           N
ATOM    387  C   ARG B  47      11.285 156.095 395.765  1.00119.95           C
ATOM    388  O   ARG B  47      11.635 155.563 396.835  1.00130.00           O
ATOM    389  N   GLY B  48      10.132 155.846 395.136  1.00111.38           N
ATOM    390  CA  GLY B  48       9.003 155.110 395.737  1.00109.34           C
ATOM    391  C   GLY B  48       9.300 153.636 395.987  1.00108.54           C
ATOM    392  O   GLY B  48      10.472 153.228 395.863  1.00101.04           O
ATOM    393  N   LYS B  49       8.251 152.871 396.320  1.00109.39           N
ATOM    394  CA  LYS B  49       8.288 151.451 396.776  1.00112.09           C
ATOM    395  CB  LYS B  49       6.859 150.973 397.071  1.00115.57           C
ATOM    396  CG  LYS B  49       6.707 149.567 397.643  1.00118.66           C
ATOM    397  CD  LYS B  49       5.253 149.183 397.891  1.00125.03           C
ATOM    398  CE  LYS B  49       5.040 147.711 398.180  1.00125.16           C
ATOM    399  NZ  LYS B  49       5.509 147.343 399.537  1.00127.11           N
ATOM    400  C   LYS B  49       8.969 150.562 395.724  1.00107.68           C
ATOM    401  O   LYS B  49       9.709 149.648 396.126  1.00111.05           O
ATOM    402  N   TYR B  50       8.733 150.807 394.433  1.00107.07           N
ATOM    403  CA  TYR B  50       9.168 149.904 393.334  1.00113.19           C
ATOM    404  CB  TYR B  50       7.994 149.013 392.914  1.00120.82           C
ATOM    405  CG  TYR B  50       7.888 147.715 393.675  1.00133.20           C
ATOM    406  CD1 TYR B  50       8.972 146.854 393.762  1.00141.07           C
ATOM    407  CE1 TYR B  50       8.893 145.655 394.451  1.00142.46           C
ATOM    408  CZ  TYR B  50       7.706 145.293 395.062  1.00147.71           C
ATOM    409  OH  TYR B  50       7.638 144.107 395.734  1.00148.30           O
ATOM    410  CE2 TYR B  50       6.608 146.137 394.984  1.00143.70           C
ATOM    411  CD2 TYR B  50       6.705 147.335 394.292  1.00135.14           C
ATOM    412  C   TYR B  50       9.746 150.697 392.153  1.00111.89           C
ATOM    413  O   TYR B  50       9.708 150.179 391.022  1.00108.64           O
ATOM    414  N   SER B  51      10.320 151.881 392.390  1.00106.21           N
ATOM    415  CA  SER B  51      10.866 152.737 391.304  1.00100.98           C
ATOM    416  CB  SER B  51       9.746 153.444 390.578  1.00 97.73           C
ATOM    417  OG  SER B  51       8.957 154.212 391.473  1.00 94.08           O
ATOM    418  C   SER B  51      11.910 153.734 391.820  1.00 94.62           C
ATOM    419  O   SER B  51      12.039 153.903 393.044  1.00 94.31           O
ATOM    420  N   GLU B  52      12.637 154.347 390.884  1.00 89.95           N
ATOM    421  CA  GLU B  52      13.491 155.544 391.093  1.00 87.81           C
ATOM    422  CB  GLU B  52      14.968 155.150 391.031  1.00 93.03           C
ATOM    423  CG  GLU B  52      15.863 156.005 391.908  1.00102.98           C
ATOM    424  CD  GLU B  52      17.313 155.551 391.959  1.00105.78           C
ATOM    425  OE1 GLU B  52      18.045 155.784 390.977  1.00 99.86           O
ATOM    426  OE2 GLU B  52      17.705 154.959 392.982  1.00114.85           O
ATOM    427  C   GLU B  52      13.098 156.569 390.023  1.00 78.29           C
ATOM    428  O   GLU B  52      13.274 156.272 388.828  1.00 81.61           O
ATOM    429  N   VAL B  53      12.535 157.704 390.435  1.00 68.92           N
ATOM    430  CA  VAL B  53      11.916 158.708 389.519  1.00 63.01           C
ATOM    431  CB  VAL B  53      10.585 159.229 390.080  1.00 60.63           C
ATOM    432  CG1 VAL B  53       9.986 160.309 389.197  1.00 57.98           C
ATOM    433  CG2 VAL B  53       9.590 158.098 390.307  1.00 60.96           C
ATOM    434  C   VAL B  53      12.915 159.842 389.283  1.00 67.29           C
ATOM    435  O   VAL B  53      13.631 160.215 390.232  1.00 69.76           O
ATOM    436  N   PHE B  54      12.962 160.343 388.045  1.00 67.89           N
ATOM    437  CA  PHE B  54      13.958 161.326 387.550  1.00 65.79           C
ATOM    438  CB  PHE B  54      15.074 160.619 386.772  1.00 68.42           C
ATOM    439  CG  PHE B  54      16.054 159.846 387.621  1.00 74.48           C
ATOM    440  CD1 PHE B  54      15.761 158.562 388.059  1.00 74.60           C
ATOM    441  CE1 PHE B  54      16.669 157.854 388.833  1.00 74.82           C
ATOM    442  CZ  PHE B  54      17.872 158.421 389.185  1.00 77.40           C
ATOM    443  CD2 PHE B  54      17.274 160.399 387.979  1.00 72.74           C
ATOM    444  CE2 PHE B  54      18.175 159.693 388.762  1.00 75.21           C
ATOM    445  C   PHE B  54      13.252 162.344 386.658  1.00 62.10           C
ATOM    446  O   PHE B  54      12.507 161.932 385.752  1.00 67.51           O
ATOM    447  N   GLU B  55      13.498 163.632 386.896  1.00 65.94           N
ATOM    448  CA  GLU B  55      13.149 164.708 385.934  1.00 66.66           C
ATOM    449  CB  GLU B  55      13.267 166.086 386.579  1.00 71.58           C
ATOM    450  CG  GLU B  55      12.713 167.202 385.720  1.00 78.24           C
ATOM    451  CD  GLU B  55      13.429 168.529 385.907  1.00 85.02           C
ATOM    452  OE1 GLU B  55      13.459 169.014 387.054  1.00 87.86           O
ATOM    453  OE2 GLU B  55      13.970 169.069 384.906  1.00 90.46           O
ATOM    454  C   GLU B  55      14.094 164.544 384.742  1.00 65.78           C
ATOM    455  O   GLU B  55      15.263 164.182 384.976  1.00 65.98           O
ATOM    456  N   ALA B  56      13.587 164.718 383.520  1.00 67.05           N
ATOM    457  CA  ALA B  56      14.340 164.504 382.261  1.00 64.37           C
ATOM    458  CB  ALA B  56      14.167 163.081 381.774  1.00 62.60           C
ATOM    459  C   ALA B  56      13.860 165.505 381.212  1.00 61.76           C
ATOM    460  O   ALA B  56      12.748 166.046 381.375  1.00 58.19           O
ATOM    461  N   ILE B  57      14.680 165.724 380.180  1.00 64.47           N
ATOM    462  CA  ILE B  57      14.288 166.433 378.926  1.00 64.92           C
ATOM    463  CB  ILE B  57      15.297 167.537 378.559  1.00 71.37           C
ATOM    464  CG1 ILE B  57      15.762 168.327 379.784  1.00 80.68           C
ATOM    465  CG2 ILE B  57      14.705 168.443 377.490  1.00 73.79           C
ATOM    466  CD1 ILE B  57      14.636 169.017 380.533  1.00 90.69           C
ATOM    467  C   ILE B  57      14.178 165.397 377.804  1.00 60.36           C
ATOM    468  O   ILE B  57      15.092 164.525 377.685  1.00 53.22           O
ATOM    469  N   ASN B  58      13.097 165.468 377.028  1.00 60.06           N
ATOM    470  CA  ASN B  58      13.023 164.823 375.690  1.00 66.38           C
ATOM    471  CB  ASN B  58      11.587 164.557 375.244  1.00 64.17           C
ATOM    472  CG  ASN B  58      11.486 163.836 373.911  1.00 70.30           C
ATOM    473  OD1 ASN B  58      12.457 163.731 373.168  1.00 67.87           O
ATOM    474  ND2 ASN B  58      10.308 163.325 373.593  1.00 77.28           N
ATOM    475  C   ASN B  58      13.753 165.752 374.712  1.00 73.78           C
ATOM    476  O   ASN B  58      13.279 166.892 374.519  1.00 73.95           O
ATOM    477  N   ILE B  59      14.859 165.285 374.129  1.00 78.97           N
ATOM    478  CA  ILE B  59      15.797 166.107 373.300  1.00 86.04           C
ATOM    479  CB  ILE B  59      17.228 165.535 373.398  1.00 82.95           C
ATOM    480  CG1 ILE B  59      17.399 164.223 372.626  1.00 80.99           C
ATOM    481  CG2 ILE B  59      17.632 165.381 374.857  1.00 81.20           C
ATOM    482  CD1 ILE B  59      18.730 163.539 372.870  1.00 83.25           C
ATOM    483  C   ILE B  59      15.295 166.206 371.846  1.00 88.83           C
ATOM    484  O   ILE B  59      15.983 166.871 371.034  1.00 86.11           O
ATOM    485  N   THR B  60      14.145 165.593 371.531  1.00 84.48           N
ATOM    486  CA  THR B  60      13.497 165.607 370.191  1.00 79.83           C
ATOM    487  CB  THR B  60      12.811 164.271 369.881  1.00 77.64           C
ATOM    488  OG1 THR B  60      11.583 164.236 370.608  1.00 77.19           O
ATOM    489  CG2 THR B  60      13.667 163.068 370.218  1.00 72.08           C
ATOM    490  C   THR B  60      12.469 166.743 370.112  1.00 81.90           C
ATOM    491  O   THR B  60      12.043 167.062 368.990  1.00 83.59           O
ATOM    492  N   ASN B  61      12.052 167.307 371.248  1.00 76.91           N
ATOM    493  CA  ASN B  61      11.094 168.445 371.262  1.00 79.19           C
ATOM    494  CB  ASN B  61       9.649 167.938 371.205  1.00 76.75           C
ATOM    495  CG  ASN B  61       9.295 167.086 372.405  1.00 79.25           C
ATOM    496  OD1 ASN B  61      10.182 166.545 373.065  1.00 77.82           O
ATOM    497  ND2 ASN B  61       8.010 166.964 372.699  1.00 73.31           N
ATOM    498  C   ASN B  61      11.331 169.351 372.479  1.00 75.83           C
ATOM    499  O   ASN B  61      10.511 170.253 372.686  1.00 85.29           O
ATOM    500  N   ASN B  62      12.395 169.127 373.254  1.00 76.46           N
ATOM    501  CA  ASN B  62      12.805 169.970 374.415  1.00 81.64           C
ATOM    502  CB  ASN B  62      13.283 171.349 373.942  1.00 84.86           C
ATOM    503  CG  ASN B  62      14.356 171.973 374.818  1.00 89.50           C
ATOM    504  OD1 ASN B  62      15.179 171.283 375.420  1.00 79.62           O
ATOM    505  ND2 ASN B  62      14.374 173.295 374.875  1.00 96.15           N
ATOM    506  C   ASN B  62      11.678 170.077 375.467  1.00 83.96           C
ATOM    507  O   ASN B  62      11.614 171.117 376.151  1.00 89.39           O
ATOM    508  N   GLU B  63      10.846 169.044 375.649  1.00 73.11           N
ATOM    509  CA  GLU B  63       9.791 169.043 376.699  1.00 74.49           C
ATOM    510  CB  GLU B  63       8.495 168.393 376.211  1.00 77.59           C
ATOM    511  CG  GLU B  63       7.356 169.379 376.011  1.00 81.76           C
ATOM    512  CD  GLU B  63       6.011 168.732 375.720  1.00 89.72           C
ATOM    513  OE1 GLU B  63       5.966 167.486 375.616  1.00 90.53           O
ATOM    514  OE2 GLU B  63       5.009 169.471 375.596  1.00 94.80           O
ATOM    515  C   GLU B  63      10.317 168.336 377.954  1.00 68.06           C
ATOM    516  O   GLU B  63      10.946 167.280 377.822  1.00 60.88           O
ATOM    517  N   LYS B  64      10.052 168.917 379.123  1.00 69.36           N
ATOM    518  CA  LYS B  64      10.387 168.327 380.443  1.00 75.05           C
ATOM    519  CB  LYS B  64      10.284 169.394 381.538  1.00 80.23           C
ATOM    520  CG  LYS B  64      11.008 169.062 382.837  1.00 85.60           C
ATOM    521  CD  LYS B  64      10.652 169.987 383.984  1.00 88.47           C
ATOM    522  CE  LYS B  64      10.899 171.449 383.677  1.00 93.38           C
ATOM    523  NZ  LYS B  64      10.848 172.281 384.903  1.00 97.81           N
ATOM    524  C   LYS B  64       9.418 167.169 380.703  1.00 64.65           C
ATOM    525  O   LYS B  64       8.220 167.361 380.484  1.00 61.87           O
ATOM    526  N   VAL B  65       9.931 166.015 381.128  1.00 55.53           N
ATOM    527  CA  VAL B  65       9.115 164.810 381.462  1.00 54.77           C
ATOM    528  CB  VAL B  65       9.085 163.751 380.332  1.00 55.09           C
ATOM    529  CG1 VAL B  65       8.522 164.292 379.026  1.00 52.06           C
ATOM    530  CG2 VAL B  65      10.444 163.098 380.117  1.00 53.84           C
ATOM    531  C   VAL B  65       9.664 164.195 382.751  1.00 54.70           C
ATOM    532  O   VAL B  65      10.731 164.627 383.259  1.00 54.48           O
ATOM    533  N   VAL B  66       8.945 163.196 383.244  1.00 54.81           N
ATOM    534  CA  VAL B  66       9.348 162.371 384.405  1.00 57.01           C
ATOM    535  CB  VAL B  66       8.261 162.404 385.494  1.00 63.35           C
ATOM    536  CG1 VAL B  66       8.362 161.210 386.433  1.00 67.30           C
ATOM    537  CG2 VAL B  66       8.296 163.721 386.258  1.00 64.48           C
ATOM    538  C   VAL B  66       9.602 160.961 383.884  1.00 56.13           C
ATOM    539  O   VAL B  66       8.744 160.431 383.129  1.00 54.18           O
ATOM    540  N   VAL B  67      10.722 160.384 384.302  1.00 53.48           N
ATOM    541  CA  VAL B  67      11.132 158.997 383.941  1.00 58.54           C
ATOM    542  CB  VAL B  67      12.505 158.960 383.247  1.00 55.45           C
ATOM    543  CG1 VAL B  67      12.945 157.536 382.942  1.00 55.84           C
ATOM    544  CG2 VAL B  67      12.496 159.806 381.983  1.00 54.42           C
ATOM    545  C   VAL B  67      11.120 158.176 385.224  1.00 57.59           C
ATOM    546  O   VAL B  67      11.997 158.392 386.093  1.00 60.05           O
ATOM    547  N   LYS B  68      10.132 157.291 385.334  1.00 59.18           N
ATOM    548  CA  LYS B  68       9.997 156.364 386.478  1.00 58.95           C
ATOM    549  CB  LYS B  68       8.511 156.205 386.823  1.00 61.94           C
ATOM    550  CG  LYS B  68       8.183 155.255 387.973  1.00 66.36           C
ATOM    551  CD  LYS B  68       6.697 154.991 388.094  1.00 67.17           C
ATOM    552  CE  LYS B  68       6.314 154.211 389.333  1.00 71.16           C
ATOM    553  NZ  LYS B  68       4.866 153.888 389.327  1.00 74.55           N
ATOM    554  C   LYS B  68      10.700 155.059 386.089  1.00 57.33           C
ATOM    555  O   LYS B  68      10.138 154.294 385.284  1.00 59.53           O
ATOM    556  N   ILE B  69      11.868 154.804 386.669  1.00 55.20           N
ATOM    557  CA  ILE B  69      12.676 153.579 386.408  1.00 59.66           C
ATOM    558  CB  ILE B  69      14.170 153.880 386.594  1.00 63.38           C
ATOM    559  CG1 ILE B  69      14.615 154.997 385.645  1.00 66.87           C
ATOM    560  CG2 ILE B  69      14.997 152.617 386.421  1.00 68.36           C
ATOM    561  CD1 ILE B  69      15.929 155.624 386.020  1.00 70.36           C
ATOM    562  C   ILE B  69      12.178 152.464 387.330  1.00 60.15           C
ATOM    563  O   ILE B  69      12.326 152.596 388.552  1.00 66.40           O
ATOM    564  N   LEU B  70      11.593 151.418 386.748  1.00 57.33           N
ATOM    565  CA  LEU B  70      10.950 150.301 387.486  1.00 63.02           C
ATOM    566  CB  LEU B  70       9.907 149.622 386.593  1.00 59.14           C
ATOM    567  CG  LEU B  70       8.940 150.551 385.856  1.00 60.56           C
ATOM    568  CD1 LEU B  70       7.852 149.748 385.164  1.00 62.65           C
ATOM    569  CD2 LEU B  70       8.330 151.576 386.801  1.00 59.89           C
ATOM    570  C   LEU B  70      12.030 149.307 387.939  1.00 73.18           C
ATOM    571  O   LEU B  70      12.813 148.856 387.090  1.00 79.27           O
ATOM    572  N   LYS B  71      12.047 148.991 389.237  1.00 82.26           N
ATOM    573  CA  LYS B  71      12.935 147.979 389.862  1.00 95.04           C
ATOM    574  CB  LYS B  71      13.050 148.232 391.371  1.00 99.78           C
ATOM    575  CG  LYS B  71      13.268 149.687 391.774  1.00 99.00           C
ATOM    576  CD  LYS B  71      14.030 149.859 393.069  1.00100.57           C
ATOM    577  CE  LYS B  71      15.527 149.698 392.895  1.00100.23           C
ATOM    578  NZ  LYS B  71      16.230 149.708 394.199  1.00101.41           N
ATOM    579  C   LYS B  71      12.367 146.595 389.562  1.00 98.81           C
ATOM    580  O   LYS B  71      11.149 146.428 389.515  1.00 91.41           O
ATOM    581  N   PRO B  72      13.229 145.572 389.348  1.00116.61           N
ATOM    582  CA  PRO B  72      12.782 144.223 388.990  1.00122.83           C
ATOM    583  CB  PRO B  72      14.045 143.370 389.199  1.00124.68           C
ATOM    584  CG  PRO B  72      15.181 144.325 388.914  1.00126.03           C
ATOM    585  CD  PRO B  72      14.696 145.666 389.429  1.00123.03           C
ATOM    586  C   PRO B  72      11.616 143.676 389.832  1.00120.69           C
ATOM    587  O   PRO B  72      11.844 143.060 390.863  1.00118.57           O
ATOM    588  N   VAL B  73      10.393 143.932 389.366  1.00114.28           N
ATOM    589  CA  VAL B  73       9.136 143.279 389.835  1.00111.65           C
ATOM    590  CB  VAL B  73       8.057 144.334 390.165  1.00107.73           C
ATOM    591  CG1 VAL B  73       7.374 144.877 388.915  1.00100.82           C
ATOM    592  CG2 VAL B  73       7.030 143.820 391.168  1.00107.47           C
ATOM    593  C   VAL B  73       8.705 142.300 388.733  1.00109.16           C
ATOM    594  O   VAL B  73       9.483 142.122 387.771  1.00114.45           O
ATOM    595  N   LYS B  74       7.530 141.680 388.863  1.00104.51           N
ATOM    596  CA  LYS B  74       6.965 140.766 387.836  1.00102.14           C
ATOM    597  CB  LYS B  74       5.743 140.027 388.392  1.00106.98           C
ATOM    598  CG  LYS B  74       6.036 139.090 389.558  1.00109.62           C
ATOM    599  CD  LYS B  74       4.808 138.417 390.148  1.00111.38           C
ATOM    600  CE  LYS B  74       4.542 137.040 389.576  1.00111.49           C
ATOM    601  NZ  LYS B  74       4.276 137.088 388.120  1.00110.93           N
ATOM    602  C   LYS B  74       6.638 141.581 386.577  1.00100.45           C
ATOM    603  O   LYS B  74       6.084 142.697 386.703  1.00 94.14           O
ATOM    604  N   LYS B  75       6.995 141.047 385.407  1.00 94.08           N
ATOM    605  CA  LYS B  75       6.683 141.645 384.084  1.00 97.12           C
ATOM    606  CB  LYS B  75       7.271 140.771 382.969  1.00 96.64           C
ATOM    607  CG  LYS B  75       7.110 141.307 381.551  1.00 97.09           C
ATOM    608  CD  LYS B  75       8.092 140.698 380.570  1.00 96.52           C
ATOM    609  CE  LYS B  75       9.456 141.358 380.621  1.00 91.49           C
ATOM    610  NZ  LYS B  75      10.426 140.685 379.727  1.00 88.79           N
ATOM    611  C   LYS B  75       5.161 141.810 383.970  1.00 92.95           C
ATOM    612  O   LYS B  75       4.719 142.787 383.338  1.00 94.13           O
ATOM    613  N   LYS B  76       4.406 140.890 384.579  1.00 90.95           N
ATOM    614  CA  LYS B  76       2.917 140.872 384.635  1.00 90.12           C
ATOM    615  CB  LYS B  76       2.465 139.710 385.529  1.00 97.80           C
ATOM    616  CG  LYS B  76       1.149 139.041 385.154  1.00 97.85           C
ATOM    617  CD  LYS B  76       0.975 137.664 385.778  1.00100.94           C
ATOM    618  CE  LYS B  76       2.121 136.716 385.474  1.00102.56           C
ATOM    619  NZ  LYS B  76       1.827 135.329 385.906  1.00103.85           N
ATOM    620  C   LYS B  76       2.416 142.206 385.199  1.00 85.16           C
ATOM    621  O   LYS B  76       1.498 142.811 384.604  1.00 78.84           O
ATOM    622  N   LYS B  77       3.018 142.623 386.315  1.00 80.32           N
ATOM    623  CA  LYS B  77       2.673 143.846 387.082  1.00 80.14           C
ATOM    624  CB  LYS B  77       3.503 143.880 388.370  1.00 85.69           C
ATOM    625  CG  LYS B  77       2.987 144.808 389.458  1.00 93.16           C
ATOM    626  CD  LYS B  77       3.832 144.774 390.719  1.00 96.89           C
ATOM    627  CE  LYS B  77       3.250 145.604 391.843  1.00 99.48           C
ATOM    628  NZ  LYS B  77       3.110 147.026 391.444  1.00 98.50           N
ATOM    629  C   LYS B  77       2.937 145.085 386.218  1.00 70.31           C
ATOM    630  O   LYS B  77       2.141 146.036 386.293  1.00 66.69           O
ATOM    631  N   ILE B  78       4.021 145.073 385.439  1.00 65.38           N
ATOM    632  CA  ILE B  78       4.414 146.199 384.539  1.00 64.27           C
ATOM    633  CB  ILE B  78       5.894 146.085 384.137  1.00 65.70           C
ATOM    634  CG1 ILE B  78       6.788 146.000 385.375  1.00 63.81           C
ATOM    635  CG2 ILE B  78       6.293 147.230 383.222  1.00 68.61           C
ATOM    636  CD1 ILE B  78       8.247 145.841 385.064  1.00 69.43           C
ATOM    637  C   ILE B  78       3.467 146.206 383.336  1.00 62.93           C
ATOM    638  O   ILE B  78       2.919 147.289 383.006  1.00 60.29           O
ATOM    639  N   LYS B  79       3.211 145.035 382.744  1.00 59.33           N
ATOM    640  CA  LYS B  79       2.214 144.907 381.650  1.00 61.60           C
ATOM    641  CB  LYS B  79       2.048 143.454 381.192  1.00 64.94           C
ATOM    642  CG  LYS B  79       3.067 142.966 380.167  1.00 65.74           C
ATOM    643  CD  LYS B  79       2.503 141.914 379.234  1.00 68.34           C
ATOM    644  CE  LYS B  79       3.492 141.461 378.184  1.00 72.81           C
ATOM    645  NZ  LYS B  79       2.821 140.675 377.123  1.00 77.21           N
ATOM    646  C   LYS B  79       0.876 145.474 382.133  1.00 61.92           C
ATOM    647  O   LYS B  79       0.196 146.159 381.330  1.00 63.31           O
ATOM    648  N   ARG B  80       0.507 145.190 383.388  1.00 53.86           N
ATOM    649  CA  ARG B  80      -0.788 145.634 383.957  1.00 52.65           C
ATOM    650  CB  ARG B  80      -1.087 144.933 385.289  1.00 49.56           C
ATOM    651  CG  ARG B  80      -2.489 145.218 385.814  1.00 49.09           C
ATOM    652  CD  ARG B  80      -2.718 144.588 387.180  1.00 50.16           C
ATOM    653  NE  ARG B  80      -1.789 145.127 388.164  1.00 52.19           N
ATOM    654  CZ  ARG B  80      -1.626 144.658 389.386  1.00 55.43           C
ATOM    655  NH1 ARG B  80      -2.366 143.650 389.804  1.00 59.26           N
ATOM    656  NH2 ARG B  80      -0.742 145.213 390.197  1.00 53.75           N
ATOM    657  C   ARG B  80      -0.769 147.162 384.092  1.00 45.11           C
ATOM    658  O   ARG B  80      -1.740 147.787 383.630  1.00 48.14           O
ATOM    659  N   GLU B  81       0.290 147.739 384.675  1.00 41.61           N
ATOM    660  CA  GLU B  81       0.397 149.220 384.834  1.00 45.47           C
ATOM    661  CB  GLU B  81       1.637 149.677 385.620  1.00 43.34           C
ATOM    662  CG  GLU B  81       1.662 151.205 385.812  1.00 46.10           C
ATOM    663  CD  GLU B  81       2.644 151.812 386.810  1.00 43.47           C
ATOM    664  OE1 GLU B  81       3.492 151.076 387.305  1.00 44.94           O
ATOM    665  OE2 GLU B  81       2.550 153.048 387.095  1.00 55.51           O
ATOM    666  C   GLU B  81       0.374 149.858 383.438  1.00 43.18           C
ATOM    667  O   GLU B  81      -0.411 150.832 383.226  1.00 44.84           O
ATOM    668  N   ILE B  82       1.171 149.330 382.509  1.00 44.19           N
ATOM    669  CA  ILE B  82       1.264 149.907 381.135  1.00 46.08           C
ATOM    670  CB  ILE B  82       2.406 149.255 380.338  1.00 50.27           C
ATOM    671  CG1 ILE B  82       3.766 149.645 380.919  1.00 52.69           C
ATOM    672  CG2 ILE B  82       2.301 149.615 378.869  1.00 57.16           C
ATOM    673  CD1 ILE B  82       4.953 148.838 380.400  1.00 54.70           C
ATOM    674  C   ILE B  82      -0.118 149.824 380.478  1.00 43.81           C
ATOM    675  O   ILE B  82      -0.649 150.893 380.070  1.00 44.97           O
ATOM    676  N   LYS B  83      -0.779 148.664 380.512  1.00 46.55           N
ATOM    677  CA  LYS B  83      -2.126 148.498 379.887  1.00 45.59           C
ATOM    678  CB  LYS B  83      -2.595 147.048 380.046  1.00 54.31           C
ATOM    679  CG  LYS B  83      -3.876 146.689 379.297  1.00 57.42           C
ATOM    680  CD  LYS B  83      -3.787 146.865 377.791  1.00 61.22           C
ATOM    681  CE  LYS B  83      -5.140 147.114 377.154  1.00 68.12           C
ATOM    682  NZ  LYS B  83      -5.026 147.590 375.755  1.00 73.27           N
ATOM    683  C   LYS B  83      -3.143 149.486 380.486  1.00 50.18           C
ATOM    684  O   LYS B  83      -3.947 150.122 379.727  1.00 48.31           O
ATOM    685  N   ILE B  84      -3.149 149.624 381.809  1.00 44.34           N
ATOM    686  CA  ILE B  84      -4.128 150.501 382.504  1.00 45.72           C
ATOM    687  CB  ILE B  84      -4.082 150.195 384.024  1.00 44.55           C
ATOM    688  CG1 ILE B  84      -4.886 148.920 384.331  1.00 45.12           C
ATOM    689  CG2 ILE B  84      -4.556 151.382 384.844  1.00 47.04           C
ATOM    690  CD1 ILE B  84      -5.013 148.561 385.791  1.00 45.65           C
ATOM    691  C   ILE B  84      -3.842 151.965 382.125  1.00 39.61           C
ATOM    692  O   ILE B  84      -4.801 152.722 381.882  1.00 42.45           O
ATOM    693  N   LEU B  85      -2.573 152.369 382.118  1.00 41.71           N
ATOM    694  CA  LEU B  85      -2.180 153.767 381.783  1.00 43.70           C
ATOM    695  CB  LEU B  85      -0.674 153.912 381.977  1.00 41.37           C
ATOM    696  CG  LEU B  85      -0.266 154.068 383.435  1.00 42.82           C
ATOM    697  CD1 LEU B  85       1.229 153.915 383.618  1.00 40.91           C
ATOM    698  CD2 LEU B  85      -0.762 155.394 383.975  1.00 44.55           C
ATOM    699  C   LEU B  85      -2.598 154.086 380.342  1.00 45.70           C
ATOM    700  O   LEU B  85      -3.070 155.222 380.091  1.00 41.61           O
ATOM    701  N   GLU B  86      -2.488 153.095 379.458  1.00 45.23           N
ATOM    702  CA  GLU B  86      -2.875 153.222 378.027  1.00 55.14           C
ATOM    703  CB  GLU B  86      -2.272 152.088 377.204  1.00 58.57           C
ATOM    704  CG  GLU B  86      -0.719 152.231 377.031  1.00 65.99           C
ATOM    705  CD  GLU B  86      -0.195 151.133 376.013  1.00 79.59           C
ATOM    706  OE1 GLU B  86      -0.984 150.216 375.654  1.00 86.93           O
ATOM    707  OE2 GLU B  86       1.001 151.175 375.619  1.00 82.53           O
ATOM    708  C   GLU B  86      -4.399 153.338 377.932  1.00 55.65           C
ATOM    709  O   GLU B  86      -4.849 154.265 377.232  1.00 46.31           O
ATOM    710  N   ASN B  87      -5.173 152.527 378.671  1.00 51.79           N
ATOM    711  CA  ASN B  87      -6.657 152.618 378.601  1.00 47.75           C
ATOM    712  CB  ASN B  87      -7.364 151.481 379.337  1.00 50.11           C
ATOM    713  CG  ASN B  87      -7.064 150.122 378.738  1.00 57.00           C
ATOM    714  OD1 ASN B  87      -6.465 150.016 377.669  1.00 54.93           O
ATOM    715  ND2 ASN B  87      -7.436 149.069 379.444  1.00 56.58           N
ATOM    716  C   ASN B  87      -7.128 153.988 379.105  1.00 46.81           C
ATOM    717  O   ASN B  87      -8.121 154.480 378.582  1.00 50.90           O
ATOM    718  N   LEU B  88      -6.464 154.591 380.089  1.00 51.78           N
ATOM    719  CA  LEU B  88      -6.971 155.833 380.743  1.00 49.48           C
ATOM    720  CB  LEU B  88      -6.692 155.754 382.251  1.00 53.98           C
ATOM    721  CG  LEU B  88      -7.262 154.544 382.993  1.00 54.56           C
ATOM    722  CD1 LEU B  88      -6.727 154.496 384.421  1.00 57.00           C
ATOM    723  CD2 LEU B  88      -8.785 154.550 382.995  1.00 49.77           C
ATOM    724  C   LEU B  88      -6.299 157.076 380.146  1.00 48.97           C
ATOM    725  O   LEU B  88      -6.737 158.202 380.474  1.00 48.39           O
ATOM    726  N   ARG B  89      -5.251 156.896 379.347  1.00 52.01           N
ATOM    727  CA  ARG B  89      -4.499 158.023 378.735  1.00 54.86           C
ATOM    728  CB  ARG B  89      -3.528 157.535 377.656  1.00 59.29           C
ATOM    729  CG  ARG B  89      -2.432 158.538 377.309  1.00 66.29           C
ATOM    730  CD  ARG B  89      -1.776 158.267 375.967  1.00 71.94           C
ATOM    731  NE  ARG B  89      -0.486 157.576 376.043  1.00 79.21           N
ATOM    732  CZ  ARG B  89      -0.241 156.312 375.673  1.00 83.84           C
ATOM    733  NH1 ARG B  89      -1.207 155.528 375.215  1.00 88.61           N
ATOM    734  NH2 ARG B  89       0.992 155.827 375.767  1.00 85.52           N
ATOM    735  C   ARG B  89      -5.517 159.032 378.198  1.00 54.63           C
ATOM    736  O   ARG B  89      -6.354 158.665 377.342  1.00 52.84           O
ATOM    737  N   GLY B  90      -5.487 160.241 378.749  1.00 48.04           N
ATOM    738  CA  GLY B  90      -6.347 161.368 378.351  1.00 45.77           C
ATOM    739  C   GLY B  90      -7.606 161.506 379.187  1.00 42.81           C
ATOM    740  O   GLY B  90      -8.334 162.481 378.958  1.00 44.92           O
ATOM    741  N   GLY B  91      -7.892 160.571 380.098  1.00 43.43           N
ATOM    742  CA  GLY B  91      -8.952 160.726 381.111  1.00 44.55           C
ATOM    743  C   GLY B  91      -8.694 161.961 381.978  1.00 50.03           C
ATOM    744  O   GLY B  91      -7.559 162.434 382.057  1.00 49.31           O
ATOM    745  N   PRO B  92      -9.726 162.536 382.637  1.00 50.80           N
ATOM    746  CA  PRO B  92      -9.553 163.776 383.396  1.00 55.82           C
ATOM    747  CB  PRO B  92     -10.987 164.248 383.699  1.00 54.37           C
ATOM    748  CG  PRO B  92     -11.846 162.997 383.581  1.00 51.41           C
ATOM    749  CD  PRO B  92     -11.114 162.041 382.662  1.00 50.83           C
ATOM    750  C   PRO B  92      -8.752 163.563 384.694  1.00 54.39           C
ATOM    751  O   PRO B  92      -9.063 162.637 385.427  1.00 54.58           O
ATOM    752  N   ASN B  93      -7.723 164.398 384.897  1.00 54.69           N
ATOM    753  CA  ASN B  93      -6.816 164.412 386.077  1.00 50.23           C
ATOM    754  CB  ASN B  93      -7.600 164.797 387.328  1.00 48.21           C
ATOM    755  CG  ASN B  93      -8.294 166.127 387.149  1.00 46.65           C
ATOM    756  OD1 ASN B  93      -7.762 167.019 386.504  1.00 53.56           O
ATOM    757  ND2 ASN B  93      -9.484 166.268 387.688  1.00 52.72           N
ATOM    758  C   ASN B  93      -6.084 163.068 386.205  1.00 48.08           C
ATOM    759  O   ASN B  93      -5.700 162.712 387.330  1.00 50.03           O
ATOM    760  N   ILE B  94      -5.925 162.333 385.101  1.00 49.04           N
ATOM    761  CA  ILE B  94      -5.154 161.051 385.047  1.00 45.07           C
ATOM    762  CB  ILE B  94      -5.837 159.984 384.172  1.00 50.20           C
ATOM    763  CG1 ILE B  94      -7.311 159.773 384.534  1.00 53.10           C
ATOM    764  CG2 ILE B  94      -5.040 158.680 384.212  1.00 47.38           C
ATOM    765  CD1 ILE B  94      -7.536 158.824 385.686  1.00 50.09           C
ATOM    766  C   ILE B  94      -3.791 161.402 384.457  1.00 51.05           C
ATOM    767  O   ILE B  94      -3.773 162.094 383.422  1.00 47.34           O
ATOM    768  N   ILE B  95      -2.707 160.971 385.098  1.00 46.30           N
ATOM    769  CA  ILE B  95      -1.330 161.174 384.576  1.00 48.05           C
ATOM    770  CB  ILE B  95      -0.277 160.621 385.557  1.00 44.35           C
ATOM    771  CG1 ILE B  95       1.107 161.220 385.299  1.00 44.91           C
ATOM    772  CG2 ILE B  95      -0.246 159.103 385.572  1.00 45.52           C
ATOM    773  CD1 ILE B  95       1.206 162.686 385.672  1.00 46.29           C
ATOM    774  C   ILE B  95      -1.261 160.539 383.181  1.00 49.68           C
ATOM    775  O   ILE B  95      -1.784 159.429 383.005  1.00 49.14           O
ATOM    776  N   THR B  96      -0.640 161.251 382.241  1.00 49.46           N
ATOM    777  CA  THR B  96      -0.389 160.840 380.837  1.00 46.46           C
ATOM    778  CB  THR B  96      -0.404 162.062 379.909  1.00 49.33           C
ATOM    779  OG1 THR B  96      -1.684 162.672 380.100  1.00 48.43           O
ATOM    780  CG2 THR B  96      -0.189 161.709 378.452  1.00 48.91           C
ATOM    781  C   THR B  96       0.934 160.083 380.770  1.00 45.81           C
ATOM    782  O   THR B  96       1.993 160.664 381.137  1.00 46.11           O
ATOM    783  N   LEU B  97       0.866 158.811 380.388  1.00 44.65           N
ATOM    784  CA  LEU B  97       2.062 158.029 379.995  1.00 50.02           C
ATOM    785  CB  LEU B  97       1.715 156.543 379.930  1.00 53.35           C
ATOM    786  CG  LEU B  97       2.902 155.615 379.690  1.00 50.86           C
ATOM    787  CD1 LEU B  97       3.913 155.724 380.807  1.00 53.41           C
ATOM    788  CD2 LEU B  97       2.428 154.182 379.542  1.00 55.02           C
ATOM    789  C   LEU B  97       2.485 158.546 378.617  1.00 56.04           C
ATOM    790  O   LEU B  97       1.686 158.393 377.690  1.00 50.04           O
ATOM    791  N   ALA B  98       3.636 159.216 378.522  1.00 58.92           N
ATOM    792  CA  ALA B  98       4.134 159.836 377.268  1.00 62.86           C
ATOM    793  CB  ALA B  98       5.117 160.942 377.580  1.00 59.69           C
ATOM    794  C   ALA B  98       4.765 158.745 376.390  1.00 63.54           C
ATOM    795  O   ALA B  98       4.564 158.764 375.158  1.00 64.24           O
ATOM    796  N   ASP B  99       5.463 157.801 377.018  1.00 61.43           N
ATOM    797  CA  ASP B  99       6.383 156.862 376.335  1.00 56.69           C
ATOM    798  CB  ASP B  99       7.665 157.599 375.923  1.00 58.25           C
ATOM    799  CG  ASP B  99       8.341 157.108 374.650  1.00 63.17           C
ATOM    800  OD1 ASP B  99       8.009 155.997 374.195  1.00 58.96           O
ATOM    801  OD2 ASP B  99       9.202 157.855 374.123  1.00 59.56           O
ATOM    802  C   ASP B  99       6.722 155.733 377.308  1.00 58.25           C
ATOM    803  O   ASP B  99       6.510 155.928 378.527  1.00 52.79           O
ATOM    804  N   ILE B 100       7.224 154.617 376.774  1.00 53.31           N
ATOM    805  CA  ILE B 100       7.838 153.471 377.505  1.00 58.95           C
ATOM    806  CB  ILE B 100       6.959 152.202 377.416  1.00 65.26           C
ATOM    807  CG1 ILE B 100       5.485 152.460 377.741  1.00 69.29           C
ATOM    808  CG2 ILE B 100       7.544 151.089 378.266  1.00 61.89           C
ATOM    809  CD1 ILE B 100       4.550 151.474 377.066  1.00 77.65           C
ATOM    810  C   ILE B 100       9.193 153.194 376.858  1.00 62.44           C
ATOM    811  O   ILE B 100       9.207 152.914 375.649  1.00 65.65           O
ATOM    812  N   VAL B 101      10.278 153.200 377.627  1.00 68.40           N
ATOM    813  CA  VAL B 101      11.647 152.968 377.082  1.00 66.88           C
ATOM    814  CB  VAL B 101      12.468 154.270 377.039  1.00 68.43           C
ATOM    815  CG1 VAL B 101      11.739 155.350 376.251  1.00 66.98           C
ATOM    816  CG2 VAL B 101      12.840 154.761 378.431  1.00 74.38           C
ATOM    817  C   VAL B 101      12.321 151.895 377.927  1.00 68.61           C
ATOM    818  O   VAL B 101      11.924 151.742 379.087  1.00 61.97           O
ATOM    819  N   LYS B 102      13.254 151.153 377.329  1.00 69.56           N
ATOM    820  CA  LYS B 102      14.177 150.233 378.041  1.00 76.06           C
ATOM    821  CB  LYS B 102      14.178 148.836 377.403  1.00 83.83           C
ATOM    822  CG  LYS B 102      13.446 147.762 378.200  1.00 90.57           C
ATOM    823  CD  LYS B 102      13.023 146.554 377.382  1.00 97.43           C
ATOM    824  CE  LYS B 102      11.757 145.885 377.886  1.00 99.97           C
ATOM    825  NZ  LYS B 102      12.032 144.681 378.710  1.00100.38           N
ATOM    826  C   LYS B 102      15.560 150.881 378.020  1.00 76.33           C
ATOM    827  O   LYS B 102      15.901 151.504 376.997  1.00 70.60           O
ATOM    828  N   ASP B 103      16.303 150.784 379.122  1.00 82.01           N
ATOM    829  CA  ASP B 103      17.751 151.110 379.137  1.00 91.69           C
ATOM    830  CB  ASP B 103      18.389 150.892 380.512  1.00 90.46           C
ATOM    831  CG  ASP B 103      19.870 151.236 380.559  1.00 92.57           C
ATOM    832  OD1 ASP B 103      20.344 151.955 379.643  1.00 80.74           O
ATOM    833  OD2 ASP B 103      20.544 150.771 381.502  1.00 80.97           O
ATOM    834  C   ASP B 103      18.392 150.233 378.068  1.00 92.77           C
ATOM    835  O   ASP B 103      18.413 149.011 378.222  1.00 87.10           O
ATOM    836  N   PRO B 104      18.883 150.820 376.948  1.00 93.68           N
ATOM    837  CA  PRO B 104      19.472 150.034 375.862  1.00 91.57           C
ATOM    838  CB  PRO B 104      20.134 151.098 374.973  1.00 97.38           C
ATOM    839  CG  PRO B 104      19.294 152.338 375.202  1.00 94.06           C
ATOM    840  CD  PRO B 104      18.898 152.268 376.662  1.00 93.29           C
ATOM    841  C   PRO B 104      20.488 148.981 376.341  1.00 85.20           C
ATOM    842  O   PRO B 104      20.515 147.933 375.742  1.00 79.76           O
ATOM    843  N   VAL B 105      21.230 149.258 377.425  1.00 88.28           N
ATOM    844  CA  VAL B 105      22.327 148.395 377.966  1.00 93.81           C
ATOM    845  CB  VAL B 105      23.495 149.249 378.498  1.00 99.11           C
ATOM    846  CG1 VAL B 105      24.643 148.376 378.993  1.00 96.86           C
ATOM    847  CG2 VAL B 105      23.977 150.251 377.456  1.00100.24           C
ATOM    848  C   VAL B 105      21.804 147.448 379.058  1.00 99.32           C
ATOM    849  O   VAL B 105      21.912 146.227 378.852  1.00109.60           O
ATOM    850  N   SER B 106      21.296 147.973 380.184  1.00101.78           N
ATOM    851  CA  SER B 106      20.966 147.200 381.419  1.00 95.61           C
ATOM    852  CB  SER B 106      20.916 148.096 382.635  1.00 95.15           C
ATOM    853  OG  SER B 106      19.770 148.938 382.597  1.00 91.47           O
ATOM    854  C   SER B 106      19.649 146.420 381.269  1.00 92.71           C
ATOM    855  O   SER B 106      19.354 145.583 382.163  1.00 86.14           O
ATOM    856  N   ARG B 107      18.880 146.680 380.205  1.00 85.12           N
ATOM    857  CA  ARG B 107      17.559 146.038 379.964  1.00 96.33           C
ATOM    858  CB  ARG B 107      17.729 144.541 379.668  1.00103.11           C
ATOM    859  CG  ARG B 107      18.475 144.228 378.376  1.00104.59           C
ATOM    860  CD  ARG B 107      17.610 144.346 377.132  1.00108.24           C
ATOM    861  NE  ARG B 107      17.553 145.700 376.586  1.00111.47           N
ATOM    862  CZ  ARG B 107      16.700 146.117 375.642  1.00109.20           C
ATOM    863  NH1 ARG B 107      15.801 145.293 375.124  1.00103.29           N
ATOM    864  NH2 ARG B 107      16.744 147.371 375.225  1.00 95.51           N
ATOM    865  C   ARG B 107      16.682 146.308 381.193  1.00 92.35           C
ATOM    866  O   ARG B 107      16.128 145.344 381.767  1.00 93.64           O
ATOM    867  N   THR B 108      16.618 147.582 381.597  1.00 87.07           N
ATOM    868  CA  THR B 108      15.801 148.106 382.723  1.00 76.35           C
ATOM    869  CB  THR B 108      16.598 149.027 383.652  1.00 69.92           C
ATOM    870  OG1 THR B 108      17.426 148.203 384.468  1.00 63.07           O
ATOM    871  CG2 THR B 108      15.718 149.880 384.542  1.00 71.76           C
ATOM    872  C   THR B 108      14.618 148.871 382.147  1.00 71.64           C
ATOM    873  O   THR B 108      14.801 149.847 381.423  1.00 68.64           O
ATOM    874  N   PRO B 109      13.374 148.463 382.477  1.00 65.44           N
ATOM    875  CA  PRO B 109      12.189 149.157 381.982  1.00 62.23           C
ATOM    876  CB  PRO B 109      11.029 148.222 382.348  1.00 62.43           C
ATOM    877  CG  PRO B 109      11.551 147.385 383.508  1.00 63.39           C
ATOM    878  CD  PRO B 109      13.055 147.330 383.358  1.00 61.78           C
ATOM    879  C   PRO B 109      12.051 150.511 382.682  1.00 59.76           C
ATOM    880  O   PRO B 109      12.506 150.629 383.791  1.00 58.10           O
ATOM    881  N   ALA B 110      11.458 151.496 382.010  1.00 57.93           N
ATOM    882  CA  ALA B 110      11.155 152.813 382.605  1.00 54.32           C
ATOM    883  CB  ALA B 110      12.368 153.705 382.551  1.00 57.41           C
ATOM    884  C   ALA B 110       9.942 153.404 381.890  1.00 53.04           C
ATOM    885  O   ALA B 110       9.799 153.174 380.700  1.00 50.38           O
ATOM    886  N   LEU B 111       9.052 154.063 382.627  1.00 50.59           N
ATOM    887  CA  LEU B 111       7.842 154.697 382.057  1.00 49.55           C
ATOM    888  CB  LEU B 111       6.600 154.369 382.899  1.00 50.01           C
ATOM    889  CG  LEU B 111       6.355 152.884 383.183  1.00 53.14           C
ATOM    890  CD1 LEU B 111       5.059 152.700 383.968  1.00 59.07           C
ATOM    891  CD2 LEU B 111       6.294 152.064 381.905  1.00 51.75           C
ATOM    892  C   LEU B 111       8.110 156.192 382.038  1.00 48.79           C
ATOM    893  O   LEU B 111       8.745 156.691 382.979  1.00 49.99           O
ATOM    894  N   VAL B 112       7.614 156.859 381.006  1.00 45.52           N
ATOM    895  CA  VAL B 112       7.820 158.304 380.797  1.00 49.26           C
ATOM    896  CB  VAL B 112       8.573 158.561 379.484  1.00 49.23           C
ATOM    897  CG1 VAL B 112       8.861 160.040 379.314  1.00 52.74           C
ATOM    898  CG2 VAL B 112       9.857 157.750 379.455  1.00 52.42           C
ATOM    899  C   VAL B 112       6.454 158.979 380.833  1.00 47.95           C
ATOM    900  O   VAL B 112       5.560 158.528 380.098  1.00 45.57           O
ATOM    901  N   PHE B 113       6.358 160.046 381.638  1.00 51.73           N
ATOM    902  CA  PHE B 113       5.117 160.767 382.005  1.00 46.31           C
ATOM    903  CB  PHE B 113       4.797 160.554 383.487  1.00 48.74           C
ATOM    904  CG  PHE B 113       4.528 159.135 383.927  1.00 41.01           C
ATOM    905  CD1 PHE B 113       3.256 158.598 383.842  1.00 43.26           C
ATOM    906  CE1 PHE B 113       2.998 157.311 384.289  1.00 46.95           C
ATOM    907  CZ  PHE B 113       3.991 156.569 384.884  1.00 45.65           C
ATOM    908  CD2 PHE B 113       5.521 158.376 384.517  1.00 44.44           C
ATOM    909  CE2 PHE B 113       5.261 157.091 384.974  1.00 47.49           C
ATOM    910  C   PHE B 113       5.297 162.267 381.783  1.00 49.76           C
ATOM    911  O   PHE B 113       6.430 162.784 381.968  1.00 49.97           O
ATOM    912  N   GLU B 114       4.193 162.946 381.465  1.00 49.45           N
ATOM    913  CA  GLU B 114       4.048 164.405 381.642  1.00 50.12           C
ATOM    914  CB  GLU B 114       2.585 164.822 381.531  1.00 51.70           C
ATOM    915  CG  GLU B 114       1.706 164.227 382.615  1.00 57.42           C
ATOM    916  CD  GLU B 114       0.306 164.807 382.680  1.00 63.90           C
ATOM    917  OE1 GLU B 114       0.188 166.047 382.895  1.00 60.93           O
ATOM    918  OE2 GLU B 114      -0.664 164.022 382.504  1.00 62.89           O
ATOM    919  C   GLU B 114       4.627 164.789 383.011  1.00 55.36           C
ATOM    920  O   GLU B 114       4.414 164.048 384.030  1.00 49.74           O
ATOM    921  N   HIS B 115       5.346 165.909 383.049  1.00 61.25           N
ATOM    922  CA  HIS B 115       5.926 166.461 384.293  1.00 59.71           C
ATOM    923  CB  HIS B 115       7.242 167.180 383.992  1.00 67.33           C
ATOM    924  CG  HIS B 115       7.845 167.825 385.189  1.00 62.56           C
ATOM    925  ND1 HIS B 115       7.326 168.984 385.734  1.00 66.34           N
ATOM    926  CE1 HIS B 115       8.057 169.339 386.772  1.00 64.76           C
ATOM    927  NE2 HIS B 115       9.040 168.440 386.915  1.00 68.23           N
ATOM    928  CD2 HIS B 115       8.922 167.496 385.931  1.00 67.81           C
ATOM    929  C   HIS B 115       4.868 167.342 384.947  1.00 58.11           C
ATOM    930  O   HIS B 115       4.227 168.130 384.239  1.00 67.74           O
ATOM    931  N   VAL B 116       4.657 167.154 386.243  1.00 57.94           N
ATOM    932  CA  VAL B 116       3.764 167.996 387.082  1.00 54.07           C
ATOM    933  CB  VAL B 116       2.671 167.168 387.786  1.00 54.38           C
ATOM    934  CG1 VAL B 116       1.702 168.070 388.537  1.00 60.67           C
ATOM    935  CG2 VAL B 116       1.929 166.260 386.818  1.00 56.68           C
ATOM    936  C   VAL B 116       4.668 168.672 388.109  1.00 55.84           C
ATOM    937  O   VAL B 116       5.437 167.963 388.767  1.00 49.40           O
ATOM    938  N   ASN B 117       4.584 169.986 388.272  1.00 64.19           N
ATOM    939  CA  ASN B 117       5.368 170.625 389.356  1.00 71.54           C
ATOM    940  CB  ASN B 117       5.827 172.032 388.985  1.00 76.53           C
ATOM    941  CG  ASN B 117       7.239 172.253 389.478  1.00 84.08           C
ATOM    942  OD1 ASN B 117       8.181 172.272 388.689  1.00 93.93           O
ATOM    943  ND2 ASN B 117       7.401 172.331 390.789  1.00 90.03           N
ATOM    944  C   ASN B 117       4.555 170.480 390.647  1.00 65.66           C
ATOM    945  O   ASN B 117       3.599 171.257 390.815  1.00 77.64           O
ATOM    946  N   ASN B 118       4.921 169.495 391.481  1.00 62.69           N
ATOM    947  CA  ASN B 118       4.137 168.994 392.646  1.00 73.33           C
ATOM    948  CB  ASN B 118       4.493 167.550 393.015  1.00 76.93           C
ATOM    949  CG  ASN B 118       3.795 167.038 394.263  1.00 83.56           C
ATOM    950  OD1 ASN B 118       4.389 166.298 395.041  1.00 83.90           O
ATOM    951  ND2 ASN B 118       2.533 167.393 394.471  1.00 85.39           N
ATOM    952  C   ASN B 118       4.367 169.883 393.869  1.00 76.54           C
ATOM    953  O   ASN B 118       5.506 169.923 394.353  1.00 80.20           O
ATOM    954  N   THR B 119       3.307 170.537 394.350  1.00 72.17           N
ATOM    955  CA  THR B 119       3.294 171.358 395.589  1.00 73.63           C
ATOM    956  CB  THR B 119       2.061 172.281 395.605  1.00 73.62           C
ATOM    957  OG1 THR B 119       2.027 173.027 394.384  1.00 64.26           O
ATOM    958  CG2 THR B 119       2.036 173.266 396.754  1.00 71.29           C
ATOM    959  C   THR B 119       3.442 170.388 396.771  1.00 78.03           C
ATOM    960  O   THR B 119       2.807 169.307 396.745  1.00 79.62           O
ATOM    961  N   ASP B 120       4.301 170.747 397.732  1.00 80.59           N
ATOM    962  CA  ASP B 120       4.734 169.892 398.871  1.00 76.82           C
ATOM    963  CB  ASP B 120       5.901 170.539 399.633  1.00 83.37           C
ATOM    964  CG  ASP B 120       6.078 170.039 401.060  1.00 85.83           C
ATOM    965  OD1 ASP B 120       6.606 168.914 401.236  1.00 86.14           O
ATOM    966  OD2 ASP B 120       5.667 170.772 401.989  1.00 87.85           O
ATOM    967  C   ASP B 120       3.530 169.642 399.784  1.00 69.19           C
ATOM    968  O   ASP B 120       2.730 170.589 399.959  1.00 56.54           O
ATOM    969  N   PHE B 121       3.446 168.425 400.344  1.00 75.83           N
ATOM    970  CA  PHE B 121       2.337 167.892 401.184  1.00 84.02           C
ATOM    971  CB  PHE B 121       2.659 166.460 401.628  1.00 89.49           C
ATOM    972  CG  PHE B 121       1.572 165.719 402.372  1.00 99.91           C
ATOM    973  CD1 PHE B 121       0.290 166.237 402.519  1.00106.97           C
ATOM    974  CE1 PHE B 121      -0.692 165.534 403.203  1.00112.78           C
ATOM    975  CZ  PHE B 121      -0.414 164.294 403.729  1.00114.53           C
ATOM    976  CD2 PHE B 121       1.830 164.464 402.903  1.00107.10           C
ATOM    977  CE2 PHE B 121       0.847 163.759 403.583  1.00109.61           C
ATOM    978  C   PHE B 121       2.076 168.827 402.373  1.00 85.62           C
ATOM    979  O   PHE B 121       0.906 169.199 402.570  1.00 86.81           O
ATOM    980  N   LYS B 122       3.122 169.220 403.110  1.00 91.73           N
ATOM    981  CA  LYS B 122       3.010 170.028 404.360  1.00 97.23           C
ATOM    982  CB  LYS B 122       4.193 169.731 405.286  1.00 95.18           C
ATOM    983  CG  LYS B 122       4.219 168.308 405.823  1.00106.47           C
ATOM    984  CD  LYS B 122       5.271 168.079 406.882  1.00111.77           C
ATOM    985  CE  LYS B 122       5.241 166.671 407.437  1.00112.39           C
ATOM    986  NZ  LYS B 122       6.290 166.471 408.464  1.00117.85           N
ATOM    987  C   LYS B 122       2.882 171.531 404.054  1.00 96.04           C
ATOM    988  O   LYS B 122       2.622 172.292 405.010  1.00 90.07           O
ATOM    989  N   GLN B 123       3.055 171.957 402.796  1.00 94.44           N
ATOM    990  CA  GLN B 123       2.770 173.355 402.360  1.00103.42           C
ATOM    991  CB  GLN B 123       3.595 173.759 401.137  1.00108.41           C
ATOM    992  CG  GLN B 123       3.185 175.115 400.570  1.00111.58           C
ATOM    993  CD  GLN B 123       4.011 175.526 399.379  1.00115.46           C
ATOM    994  OE1 GLN B 123       4.451 174.697 398.589  1.00122.67           O
ATOM    995  NE2 GLN B 123       4.223 176.822 399.238  1.00120.85           N
ATOM    996  C   GLN B 123       1.274 173.502 402.044  1.00105.56           C
ATOM    997  O   GLN B 123       0.700 174.545 402.417  1.00104.17           O
ATOM    998  N   LEU B 124       0.689 172.515 401.351  1.00107.44           N
ATOM    999  CA  LEU B 124      -0.768 172.423 401.038  1.00104.08           C
ATOM   1000  CB  LEU B 124      -1.019 171.226 400.115  1.00 94.31           C
ATOM   1001  CG  LEU B 124      -0.420 171.332 398.716  1.00 93.67           C
ATOM   1002  CD1 LEU B 124      -0.486 169.987 398.003  1.00 94.15           C
ATOM   1003  CD2 LEU B 124      -1.124 172.412 397.911  1.00 90.87           C
ATOM   1004  C   LEU B 124      -1.552 172.256 402.344  1.00107.88           C
ATOM   1005  O   LEU B 124      -2.513 173.018 402.572  1.00104.60           O
ATOM   1006  N   TYR B 125      -1.145 171.276 403.155  1.00111.58           N
ATOM   1007  CA  TYR B 125      -1.671 170.987 404.516  1.00116.29           C
ATOM   1008  CB  TYR B 125      -0.687 170.087 405.262  1.00118.45           C
ATOM   1009  CG  TYR B 125      -1.316 169.239 406.330  1.00118.84           C
ATOM   1010  CD1 TYR B 125      -2.242 168.265 405.995  1.00118.53           C
ATOM   1011  CE1 TYR B 125      -2.826 167.472 406.965  1.00122.91           C
ATOM   1012  CZ  TYR B 125      -2.478 167.653 408.294  1.00129.72           C
ATOM   1013  OH  TYR B 125      -3.038 166.876 409.264  1.00139.29           O
ATOM   1014  CE2 TYR B 125      -1.552 168.621 408.648  1.00122.68           C
ATOM   1015  CD2 TYR B 125      -0.976 169.404 407.665  1.00119.52           C
ATOM   1016  C   TYR B 125      -1.892 172.287 405.302  1.00113.40           C
ATOM   1017  O   TYR B 125      -2.879 172.368 406.063  1.00114.10           O
ATOM   1018  N   GLN B 126      -0.989 173.259 405.119  1.00110.58           N
ATOM   1019  CA  GLN B 126      -0.964 174.562 405.836  1.00109.96           C
ATOM   1020  CB  GLN B 126       0.482 175.053 405.977  1.00110.59           C
ATOM   1021  CG  GLN B 126       0.695 175.979 407.164  1.00110.09           C
ATOM   1022  CD  GLN B 126       0.200 175.358 408.449  1.00114.70           C
ATOM   1023  OE1 GLN B 126      -0.587 175.950 409.184  1.00118.92           O
ATOM   1024  NE2 GLN B 126       0.633 174.135 408.712  1.00113.80           N
ATOM   1025  C   GLN B 126      -1.808 175.606 405.092  1.00105.26           C
ATOM   1026  O   GLN B 126      -2.606 176.295 405.754  1.00115.89           O
ATOM   1027  N   THR B 127      -1.642 175.714 403.772  1.00 97.32           N
ATOM   1028  CA  THR B 127      -2.032 176.904 402.965  1.00 97.01           C
ATOM   1029  CB  THR B 127      -0.989 177.159 401.865  1.00 94.68           C
ATOM   1030  OG1 THR B 127      -1.220 178.463 401.334  1.00 96.29           O
ATOM   1031  CG2 THR B 127      -1.023 176.146 400.740  1.00 99.08           C
ATOM   1032  C   THR B 127      -3.469 176.785 402.418  1.00 93.49           C
ATOM   1033  O   THR B 127      -4.049 177.849 402.124  1.00 80.66           O
ATOM   1034  N   LEU B 128      -4.027 175.569 402.300  1.00 92.38           N
ATOM   1035  CA  LEU B 128      -5.274 175.274 401.526  1.00 91.29           C
ATOM   1036  CB  LEU B 128      -5.446 173.756 401.376  1.00 93.77           C
ATOM   1037  CG  LEU B 128      -4.574 173.069 400.324  1.00 94.02           C
ATOM   1038  CD1 LEU B 128      -4.675 171.560 400.458  1.00 95.08           C
ATOM   1039  CD2 LEU B 128      -4.944 173.494 398.913  1.00 94.46           C
ATOM   1040  C   LEU B 128      -6.515 175.869 402.212  1.00 87.71           C
ATOM   1041  O   LEU B 128      -6.771 175.510 403.374  1.00 77.17           O
ATOM   1042  N   THR B 129      -7.296 176.684 401.489  1.00 83.52           N
ATOM   1043  CA  THR B 129      -8.608 177.231 401.942  1.00 81.87           C
ATOM   1044  CB  THR B 129      -9.020 178.456 401.117  1.00 75.95           C
ATOM   1045  OG1 THR B 129      -9.196 178.049 399.761  1.00 83.31           O
ATOM   1046  CG2 THR B 129      -8.007 179.576 401.171  1.00 78.52           C
ATOM   1047  C   THR B 129      -9.692 176.141 401.880  1.00 80.16           C
ATOM   1048  O   THR B 129      -9.447 175.093 401.266  1.00 80.21           O
ATOM   1049  N   ASP B 130     -10.856 176.397 402.486  1.00 80.43           N
ATOM   1050  CA  ASP B 130     -12.022 175.466 402.528  1.00 82.74           C
ATOM   1051  CB  ASP B 130     -13.100 175.996 403.477  1.00 83.83           C
ATOM   1052  CG  ASP B 130     -14.469 175.383 403.268  1.00 83.46           C
ATOM   1053  OD1 ASP B 130     -14.559 174.143 403.231  1.00 77.38           O
ATOM   1054  OD2 ASP B 130     -15.434 176.157 403.126  1.00 90.47           O
ATOM   1055  C   ASP B 130     -12.565 175.239 401.107  1.00 78.23           C
ATOM   1056  O   ASP B 130     -12.974 174.099 400.795  1.00 75.19           O
ATOM   1057  N   TYR B 131     -12.590 176.288 400.284  1.00 76.79           N
ATOM   1058  CA  TYR B 131     -12.922 176.204 398.840  1.00 84.01           C
ATOM   1059  CB  TYR B 131     -12.915 177.598 398.206  1.00 86.92           C
ATOM   1060  CG  TYR B 131     -13.085 177.607 396.706  1.00 99.85           C
ATOM   1061  CD1 TYR B 131     -14.270 177.121 396.130  1.00103.43           C
ATOM   1062  CE1 TYR B 131     -14.434 177.125 394.753  1.00 98.17           C
ATOM   1063  CZ  TYR B 131     -13.392 177.615 393.925  1.00 98.30           C
ATOM   1064  OH  TYR B 131     -13.556 177.613 392.571  1.00112.60           O
ATOM   1065  CE2 TYR B 131     -12.211 178.095 394.477  1.00103.55           C
ATOM   1066  CD2 TYR B 131     -12.055 178.105 395.858  1.00102.41           C
ATOM   1067  C   TYR B 131     -11.923 175.249 398.172  1.00 80.65           C
ATOM   1068  O   TYR B 131     -12.366 174.302 397.501  1.00 78.85           O
ATOM   1069  N   ASP B 132     -10.623 175.484 398.397  1.00 79.08           N
ATOM   1070  CA  ASP B 132      -9.497 174.713 397.806  1.00 73.02           C
ATOM   1071  CB  ASP B 132      -8.144 175.171 398.360  1.00 79.67           C
ATOM   1072  CG  ASP B 132      -7.577 176.434 397.734  1.00 81.05           C
ATOM   1073  OD1 ASP B 132      -8.013 176.785 396.623  1.00 87.97           O
ATOM   1074  OD2 ASP B 132      -6.692 177.056 398.368  1.00 88.33           O
ATOM   1075  C   ASP B 132      -9.701 173.211 398.052  1.00 64.47           C
ATOM   1076  O   ASP B 132      -9.514 172.437 397.103  1.00 68.18           O
ATOM   1077  N   ILE B 133     -10.085 172.809 399.263  1.00 60.24           N
ATOM   1078  CA  ILE B 133     -10.256 171.368 399.637  1.00 65.63           C
ATOM   1079  CB  ILE B 133     -10.445 171.174 401.162  1.00 62.45           C
ATOM   1080  CG1 ILE B 133      -9.217 171.646 401.946  1.00 66.40           C
ATOM   1081  CG2 ILE B 133     -10.792 169.728 401.508  1.00 60.53           C
ATOM   1082  CD1 ILE B 133      -9.309 171.410 403.435  1.00 68.25           C
ATOM   1083  C   ILE B 133     -11.419 170.784 398.825  1.00 64.83           C
ATOM   1084  O   ILE B 133     -11.276 169.658 398.302  1.00 61.06           O
ATOM   1085  N   ARG B 134     -12.524 171.522 398.722  1.00 70.23           N
ATOM   1086  CA  ARG B 134     -13.706 171.122 397.913  1.00 68.39           C
ATOM   1087  CB  ARG B 134     -14.827 172.155 398.048  1.00 70.17           C
ATOM   1088  CG  ARG B 134     -15.342 172.337 399.467  1.00 73.53           C
ATOM   1089  CD  ARG B 134     -15.999 173.695 399.652  1.00 79.88           C
ATOM   1090  NE  ARG B 134     -16.539 173.889 400.996  1.00 82.50           N
ATOM   1091  CZ  ARG B 134     -17.686 173.380 401.451  1.00 81.25           C
ATOM   1092  NH1 ARG B 134     -18.449 172.632 400.674  1.00 81.09           N
ATOM   1093  NH2 ARG B 134     -18.074 173.626 402.689  1.00 83.68           N
ATOM   1094  C   ARG B 134     -13.249 170.967 396.460  1.00 61.25           C
ATOM   1095  O   ARG B 134     -13.556 169.925 395.849  1.00 56.36           O
ATOM   1096  N   PHE B 135     -12.505 171.949 395.945  1.00 53.90           N
ATOM   1097  CA  PHE B 135     -12.075 171.979 394.526  1.00 61.03           C
ATOM   1098  CB  PHE B 135     -11.279 173.248 394.203  1.00 66.71           C
ATOM   1099  CG  PHE B 135     -10.767 173.286 392.783  1.00 69.00           C
ATOM   1100  CD1 PHE B 135      -9.550 172.700 392.449  1.00 71.92           C
ATOM   1101  CE1 PHE B 135      -9.092 172.704 391.138  1.00 68.88           C
ATOM   1102  CZ  PHE B 135      -9.847 173.289 390.145  1.00 73.35           C
ATOM   1103  CD2 PHE B 135     -11.520 173.864 391.769  1.00 72.28           C
ATOM   1104  CE2 PHE B 135     -11.059 173.868 390.458  1.00 71.55           C
ATOM   1105  C   PHE B 135     -11.271 170.699 394.243  1.00 62.20           C
ATOM   1106  O   PHE B 135     -11.683 169.874 393.422  1.00 53.59           O
ATOM   1107  N   TYR B 136     -10.156 170.510 394.947  1.00 64.10           N
ATOM   1108  CA  TYR B 136      -9.214 169.396 394.672  1.00 61.61           C
ATOM   1109  CB  TYR B 136      -7.921 169.575 395.470  1.00 63.00           C
ATOM   1110  CG  TYR B 136      -7.022 170.661 394.930  1.00 59.17           C
ATOM   1111  CD1 TYR B 136      -6.554 170.626 393.626  1.00 60.95           C
ATOM   1112  CE1 TYR B 136      -5.709 171.605 393.127  1.00 60.36           C
ATOM   1113  CZ  TYR B 136      -5.311 172.646 393.948  1.00 64.98           C
ATOM   1114  OH  TYR B 136      -4.481 173.629 393.493  1.00 62.16           O
ATOM   1115  CE2 TYR B 136      -5.757 172.690 395.258  1.00 65.91           C
ATOM   1116  CD2 TYR B 136      -6.605 171.706 395.737  1.00 60.92           C
ATOM   1117  C   TYR B 136      -9.930 168.064 394.899  1.00 56.14           C
ATOM   1118  O   TYR B 136      -9.703 167.140 394.107  1.00 54.23           O
ATOM   1119  N   MET B 137     -10.801 167.970 395.905  1.00 56.78           N
ATOM   1120  CA  MET B 137     -11.619 166.752 396.136  1.00 60.17           C
ATOM   1121  CB  MET B 137     -12.511 166.907 397.371  1.00 64.08           C
ATOM   1122  CG  MET B 137     -11.774 166.698 398.688  1.00 68.27           C
ATOM   1123  SD  MET B 137     -11.240 164.998 398.951  1.00 64.56           S
ATOM   1124  CE  MET B 137     -12.796 164.119 398.859  1.00 66.04           C
ATOM   1125  C   MET B 137     -12.487 166.476 394.896  1.00 58.68           C
ATOM   1126  O   MET B 137     -12.702 165.297 394.556  1.00 51.99           O
ATOM   1127  N   TYR B 138     -12.985 167.523 394.244  1.00 56.59           N
ATOM   1128  CA  TYR B 138     -13.871 167.361 393.071  1.00 61.33           C
ATOM   1129  CB  TYR B 138     -14.605 168.663 392.754  1.00 61.16           C
ATOM   1130  CG  TYR B 138     -15.791 168.448 391.853  1.00 65.47           C
ATOM   1131  CD1 TYR B 138     -16.971 167.916 392.344  1.00 74.06           C
ATOM   1132  CE1 TYR B 138     -18.063 167.704 391.518  1.00 78.13           C
ATOM   1133  CZ  TYR B 138     -17.984 168.023 390.172  1.00 77.70           C
ATOM   1134  OH  TYR B 138     -19.047 167.812 389.342  1.00 72.70           O
ATOM   1135  CE2 TYR B 138     -16.806 168.541 389.663  1.00 73.65           C
ATOM   1136  CD2 TYR B 138     -15.722 168.744 390.503  1.00 73.72           C
ATOM   1137  C   TYR B 138     -13.026 166.829 391.913  1.00 54.46           C
ATOM   1138  O   TYR B 138     -13.467 165.885 391.231  1.00 55.19           O
ATOM   1139  N   GLU B 139     -11.824 167.386 391.749  1.00 53.46           N
ATOM   1140  CA  GLU B 139     -10.850 166.987 390.691  1.00 56.06           C
ATOM   1141  CB  GLU B 139      -9.586 167.852 390.706  1.00 59.40           C
ATOM   1142  CG  GLU B 139      -9.843 169.350 390.554  1.00 64.76           C
ATOM   1143  CD  GLU B 139     -10.727 169.782 389.391  1.00 72.17           C
ATOM   1144  OE1 GLU B 139     -10.592 169.191 388.301  1.00 68.96           O
ATOM   1145  OE2 GLU B 139     -11.555 170.711 389.583  1.00 80.60           O
ATOM   1146  C   GLU B 139     -10.483 165.506 390.843  1.00 51.83           C
ATOM   1147  O   GLU B 139     -10.354 164.851 389.804  1.00 50.96           O
ATOM   1148  N   ILE B 140     -10.290 165.003 392.072  1.00 52.19           N
ATOM   1149  CA  ILE B 140      -9.918 163.572 392.328  1.00 52.70           C
ATOM   1150  CB  ILE B 140      -9.426 163.335 393.776  1.00 53.60           C
ATOM   1151  CG1 ILE B 140      -8.208 164.191 394.127  1.00 55.52           C
ATOM   1152  CG2 ILE B 140      -9.141 161.859 394.025  1.00 55.68           C
ATOM   1153  CD1 ILE B 140      -7.852 164.193 395.600  1.00 57.51           C
ATOM   1154  C   ILE B 140     -11.138 162.700 392.005  1.00 48.44           C
ATOM   1155  O   ILE B 140     -10.962 161.583 391.499  1.00 47.60           O
ATOM   1156  N   LEU B 141     -12.332 163.178 392.352  1.00 50.44           N
ATOM   1157  CA  LEU B 141     -13.596 162.436 392.113  1.00 54.82           C
ATOM   1158  CB  LEU B 141     -14.753 163.175 392.790  1.00 51.11           C
ATOM   1159  CG  LEU B 141     -14.934 162.805 394.254  1.00 49.63           C
ATOM   1160  CD1 LEU B 141     -15.945 163.709 394.928  1.00 59.94           C
ATOM   1161  CD2 LEU B 141     -15.336 161.349 394.378  1.00 51.15           C
ATOM   1162  C   LEU B 141     -13.789 162.280 390.601  1.00 53.93           C
ATOM   1163  O   LEU B 141     -14.169 161.170 390.166  1.00 52.90           O
ATOM   1164  N   LYS B 142     -13.465 163.324 389.837  1.00 51.59           N
ATOM   1165  CA  LYS B 142     -13.473 163.274 388.351  1.00 54.27           C
ATOM   1166  CB  LYS B 142     -13.025 164.604 387.747  1.00 57.22           C
ATOM   1167  CG  LYS B 142     -13.948 165.777 388.041  1.00 64.33           C
ATOM   1168  CD  LYS B 142     -13.899 166.843 386.978  1.00 69.73           C
ATOM   1169  CE  LYS B 142     -12.508 167.400 386.769  1.00 75.15           C
ATOM   1170  NZ  LYS B 142     -12.523 168.648 385.969  1.00 79.99           N
ATOM   1171  C   LYS B 142     -12.567 162.128 387.896  1.00 54.14           C
ATOM   1172  O   LYS B 142     -13.017 161.312 387.074  1.00 53.94           O
ATOM   1173  N   ALA B 143     -11.343 162.042 388.425  1.00 44.84           N
ATOM   1174  CA  ALA B 143     -10.368 161.006 388.025  1.00 47.08           C
ATOM   1175  CB  ALA B 143      -9.032 161.216 388.708  1.00 51.35           C
ATOM   1176  C   ALA B 143     -10.950 159.625 388.344  1.00 44.20           C
ATOM   1177  O   ALA B 143     -10.776 158.712 387.519  1.00 43.65           O
ATOM   1178  N   LEU B 144     -11.588 159.488 389.514  1.00 45.26           N
ATOM   1179  CA  LEU B 144     -12.054 158.185 390.061  1.00 43.99           C
ATOM   1180  CB  LEU B 144     -12.277 158.315 391.571  1.00 46.96           C
ATOM   1181  CG  LEU B 144     -11.021 158.381 392.449  1.00 46.57           C
ATOM   1182  CD1 LEU B 144     -11.415 158.503 393.919  1.00 50.23           C
ATOM   1183  CD2 LEU B 144     -10.118 157.178 392.235  1.00 45.70           C
ATOM   1184  C   LEU B 144     -13.323 157.729 389.333  1.00 43.21           C
ATOM   1185  O   LEU B 144     -13.376 156.540 388.906  1.00 42.14           O
ATOM   1186  N   ASP B 145     -14.315 158.616 389.211  1.00 47.62           N
ATOM   1187  CA  ASP B 145     -15.520 158.372 388.372  1.00 50.70           C
ATOM   1188  CB  ASP B 145     -16.414 159.608 388.241  1.00 53.79           C
ATOM   1189  CG  ASP B 145     -17.753 159.315 387.567  1.00 61.91           C
ATOM   1190  OD1 ASP B 145     -18.243 158.167 387.692  1.00 62.58           O
ATOM   1191  OD2 ASP B 145     -18.304 160.237 386.926  1.00 66.26           O
ATOM   1192  C   ASP B 145     -15.067 157.907 386.980  1.00 49.25           C
ATOM   1193  O   ASP B 145     -15.508 156.827 386.523  1.00 51.39           O
ATOM   1194  N   TYR B 146     -14.168 158.646 386.339  1.00 45.34           N
ATOM   1195  CA  TYR B 146     -13.621 158.203 385.033  1.00 49.24           C
ATOM   1196  CB  TYR B 146     -12.645 159.203 384.408  1.00 47.75           C
ATOM   1197  CG  TYR B 146     -12.107 158.732 383.079  1.00 50.10           C
ATOM   1198  CD1 TYR B 146     -12.825 158.899 381.901  1.00 53.55           C
ATOM   1199  CE1 TYR B 146     -12.319 158.465 380.682  1.00 50.88           C
ATOM   1200  CZ  TYR B 146     -11.091 157.825 380.636  1.00 55.35           C
ATOM   1201  OH  TYR B 146     -10.562 157.365 379.464  1.00 62.72           O
ATOM   1202  CE2 TYR B 146     -10.369 157.638 381.801  1.00 51.18           C
ATOM   1203  CD2 TYR B 146     -10.880 158.089 383.004  1.00 49.13           C
ATOM   1204  C   TYR B 146     -12.988 156.806 385.161  1.00 46.28           C
ATOM   1205  O   TYR B 146     -13.442 155.938 384.414  1.00 51.74           O
ATOM   1206  N   CYS B 147     -11.978 156.550 386.012  1.00 42.16           N
ATOM   1207  CA  CYS B 147     -11.289 155.229 385.945  1.00 41.74           C
ATOM   1208  CB  CYS B 147      -9.972 155.208 386.704  1.00 49.84           C
ATOM   1209  SG  CYS B 147     -10.125 155.040 388.503  1.00 54.78           S
ATOM   1210  C   CYS B 147     -12.282 154.111 386.347  1.00 43.30           C
ATOM   1211  O   CYS B 147     -12.225 153.015 385.742  1.00 44.00           O
ATOM   1212  N   HIS B 148     -13.203 154.362 387.280  1.00 41.71           N
ATOM   1213  CA  HIS B 148     -14.264 153.384 387.660  1.00 47.00           C
ATOM   1214  CB  HIS B 148     -15.072 153.893 388.855  1.00 46.10           C
ATOM   1215  CG  HIS B 148     -14.300 153.987 390.128  1.00 52.39           C
ATOM   1216  ND1 HIS B 148     -14.770 154.702 391.214  1.00 47.49           N
ATOM   1217  CE1 HIS B 148     -13.893 154.611 392.196  1.00 52.77           C
ATOM   1218  NE2 HIS B 148     -12.858 153.860 391.780  1.00 45.48           N
ATOM   1219  CD2 HIS B 148     -13.105 153.459 390.499  1.00 50.37           C
ATOM   1220  C   HIS B 148     -15.167 153.106 386.438  1.00 51.35           C
ATOM   1221  O   HIS B 148     -15.438 151.921 386.137  1.00 51.20           O
ATOM   1222  N   SER B 149     -15.581 154.152 385.718  1.00 46.98           N
ATOM   1223  CA  SER B 149     -16.391 154.022 384.471  1.00 54.27           C
ATOM   1224  CB  SER B 149     -16.763 155.354 383.920  1.00 49.66           C
ATOM   1225  OG  SER B 149     -15.700 155.835 383.129  1.00 51.81           O
ATOM   1226  C   SER B 149     -15.638 153.186 383.417  1.00 55.47           C
ATOM   1227  O   SER B 149     -16.309 152.480 382.636  1.00 56.42           O
ATOM   1228  N   MET B 150     -14.300 153.190 383.435  1.00 48.86           N
ATOM   1229  CA  MET B 150     -13.452 152.384 382.507  1.00 45.96           C
ATOM   1230  CB  MET B 150     -12.171 153.155 382.175  1.00 47.17           C
ATOM   1231  CG  MET B 150     -12.453 154.499 381.485  1.00 51.96           C
ATOM   1232  SD  MET B 150     -12.968 154.282 379.734  1.00 52.67           S
ATOM   1233  CE  MET B 150     -11.435 153.622 379.086  1.00 48.32           C
ATOM   1234  C   MET B 150     -13.128 151.005 383.111  1.00 43.46           C
ATOM   1235  O   MET B 150     -12.225 150.289 382.567  1.00 45.96           O
ATOM   1236  N   GLY B 151     -13.857 150.608 384.159  1.00 49.18           N
ATOM   1237  CA  GLY B 151     -13.739 149.279 384.800  1.00 51.89           C
ATOM   1238  C   GLY B 151     -12.393 149.057 385.467  1.00 47.76           C
ATOM   1239  O   GLY B 151     -11.880 147.904 385.448  1.00 48.47           O
ATOM   1240  N   ILE B 152     -11.830 150.108 386.060  1.00 48.25           N
ATOM   1241  CA  ILE B 152     -10.504 150.022 386.743  1.00 49.97           C
ATOM   1242  CB  ILE B 152      -9.422 150.748 385.920  1.00 49.37           C
ATOM   1243  CG1 ILE B 152      -9.155 150.006 384.603  1.00 50.47           C
ATOM   1244  CG2 ILE B 152      -8.134 150.931 386.722  1.00 46.52           C
ATOM   1245  CD1 ILE B 152      -8.489 150.867 383.546  1.00 51.66           C
ATOM   1246  C   ILE B 152     -10.637 150.549 388.174  1.00 46.63           C
ATOM   1247  O   ILE B 152     -11.324 151.601 388.381  1.00 41.42           O
ATOM   1248  N   MET B 153     -10.034 149.820 389.124  1.00 50.71           N
ATOM   1249  CA  MET B 153      -9.858 150.284 390.533  1.00 48.29           C
ATOM   1250  CB  MET B 153     -10.352 149.286 391.585  1.00 53.17           C
ATOM   1251  CG  MET B 153     -10.506 147.867 391.115  1.00 60.95           C
ATOM   1252  SD  MET B 153     -11.319 146.857 392.378  1.00 58.60           S
ATOM   1253  CE  MET B 153     -10.446 145.301 392.171  1.00 53.64           C
ATOM   1254  C   MET B 153      -8.380 150.610 390.774  1.00 40.74           C
ATOM   1255  O   MET B 153      -7.506 149.802 390.413  1.00 37.36           O
ATOM   1256  N   HIS B 154      -8.110 151.789 391.333  1.00 40.46           N
ATOM   1257  CA  HIS B 154      -6.731 152.305 391.543  1.00 40.84           C
ATOM   1258  CB  HIS B 154      -6.794 153.808 391.851  1.00 40.48           C
ATOM   1259  CG  HIS B 154      -5.457 154.459 391.923  1.00 44.33           C
ATOM   1260  ND1 HIS B 154      -4.622 154.312 393.022  1.00 45.10           N
ATOM   1261  CE1 HIS B 154      -3.515 154.996 392.816  1.00 48.08           C
ATOM   1262  NE2 HIS B 154      -3.599 155.576 391.606  1.00 44.43           N
ATOM   1263  CD2 HIS B 154      -4.806 155.253 391.050  1.00 44.24           C
ATOM   1264  C   HIS B 154      -6.040 151.456 392.621  1.00 40.12           C
ATOM   1265  O   HIS B 154      -4.915 150.991 392.371  1.00 37.16           O
ATOM   1266  N   ARG B 155      -6.729 151.238 393.750  1.00 40.40           N
ATOM   1267  CA  ARG B 155      -6.288 150.379 394.893  1.00 43.21           C
ATOM   1268  CB  ARG B 155      -5.980 148.956 394.431  1.00 42.31           C
ATOM   1269  CG  ARG B 155      -7.150 148.318 393.704  1.00 45.40           C
ATOM   1270  CD  ARG B 155      -7.015 146.813 393.710  1.00 45.90           C
ATOM   1271  NE  ARG B 155      -5.743 146.362 393.183  1.00 46.65           N
ATOM   1272  CZ  ARG B 155      -5.391 145.089 393.073  1.00 46.11           C
ATOM   1273  NH1 ARG B 155      -6.209 144.138 393.494  1.00 51.69           N
ATOM   1274  NH2 ARG B 155      -4.207 144.770 392.588  1.00 43.94           N
ATOM   1275  C   ARG B 155      -5.059 150.950 395.604  1.00 44.76           C
ATOM   1276  O   ARG B 155      -4.436 150.190 396.368  1.00 47.00           O
ATOM   1277  N   ASP B 156      -4.714 152.221 395.371  1.00 41.81           N
ATOM   1278  CA  ASP B 156      -3.603 152.883 396.094  1.00 43.62           C
ATOM   1279  CB  ASP B 156      -2.224 152.559 395.520  1.00 40.94           C
ATOM   1280  CG  ASP B 156      -1.103 152.829 396.533  1.00 48.83           C
ATOM   1281  OD1 ASP B 156      -1.398 152.888 397.778  1.00 48.25           O
ATOM   1282  OD2 ASP B 156       0.059 152.992 396.098  1.00 49.33           O
ATOM   1283  C   ASP B 156      -3.857 154.383 396.177  1.00 38.16           C
ATOM   1284  O   ASP B 156      -2.899 155.131 396.127  1.00 41.98           O
ATOM   1285  N   VAL B 157      -5.102 154.790 396.402  1.00 44.23           N
ATOM   1286  CA  VAL B 157      -5.454 156.226 396.606  1.00 46.24           C
ATOM   1287  CB  VAL B 157      -6.972 156.441 396.535  1.00 48.76           C
ATOM   1288  CG1 VAL B 157      -7.330 157.902 396.758  1.00 47.97           C
ATOM   1289  CG2 VAL B 157      -7.544 155.925 395.215  1.00 48.66           C
ATOM   1290  C   VAL B 157      -4.856 156.705 397.939  1.00 50.46           C
ATOM   1291  O   VAL B 157      -5.021 155.990 398.947  1.00 49.13           O
ATOM   1292  N   LYS B 158      -4.168 157.855 397.915  1.00 44.80           N
ATOM   1293  CA  LYS B 158      -3.450 158.475 399.064  1.00 47.18           C
ATOM   1294  CB  LYS B 158      -2.416 157.527 399.682  1.00 43.93           C
ATOM   1295  CG  LYS B 158      -1.186 157.199 398.840  1.00 44.79           C
ATOM   1296  CD  LYS B 158      -0.245 156.283 399.599  1.00 49.63           C
ATOM   1297  CE  LYS B 158       0.781 155.596 398.729  1.00 54.01           C
ATOM   1298  NZ  LYS B 158       1.868 154.982 399.537  1.00 59.65           N
ATOM   1299  C   LYS B 158      -2.800 159.772 398.592  1.00 50.04           C
ATOM   1300  O   LYS B 158      -2.611 159.977 397.392  1.00 49.21           O
ATOM   1301  N   PRO B 159      -2.444 160.694 399.511  1.00 47.45           N
ATOM   1302  CA  PRO B 159      -1.923 161.998 399.116  1.00 47.98           C
ATOM   1303  CB  PRO B 159      -1.581 162.673 400.452  1.00 52.55           C
ATOM   1304  CG  PRO B 159      -2.515 162.015 401.436  1.00 50.61           C
ATOM   1305  CD  PRO B 159      -2.613 160.580 400.966  1.00 51.93           C
ATOM   1306  C   PRO B 159      -0.672 161.915 398.237  1.00 46.31           C
ATOM   1307  O   PRO B 159      -0.620 162.659 397.300  1.00 48.09           O
ATOM   1308  N   HIS B 160       0.280 161.033 398.552  1.00 46.38           N
ATOM   1309  CA  HIS B 160       1.563 160.893 397.804  1.00 47.89           C
ATOM   1310  CB  HIS B 160       2.552 159.935 398.497  1.00 51.04           C
ATOM   1311  CG  HIS B 160       3.224 160.531 399.693  1.00 66.90           C
ATOM   1312  ND1 HIS B 160       4.012 159.777 400.558  1.00 79.29           N
ATOM   1313  CE1 HIS B 160       4.473 160.556 401.522  1.00 76.85           C
ATOM   1314  NE2 HIS B 160       3.995 161.796 401.321  1.00 78.39           N
ATOM   1315  CD2 HIS B 160       3.222 161.793 400.187  1.00 71.58           C
ATOM   1316  C   HIS B 160       1.282 160.495 396.354  1.00 46.21           C
ATOM   1317  O   HIS B 160       2.133 160.771 395.502  1.00 48.39           O
ATOM   1318  N   ASN B 161       0.121 159.910 396.056  1.00 44.57           N
ATOM   1319  CA  ASN B 161      -0.215 159.492 394.672  1.00 43.72           C
ATOM   1320  CB  ASN B 161      -0.820 158.092 394.621  1.00 43.50           C
ATOM   1321  CG  ASN B 161       0.196 157.057 395.010  1.00 40.44           C
ATOM   1322  OD1 ASN B 161       1.389 157.349 394.996  1.00 43.27           O
ATOM   1323  ND2 ASN B 161      -0.263 155.859 395.332  1.00 37.65           N
ATOM   1324  C   ASN B 161      -1.161 160.499 394.059  1.00 44.30           C
ATOM   1325  O   ASN B 161      -1.783 160.159 393.041  1.00 44.24           O
ATOM   1326  N   VAL B 162      -1.264 161.684 394.654  1.00 46.01           N
ATOM   1327  CA  VAL B 162      -1.989 162.824 394.033  1.00 49.24           C
ATOM   1328  CB  VAL B 162      -3.256 163.210 394.811  1.00 50.36           C
ATOM   1329  CG1 VAL B 162      -3.951 164.375 394.122  1.00 48.97           C
ATOM   1330  CG2 VAL B 162      -4.197 162.021 394.974  1.00 52.89           C
ATOM   1331  C   VAL B 162      -1.021 164.000 393.913  1.00 51.83           C
ATOM   1332  O   VAL B 162      -0.606 164.545 394.962  1.00 48.26           O
ATOM   1333  N   MET B 163      -0.678 164.350 392.671  1.00 49.97           N
ATOM   1334  CA  MET B 163       0.241 165.459 392.340  1.00 50.13           C
ATOM   1335  CB  MET B 163       1.016 165.194 391.042  1.00 50.35           C
ATOM   1336  CG  MET B 163       1.917 163.984 391.084  1.00 55.72           C
ATOM   1337  SD  MET B 163       3.390 164.187 392.131  1.00 62.94           S
ATOM   1338  CE  MET B 163       2.861 163.387 393.644  1.00 61.96           C
ATOM   1339  C   MET B 163      -0.629 166.698 392.159  1.00 49.79           C
ATOM   1340  O   MET B 163      -1.568 166.638 391.337  1.00 45.66           O
ATOM   1341  N   ILE B 164      -0.333 167.769 392.883  1.00 46.98           N
ATOM   1342  CA  ILE B 164      -1.025 169.079 392.700  1.00 53.44           C
ATOM   1343  CB  ILE B 164      -1.794 169.467 393.971  1.00 59.10           C
ATOM   1344  CG1 ILE B 164      -2.890 168.444 394.276  1.00 61.85           C
ATOM   1345  CG2 ILE B 164      -2.327 170.884 393.853  1.00 59.64           C
ATOM   1346  CD1 ILE B 164      -3.653 168.718 395.547  1.00 62.85           C
ATOM   1347  C   ILE B 164       0.002 170.141 392.315  1.00 53.02           C
ATOM   1348  O   ILE B 164       1.023 170.274 393.010  1.00 53.70           O
ATOM   1349  N   ASP B 165      -0.256 170.833 391.216  1.00 56.07           N
ATOM   1350  CA  ASP B 165       0.415 172.100 390.850  1.00 62.42           C
ATOM   1351  CB  ASP B 165       0.843 172.072 389.379  1.00 67.30           C
ATOM   1352  CG  ASP B 165       1.760 173.216 388.986  1.00 74.00           C
ATOM   1353  OD1 ASP B 165       1.655 174.297 389.613  1.00 77.30           O
ATOM   1354  OD2 ASP B 165       2.571 173.020 388.062  1.00 80.72           O
ATOM   1355  C   ASP B 165      -0.586 173.199 391.211  1.00 63.87           C
ATOM   1356  O   ASP B 165      -1.429 173.505 390.363  1.00 60.40           O
ATOM   1357  N   HIS B 166      -0.532 173.696 392.455  1.00 65.45           N
ATOM   1358  CA  HIS B 166      -1.546 174.592 393.078  1.00 72.68           C
ATOM   1359  CB  HIS B 166      -1.296 174.700 394.585  1.00 72.85           C
ATOM   1360  CG  HIS B 166      -2.305 175.516 395.320  1.00 77.42           C
ATOM   1361  ND1 HIS B 166      -3.664 175.367 395.127  1.00 76.64           N
ATOM   1362  CE1 HIS B 166      -4.311 176.183 395.934  1.00 77.62           C
ATOM   1363  NE2 HIS B 166      -3.413 176.854 396.656  1.00 79.10           N
ATOM   1364  CD2 HIS B 166      -2.161 176.444 396.291  1.00 79.44           C
ATOM   1365  C   HIS B 166      -1.549 175.969 392.402  1.00 72.50           C
ATOM   1366  O   HIS B 166      -2.633 176.579 392.302  1.00 74.00           O
ATOM   1367  N   GLU B 167      -0.377 176.429 391.962  1.00 75.51           N
ATOM   1368  CA  GLU B 167      -0.186 177.683 391.188  1.00 80.85           C
ATOM   1369  CB  GLU B 167       1.296 177.850 390.830  1.00 90.34           C
ATOM   1370  CG  GLU B 167       1.639 179.194 390.207  1.00 96.62           C
ATOM   1371  CD  GLU B 167       3.041 179.277 389.622  1.00101.81           C
ATOM   1372  OE1 GLU B 167       3.218 179.982 388.605  1.00 98.17           O
ATOM   1373  OE2 GLU B 167       3.955 178.634 390.185  1.00102.26           O
ATOM   1374  C   GLU B 167      -1.073 177.639 389.938  1.00 75.77           C
ATOM   1375  O   GLU B 167      -1.644 178.688 389.603  1.00 74.10           O
ATOM   1376  N   HIS B 168      -1.176 176.471 389.286  1.00 77.38           N
ATOM   1377  CA  HIS B 168      -1.982 176.222 388.056  1.00 70.67           C
ATOM   1378  CB  HIS B 168      -1.171 175.416 387.027  1.00 76.75           C
ATOM   1379  CG  HIS B 168       0.110 176.065 386.616  1.00 87.85           C
ATOM   1380  ND1 HIS B 168       0.216 177.430 386.403  1.00 91.58           N
ATOM   1381  CE1 HIS B 168       1.454 177.726 386.054  1.00 89.07           C
ATOM   1382  NE2 HIS B 168       2.160 176.587 386.021  1.00 89.88           N
ATOM   1383  CD2 HIS B 168       1.336 175.548 386.369  1.00 92.17           C
ATOM   1384  C   HIS B 168      -3.299 175.508 388.393  1.00 67.25           C
ATOM   1385  O   HIS B 168      -4.079 175.236 387.456  1.00 66.05           O
ATOM   1386  N   ARG B 169      -3.552 175.188 389.665  1.00 65.48           N
ATOM   1387  CA  ARG B 169      -4.797 174.491 390.098  1.00 70.30           C
ATOM   1388  CB  ARG B 169      -6.014 175.377 389.804  1.00 71.19           C
ATOM   1389  CG  ARG B 169      -5.811 176.854 390.118  1.00 77.22           C
ATOM   1390  CD  ARG B 169      -6.072 177.159 391.579  1.00 81.94           C
ATOM   1391  NE  ARG B 169      -7.473 176.906 391.912  1.00 88.48           N
ATOM   1392  CZ  ARG B 169      -7.925 176.575 393.121  1.00 91.64           C
ATOM   1393  NH1 ARG B 169      -7.081 176.437 394.133  1.00 84.74           N
ATOM   1394  NH2 ARG B 169      -9.228 176.380 393.310  1.00 89.99           N
ATOM   1395  C   ARG B 169      -4.909 173.134 389.378  1.00 66.99           C
ATOM   1396  O   ARG B 169      -6.041 172.685 389.120  1.00 68.98           O
ATOM   1397  N   LYS B 170      -3.778 172.498 389.068  1.00 59.01           N
ATOM   1398  CA  LYS B 170      -3.740 171.224 388.314  1.00 60.52           C
ATOM   1399  CB  LYS B 170      -2.619 171.263 387.271  1.00 69.42           C
ATOM   1400  CG  LYS B 170      -2.568 170.070 386.320  1.00 70.61           C
ATOM   1401  CD  LYS B 170      -1.531 170.209 385.227  1.00 76.41           C
ATOM   1402  CE  LYS B 170      -0.113 170.062 385.737  1.00 80.81           C
ATOM   1403  NZ  LYS B 170       0.840 169.811 384.630  1.00 79.93           N
ATOM   1404  C   LYS B 170      -3.553 170.068 389.304  1.00 59.92           C
ATOM   1405  O   LYS B 170      -2.675 170.158 390.178  1.00 61.45           O
ATOM   1406  N   LEU B 171      -4.352 169.017 389.159  1.00 50.51           N
ATOM   1407  CA  LEU B 171      -4.238 167.770 389.952  1.00 54.07           C
ATOM   1408  CB  LEU B 171      -5.491 167.648 390.814  1.00 49.02           C
ATOM   1409  CG  LEU B 171      -5.599 166.381 391.654  1.00 50.64           C
ATOM   1410  CD1 LEU B 171      -6.266 166.687 392.985  1.00 48.81           C
ATOM   1411  CD2 LEU B 171      -6.361 165.286 390.919  1.00 50.48           C
ATOM   1412  C   LEU B 171      -4.090 166.575 389.004  1.00 55.06           C
ATOM   1413  O   LEU B 171      -4.841 166.524 387.997  1.00 50.40           O
ATOM   1414  N   ARG B 172      -3.193 165.632 389.319  1.00 52.65           N
ATOM   1415  CA  ARG B 172      -3.046 164.366 388.552  1.00 46.83           C
ATOM   1416  CB  ARG B 172      -1.803 164.391 387.660  1.00 47.68           C
ATOM   1417  CG  ARG B 172      -1.823 165.473 386.585  1.00 54.64           C
ATOM   1418  CD  ARG B 172      -2.798 165.127 385.469  1.00 57.56           C
ATOM   1419  NE  ARG B 172      -2.749 166.067 384.360  1.00 59.03           N
ATOM   1420  CZ  ARG B 172      -3.566 167.111 384.181  1.00 54.92           C
ATOM   1421  NH1 ARG B 172      -4.520 167.378 385.056  1.00 52.44           N
ATOM   1422  NH2 ARG B 172      -3.399 167.904 383.131  1.00 54.80           N
ATOM   1423  C   ARG B 172      -2.997 163.179 389.516  1.00 48.67           C
ATOM   1424  O   ARG B 172      -2.115 163.160 390.404  1.00 45.39           O
ATOM   1425  N   LEU B 173      -3.898 162.215 389.323  1.00 40.63           N
ATOM   1426  CA  LEU B 173      -3.849 160.890 389.987  1.00 44.47           C
ATOM   1427  CB  LEU B 173      -5.224 160.225 389.849  1.00 46.58           C
ATOM   1428  CG  LEU B 173      -5.397 158.883 390.564  1.00 50.69           C
ATOM   1429  CD1 LEU B 173      -4.937 158.977 392.014  1.00 58.63           C
ATOM   1430  CD2 LEU B 173      -6.842 158.418 390.507  1.00 49.47           C
ATOM   1431  C   LEU B 173      -2.732 160.057 389.341  1.00 46.70           C
ATOM   1432  O   LEU B 173      -2.864 159.718 388.156  1.00 49.44           O
ATOM   1433  N   ILE B 174      -1.661 159.763 390.084  1.00 41.10           N
ATOM   1434  CA  ILE B 174      -0.491 158.971 389.615  1.00 40.88           C
ATOM   1435  CB  ILE B 174       0.818 159.745 389.852  1.00 44.36           C
ATOM   1436  CG1 ILE B 174       1.142 159.908 391.344  1.00 44.95           C
ATOM   1437  CG2 ILE B 174       0.779 161.097 389.156  1.00 43.96           C
ATOM   1438  CD1 ILE B 174       2.586 160.281 391.620  1.00 44.15           C
ATOM   1439  C   ILE B 174      -0.453 157.585 390.276  1.00 42.99           C
ATOM   1440  O   ILE B 174      -1.336 157.259 391.097  1.00 43.23           O
ATOM   1441  N   ASP B 175       0.519 156.778 389.846  1.00 39.88           N
ATOM   1442  CA  ASP B 175       0.950 155.487 390.436  1.00 42.18           C
ATOM   1443  CB  ASP B 175       1.409 155.623 391.886  1.00 44.11           C
ATOM   1444  CG  ASP B 175       2.131 154.390 392.403  1.00 50.18           C
ATOM   1445  OD1 ASP B 175       2.432 153.486 391.576  1.00 54.97           O
ATOM   1446  OD2 ASP B 175       2.411 154.344 393.633  1.00 55.27           O
ATOM   1447  C   ASP B 175      -0.192 154.480 390.288  1.00 43.91           C
ATOM   1448  O   ASP B 175      -0.885 154.176 391.281  1.00 38.97           O
ATOM   1449  N   TRP B 176      -0.269 153.920 389.092  1.00 39.68           N
ATOM   1450  CA  TRP B 176      -1.259 152.922 388.648  1.00 38.73           C
ATOM   1451  CB  TRP B 176      -1.703 153.322 387.240  1.00 41.19           C
ATOM   1452  CG  TRP B 176      -2.459 154.611 387.288  1.00 40.04           C
ATOM   1453  CD1 TRP B 176      -1.943 155.873 387.299  1.00 40.81           C
ATOM   1454  NE1 TRP B 176      -2.953 156.795 387.429  1.00 43.63           N
ATOM   1455  CE2 TRP B 176      -4.148 156.135 387.546  1.00 40.98           C
ATOM   1456  CD2 TRP B 176      -3.875 154.752 387.480  1.00 40.21           C
ATOM   1457  CE3 TRP B 176      -4.937 153.849 387.564  1.00 40.12           C
ATOM   1458  CZ3 TRP B 176      -6.217 154.342 387.705  1.00 40.27           C
ATOM   1459  CH2 TRP B 176      -6.463 155.716 387.771  1.00 40.49           C
ATOM   1460  CZ2 TRP B 176      -5.439 156.633 387.710  1.00 41.13           C
ATOM   1461  C   TRP B 176      -0.675 151.510 388.757  1.00 38.27           C
ATOM   1462  O   TRP B 176      -1.262 150.586 388.169  1.00 46.05           O
ATOM   1463  N   GLY B 177       0.400 151.346 389.530  1.00 41.28           N
ATOM   1464  CA  GLY B 177       1.137 150.075 389.708  1.00 45.18           C
ATOM   1465  C   GLY B 177       0.391 148.995 390.486  1.00 45.91           C
ATOM   1466  O   GLY B 177       0.757 147.821 390.340  1.00 51.36           O
ATOM   1467  N   LEU B 178      -0.613 149.336 391.288  1.00 48.18           N
ATOM   1468  CA  LEU B 178      -1.407 148.333 392.055  1.00 48.45           C
ATOM   1469  CB  LEU B 178      -1.485 148.756 393.533  1.00 48.43           C
ATOM   1470  CG  LEU B 178      -0.162 148.800 394.303  1.00 51.16           C
ATOM   1471  CD1 LEU B 178      -0.405 149.037 395.784  1.00 48.12           C
ATOM   1472  CD2 LEU B 178       0.652 147.529 394.107  1.00 53.05           C
ATOM   1473  C   LEU B 178      -2.807 148.200 391.445  1.00 47.93           C
ATOM   1474  O   LEU B 178      -3.569 147.327 391.915  1.00 47.24           O
ATOM   1475  N   ALA B 179      -3.121 149.019 390.434  1.00 45.13           N
ATOM   1476  CA  ALA B 179      -4.471 149.156 389.842  1.00 46.50           C
ATOM   1477  CB  ALA B 179      -4.500 150.313 388.884  1.00 47.12           C
ATOM   1478  C   ALA B 179      -4.898 147.850 389.166  1.00 44.27           C
ATOM   1479  O   ALA B 179      -4.013 147.091 388.719  1.00 40.37           O
ATOM   1480  N   GLU B 180      -6.206 147.585 389.094  1.00 45.42           N
ATOM   1481  CA  GLU B 180      -6.704 146.276 388.564  1.00 48.57           C
ATOM   1482  CB  GLU B 180      -6.773 145.254 389.716  1.00 52.83           C
ATOM   1483  CG  GLU B 180      -6.843 143.774 389.349  1.00 55.45           C
ATOM   1484  CD  GLU B 180      -6.119 143.256 388.110  1.00 61.44           C
ATOM   1485  OE1 GLU B 180      -6.536 143.625 386.974  1.00 56.04           O
ATOM   1486  OE2 GLU B 180      -5.172 142.431 388.269  1.00 62.18           O
ATOM   1487  C   GLU B 180      -8.033 146.509 387.848  1.00 46.56           C
ATOM   1488  O   GLU B 180      -8.721 147.546 388.139  1.00 42.66           O
ATOM   1489  N   PHE B 181      -8.373 145.589 386.938  1.00 46.04           N
ATOM   1490  CA  PHE B 181      -9.671 145.564 386.214  1.00 45.99           C
ATOM   1491  CB  PHE B 181      -9.524 144.844 384.875  1.00 50.04           C
ATOM   1492  CG  PHE B 181      -8.650 145.541 383.857  1.00 47.09           C
ATOM   1493  CD1 PHE B 181      -9.136 146.603 383.113  1.00 52.65           C
ATOM   1494  CE1 PHE B 181      -8.341 147.220 382.159  1.00 55.07           C
ATOM   1495  CZ  PHE B 181      -7.049 146.784 381.948  1.00 50.80           C
ATOM   1496  CD2 PHE B 181      -7.350 145.123 383.638  1.00 47.76           C
ATOM   1497  CE2 PHE B 181      -6.555 145.737 382.686  1.00 51.53           C
ATOM   1498  C   PHE B 181     -10.714 144.879 387.102  1.00 47.22           C
ATOM   1499  O   PHE B 181     -10.436 143.768 387.604  1.00 48.19           O
ATOM   1500  N   TYR B 182     -11.854 145.542 387.308  1.00 47.61           N
ATOM   1501  CA  TYR B 182     -12.994 145.026 388.103  1.00 52.92           C
ATOM   1502  CB  TYR B 182     -13.926 146.134 388.598  1.00 52.38           C
ATOM   1503  CG  TYR B 182     -15.112 145.557 389.328  1.00 62.44           C
ATOM   1504  CD1 TYR B 182     -14.936 144.895 390.533  1.00 66.96           C
ATOM   1505  CE1 TYR B 182     -16.000 144.309 391.203  1.00 72.20           C
ATOM   1506  CZ  TYR B 182     -17.272 144.360 390.658  1.00 70.27           C
ATOM   1507  OH  TYR B 182     -18.318 143.793 391.330  1.00 60.64           O
ATOM   1508  CE2 TYR B 182     -17.463 144.997 389.441  1.00 72.88           C
ATOM   1509  CD2 TYR B 182     -16.385 145.571 388.781  1.00 67.10           C
ATOM   1510  C   TYR B 182     -13.799 144.048 387.245  1.00 58.07           C
ATOM   1511  O   TYR B 182     -14.297 144.460 386.171  1.00 50.55           O
ATOM   1512  N   HIS B 183     -13.902 142.797 387.710  1.00 63.55           N
ATOM   1513  CA  HIS B 183     -14.762 141.726 387.137  1.00 62.55           C
ATOM   1514  CB  HIS B 183     -13.907 140.561 386.634  1.00 61.36           C
ATOM   1515  CG  HIS B 183     -12.970 140.956 385.545  1.00 67.30           C
ATOM   1516  ND1 HIS B 183     -13.371 141.033 384.220  1.00 66.04           N
ATOM   1517  CE1 HIS B 183     -12.344 141.397 383.476  1.00 65.94           C
ATOM   1518  NE2 HIS B 183     -11.285 141.578 384.286  1.00 67.30           N
ATOM   1519  CD2 HIS B 183     -11.666 141.313 385.575  1.00 62.24           C
ATOM   1520  C   HIS B 183     -15.757 141.302 388.206  1.00 63.32           C
ATOM   1521  O   HIS B 183     -15.345 140.906 389.290  1.00 56.99           O
ATOM   1522  N   PRO B 184     -17.083 141.388 387.953  1.00 69.18           N
ATOM   1523  CA  PRO B 184     -18.065 141.123 389.003  1.00 71.10           C
ATOM   1524  CB  PRO B 184     -19.424 141.431 388.348  1.00 70.77           C
ATOM   1525  CG  PRO B 184     -19.170 141.341 386.851  1.00 70.98           C
ATOM   1526  CD  PRO B 184     -17.703 141.657 386.646  1.00 68.33           C
ATOM   1527  C   PRO B 184     -17.888 139.669 389.479  1.00 71.20           C
ATOM   1528  O   PRO B 184     -17.815 138.784 388.634  1.00 66.19           O
ATOM   1529  N   GLY B 185     -17.710 139.477 390.794  1.00 68.96           N
ATOM   1530  CA  GLY B 185     -17.536 138.153 391.427  1.00 70.64           C
ATOM   1531  C   GLY B 185     -16.086 137.678 391.501  1.00 68.26           C
ATOM   1532  O   GLY B 185     -15.864 136.576 392.022  1.00 66.61           O
ATOM   1533  N   GLN B 186     -15.105 138.432 390.998  1.00 65.54           N
ATOM   1534  CA  GLN B 186     -13.690 137.979 391.062  1.00 64.93           C
ATOM   1535  CB  GLN B 186     -12.822 138.621 389.974  1.00 66.99           C
ATOM   1536  CG  GLN B 186     -11.660 137.738 389.531  1.00 69.13           C
ATOM   1537  CD  GLN B 186     -10.943 138.285 388.315  1.00 85.56           C
ATOM   1538  OE1 GLN B 186     -10.250 139.304 388.375  1.00 88.90           O
ATOM   1539  NE2 GLN B 186     -11.091 137.604 387.188  1.00 84.75           N
ATOM   1540  C   GLN B 186     -13.168 138.258 392.481  1.00 64.93           C
ATOM   1541  O   GLN B 186     -13.625 139.239 393.131  1.00 59.38           O
ATOM   1542  N   GLU B 187     -12.250 137.412 392.942  1.00 64.16           N
ATOM   1543  CA  GLU B 187     -11.624 137.537 394.278  1.00 73.44           C
ATOM   1544  CB  GLU B 187     -11.759 136.229 395.057  1.00 74.11           C
ATOM   1545  CG  GLU B 187     -13.048 136.196 395.863  1.00 79.13           C
ATOM   1546  CD  GLU B 187     -13.606 134.813 396.131  1.00 82.48           C
ATOM   1547  OE1 GLU B 187     -12.800 133.868 396.243  1.00 73.87           O
ATOM   1548  OE2 GLU B 187     -14.848 134.689 396.216  1.00 86.38           O
ATOM   1549  C   GLU B 187     -10.192 138.038 394.091  1.00 69.25           C
ATOM   1550  O   GLU B 187      -9.402 137.357 393.409  1.00 73.27           O
ATOM   1551  N   TYR B 188      -9.924 139.205 394.681  1.00 64.45           N
ATOM   1552  CA  TYR B 188      -8.696 140.026 394.535  1.00 69.26           C
ATOM   1553  CB  TYR B 188      -9.093 141.492 394.315  1.00 62.45           C
ATOM   1554  CG  TYR B 188      -9.827 141.724 393.019  1.00 59.94           C
ATOM   1555  CD1 TYR B 188      -9.138 141.726 391.819  1.00 61.81           C
ATOM   1556  CE1 TYR B 188      -9.790 141.916 390.612  1.00 58.06           C
ATOM   1557  CZ  TYR B 188     -11.160 142.087 390.584  1.00 55.63           C
ATOM   1558  OH  TYR B 188     -11.781 142.282 389.379  1.00 56.17           O
ATOM   1559  CE2 TYR B 188     -11.868 142.084 391.774  1.00 54.70           C
ATOM   1560  CD2 TYR B 188     -11.201 141.895 392.976  1.00 55.80           C
ATOM   1561  C   TYR B 188      -7.833 139.847 395.786  1.00 73.51           C
ATOM   1562  O   TYR B 188      -8.400 139.567 396.871  1.00 71.22           O
ATOM   1563  N   ASN B 189      -6.515 139.992 395.630  1.00 70.42           N
ATOM   1564  CA  ASN B 189      -5.536 139.982 396.751  1.00 74.69           C
ATOM   1565  CB  ASN B 189      -4.106 139.821 396.217  1.00 72.06           C
ATOM   1566  CG  ASN B 189      -3.034 140.011 397.269  1.00 70.28           C
ATOM   1567  OD1 ASN B 189      -3.325 140.270 398.432  1.00 64.87           O
ATOM   1568  ND2 ASN B 189      -1.783 139.898 396.868  1.00 74.36           N
ATOM   1569  C   ASN B 189      -5.788 141.239 397.604  1.00 67.59           C
ATOM   1570  O   ASN B 189      -6.142 142.293 397.017  1.00 61.63           O
ATOM   1571  N   VAL B 190      -5.658 141.112 398.934  1.00 65.06           N
ATOM   1572  CA  VAL B 190      -5.966 142.170 399.955  1.00 60.75           C
ATOM   1573  CB  VAL B 190      -6.675 141.580 401.191  1.00 62.26           C
ATOM   1574  CG1 VAL B 190      -8.010 140.962 400.814  1.00 65.36           C
ATOM   1575  CG2 VAL B 190      -5.809 140.563 401.929  1.00 60.38           C
ATOM   1576  C   VAL B 190      -4.686 142.906 400.368  1.00 56.89           C
ATOM   1577  O   VAL B 190      -4.808 143.892 401.108  1.00 71.95           O
ATOM   1578  N   ARG B 191      -3.517 142.456 399.905  1.00 60.09           N
ATOM   1579  CA  ARG B 191      -2.190 143.079 400.168  1.00 64.10           C
ATOM   1580  CB  ARG B 191      -1.090 142.015 400.163  1.00 69.33           C
ATOM   1581  CG  ARG B 191      -1.398 140.792 401.016  1.00 82.61           C
ATOM   1582  CD  ARG B 191      -0.412 139.665 400.769  1.00 94.40           C
ATOM   1583  NE  ARG B 191       0.760 139.750 401.631  1.00105.40           N
ATOM   1584  CZ  ARG B 191       1.870 139.032 401.480  1.00111.33           C
ATOM   1585  NH1 ARG B 191       1.982 138.169 400.483  1.00110.50           N
ATOM   1586  NH2 ARG B 191       2.869 139.183 402.333  1.00118.15           N
ATOM   1587  C   ARG B 191      -1.906 144.164 399.116  1.00 61.88           C
ATOM   1588  O   ARG B 191      -0.830 144.134 398.497  1.00 66.61           O
ATOM   1589  N   VAL B 192      -2.849 145.090 398.957  1.00 57.38           N
ATOM   1590  CA  VAL B 192      -2.777 146.307 398.101  1.00 60.22           C
ATOM   1591  CB  VAL B 192      -3.821 146.282 396.964  1.00 57.26           C
ATOM   1592  CG1 VAL B 192      -3.750 145.007 396.142  1.00 56.18           C
ATOM   1593  CG2 VAL B 192      -5.234 146.536 397.474  1.00 54.11           C
ATOM   1594  C   VAL B 192      -3.028 147.506 399.012  1.00 59.71           C
ATOM   1595  O   VAL B 192      -3.443 147.288 400.165  1.00 58.68           O
ATOM   1596  N   ALA B 193      -2.876 148.714 398.478  1.00 51.84           N
ATOM   1597  CA  ALA B 193      -3.067 149.994 399.191  1.00 50.42           C
ATOM   1598  CB  ALA B 193      -4.455 150.072 399.775  1.00 49.94           C
ATOM   1599  C   ALA B 193      -1.983 150.146 400.264  1.00 52.47           C
ATOM   1600  O   ALA B 193      -1.271 149.168 400.551  1.00 56.63           O
ATOM   1601  N   SER B 194      -1.862 151.348 400.823  1.00 47.24           N
ATOM   1602  CA  SER B 194      -0.973 151.659 401.966  1.00 52.19           C
ATOM   1603  CB  SER B 194      -0.351 153.017 401.799  1.00 53.65           C
ATOM   1604  OG  SER B 194       0.115 153.152 400.473  1.00 67.52           O
ATOM   1605  C   SER B 194      -1.788 151.566 403.261  1.00 45.52           C
ATOM   1606  O   SER B 194      -2.959 151.977 403.261  1.00 42.87           O
ATOM   1607  N   ARG B 195      -1.169 151.070 404.320  1.00 47.83           N
ATOM   1608  CA  ARG B 195      -1.817 150.781 405.629  1.00 48.84           C
ATOM   1609  CB  ARG B 195      -0.772 150.787 406.742  1.00 53.67           C
ATOM   1610  CG  ARG B 195      -1.316 150.261 408.067  1.00 56.91           C
ATOM   1611  CD  ARG B 195      -0.411 150.646 409.209  1.00 55.38           C
ATOM   1612  NE  ARG B 195       0.874 149.984 409.081  1.00 58.33           N
ATOM   1613  CZ  ARG B 195       2.040 150.497 409.450  1.00 57.39           C
ATOM   1614  NH1 ARG B 195       2.127 151.713 409.968  1.00 56.96           N
ATOM   1615  NH2 ARG B 195       3.134 149.786 409.267  1.00 62.70           N
ATOM   1616  C   ARG B 195      -2.925 151.790 405.966  1.00 44.01           C
ATOM   1617  O   ARG B 195      -4.060 151.352 406.266  1.00 47.54           O
ATOM   1618  N   TYR B 196      -2.640 153.091 405.959  1.00 40.83           N
ATOM   1619  CA  TYR B 196      -3.559 154.105 406.547  1.00 45.87           C
ATOM   1620  CB  TYR B 196      -2.871 155.464 406.679  1.00 43.18           C
ATOM   1621  CG  TYR B 196      -1.560 155.420 407.413  1.00 47.95           C
ATOM   1622  CD1 TYR B 196      -1.369 154.560 408.490  1.00 47.76           C
ATOM   1623  CE1 TYR B 196      -0.173 154.537 409.188  1.00 49.08           C
ATOM   1624  CZ  TYR B 196       0.854 155.389 408.823  1.00 56.52           C
ATOM   1625  OH  TYR B 196       2.036 155.360 409.511  1.00 58.56           O
ATOM   1626  CE2 TYR B 196       0.675 156.270 407.767  1.00 52.48           C
ATOM   1627  CD2 TYR B 196      -0.523 156.275 407.070  1.00 50.16           C
ATOM   1628  C   TYR B 196      -4.857 154.224 405.729  1.00 46.80           C
ATOM   1629  O   TYR B 196      -5.880 154.735 406.265  1.00 41.74           O
ATOM   1630  N   PHE B 197      -4.818 153.809 404.462  1.00 42.88           N
ATOM   1631  CA  PHE B 197      -5.918 154.004 403.483  1.00 43.31           C
ATOM   1632  CB  PHE B 197      -5.341 154.751 402.269  1.00 43.10           C
ATOM   1633  CG  PHE B 197      -4.573 156.000 402.644  1.00 44.59           C
ATOM   1634  CD1 PHE B 197      -5.207 157.230 402.709  1.00 43.42           C
ATOM   1635  CE1 PHE B 197      -4.524 158.366 403.121  1.00 41.82           C
ATOM   1636  CZ  PHE B 197      -3.187 158.293 403.445  1.00 44.74           C
ATOM   1637  CD2 PHE B 197      -3.229 155.940 403.001  1.00 44.35           C
ATOM   1638  CE2 PHE B 197      -2.540 157.078 403.387  1.00 44.39           C
ATOM   1639  C   PHE B 197      -6.576 152.642 403.202  1.00 43.88           C
ATOM   1640  O   PHE B 197      -7.519 152.592 402.414  1.00 45.85           O
ATOM   1641  N   LYS B 198      -6.073 151.558 403.803  1.00 39.54           N
ATOM   1642  CA  LYS B 198      -6.604 150.194 403.573  1.00 46.12           C
ATOM   1643  CB  LYS B 198      -5.772 149.121 404.277  1.00 51.67           C
ATOM   1644  CG  LYS B 198      -4.487 148.697 403.576  1.00 56.04           C
ATOM   1645  CD  LYS B 198      -3.831 147.475 404.203  1.00 54.22           C
ATOM   1646  CE  LYS B 198      -2.372 147.285 403.845  1.00 59.07           C
ATOM   1647  NZ  LYS B 198      -2.206 146.665 402.511  1.00 66.55           N
ATOM   1648  C   LYS B 198      -8.064 150.144 404.042  1.00 51.12           C
ATOM   1649  O   LYS B 198      -8.371 150.598 405.187  1.00 53.71           O
ATOM   1650  N   GLY B 199      -8.930 149.633 403.166  1.00 54.00           N
ATOM   1651  CA  GLY B 199     -10.352 149.380 403.445  1.00 52.02           C
ATOM   1652  C   GLY B 199     -10.550 148.269 404.472  1.00 46.99           C
ATOM   1653  O   GLY B 199      -9.832 147.257 404.462  1.00 44.05           O
ATOM   1654  N   PRO B 200     -11.592 148.403 405.329  1.00 53.27           N
ATOM   1655  CA  PRO B 200     -11.974 147.351 406.263  1.00 53.25           C
ATOM   1656  CB  PRO B 200     -13.411 147.726 406.630  1.00 57.95           C
ATOM   1657  CG  PRO B 200     -13.424 149.232 406.556  1.00 59.75           C
ATOM   1658  CD  PRO B 200     -12.471 149.577 405.429  1.00 56.23           C
ATOM   1659  C   PRO B 200     -11.930 146.007 405.543  1.00 52.94           C
ATOM   1660  O   PRO B 200     -11.369 145.081 406.075  1.00 53.07           O
ATOM   1661  N   GLU B 201     -12.456 145.994 404.310  1.00 56.65           N
ATOM   1662  CA  GLU B 201     -12.585 144.795 403.449  1.00 56.04           C
ATOM   1663  CB  GLU B 201     -13.231 145.120 402.087  1.00 61.69           C
ATOM   1664  CG  GLU B 201     -12.581 146.241 401.271  1.00 59.94           C
ATOM   1665  CD  GLU B 201     -13.202 147.620 401.461  1.00 65.67           C
ATOM   1666  OE1 GLU B 201     -13.257 148.064 402.628  1.00 55.12           O
ATOM   1667  OE2 GLU B 201     -13.644 148.253 400.447  1.00 58.40           O
ATOM   1668  C   GLU B 201     -11.219 144.119 403.315  1.00 53.82           C
ATOM   1669  O   GLU B 201     -11.195 142.867 403.258  1.00 57.51           O
ATOM   1670  N   LEU B 202     -10.134 144.900 403.263  1.00 56.71           N
ATOM   1671  CA  LEU B 202      -8.744 144.375 403.092  1.00 56.66           C
ATOM   1672  CB  LEU B 202      -7.811 145.489 402.591  1.00 52.67           C
ATOM   1673  CG  LEU B 202      -8.277 146.341 401.404  1.00 55.37           C
ATOM   1674  CD1 LEU B 202      -7.183 147.310 400.980  1.00 58.02           C
ATOM   1675  CD2 LEU B 202      -8.703 145.491 400.219  1.00 51.46           C
ATOM   1676  C   LEU B 202      -8.225 143.820 404.434  1.00 54.78           C
ATOM   1677  O   LEU B 202      -7.441 142.866 404.441  1.00 57.81           O
ATOM   1678  N   LEU B 203      -8.571 144.459 405.543  1.00 59.58           N
ATOM   1679  CA  LEU B 203      -7.949 144.152 406.859  1.00 59.25           C
ATOM   1680  CB  LEU B 203      -8.104 145.382 407.751  1.00 56.43           C
ATOM   1681  CG  LEU B 203      -7.497 146.661 407.179  1.00 51.33           C
ATOM   1682  CD1 LEU B 203      -8.041 147.898 407.892  1.00 54.31           C
ATOM   1683  CD2 LEU B 203      -5.981 146.605 407.237  1.00 49.13           C
ATOM   1684  C   LEU B 203      -8.613 142.895 407.437  1.00 64.98           C
ATOM   1685  O   LEU B 203      -7.895 142.067 408.041  1.00 67.38           O
ATOM   1686  N   VAL B 204      -9.916 142.725 407.182  1.00 65.98           N
ATOM   1687  CA  VAL B 204     -10.698 141.511 407.570  1.00 68.28           C
ATOM   1688  CB  VAL B 204     -12.160 141.855 407.902  1.00 62.62           C
ATOM   1689  CG1 VAL B 204     -12.225 143.047 408.832  1.00 62.23           C
ATOM   1690  CG2 VAL B 204     -13.014 142.095 406.660  1.00 69.17           C
ATOM   1691  C   VAL B 204     -10.606 140.459 406.461  1.00 67.16           C
ATOM   1692  O   VAL B 204     -11.129 139.367 406.682  1.00 64.72           O
ATOM   1693  N   ASP B 205     -10.008 140.794 405.310  1.00 71.93           N
ATOM   1694  CA  ASP B 205      -9.559 139.821 404.275  1.00 69.45           C
ATOM   1695  CB  ASP B 205      -8.789 138.683 404.953  1.00 74.96           C
ATOM   1696  CG  ASP B 205      -7.733 138.048 404.073  1.00 79.65           C
ATOM   1697  OD1 ASP B 205      -8.014 137.871 402.875  1.00 83.38           O
ATOM   1698  OD2 ASP B 205      -6.631 137.755 404.592  1.00 85.23           O
ATOM   1699  C   ASP B 205     -10.748 139.330 403.423  1.00 67.62           C
ATOM   1700  O   ASP B 205     -10.708 138.174 402.956  1.00 65.05           O
ATOM   1701  N   TYR B 206     -11.755 140.183 403.192  1.00 66.03           N
ATOM   1702  CA  TYR B 206     -12.879 139.958 402.236  1.00 67.41           C
ATOM   1703  CB  TYR B 206     -14.056 140.870 402.592  1.00 72.21           C
ATOM   1704  CG  TYR B 206     -15.287 140.633 401.756  1.00 82.01           C
ATOM   1705  CD1 TYR B 206     -15.978 139.435 401.855  1.00 85.62           C
ATOM   1706  CE1 TYR B 206     -17.107 139.191 401.092  1.00 89.61           C
ATOM   1707  CZ  TYR B 206     -17.555 140.158 400.208  1.00 92.92           C
ATOM   1708  OH  TYR B 206     -18.675 139.903 399.476  1.00 86.85           O
ATOM   1709  CE2 TYR B 206     -16.876 141.361 400.088  1.00 82.17           C
ATOM   1710  CD2 TYR B 206     -15.751 141.589 400.860  1.00 81.72           C
ATOM   1711  C   TYR B 206     -12.412 140.238 400.797  1.00 63.53           C
ATOM   1712  O   TYR B 206     -12.267 141.438 400.451  1.00 59.29           O
ATOM   1713  N   GLN B 207     -12.196 139.186 399.996  1.00 56.57           N
ATOM   1714  CA  GLN B 207     -11.451 139.222 398.702  1.00 58.88           C
ATOM   1715  CB  GLN B 207     -10.872 137.842 398.382  1.00 58.48           C
ATOM   1716  CG  GLN B 207      -9.751 137.418 399.318  1.00 59.39           C
ATOM   1717  CD  GLN B 207      -8.960 136.283 398.714  1.00 66.19           C
ATOM   1718  OE1 GLN B 207      -7.757 136.387 398.495  1.00 66.79           O
ATOM   1719  NE2 GLN B 207      -9.644 135.192 398.402  1.00 69.21           N
ATOM   1720  C   GLN B 207     -12.321 139.708 397.524  1.00 59.45           C
ATOM   1721  O   GLN B 207     -11.710 140.054 396.483  1.00 55.30           O
ATOM   1722  N   MET B 208     -13.658 139.783 397.663  1.00 53.37           N
ATOM   1723  CA  MET B 208     -14.583 140.190 396.560  1.00 60.14           C
ATOM   1724  CB  MET B 208     -15.854 139.332 396.548  1.00 66.56           C
ATOM   1725  CG  MET B 208     -16.507 139.262 395.182  1.00 69.18           C
ATOM   1726  SD  MET B 208     -17.880 138.075 395.068  1.00 69.44           S
ATOM   1727  CE  MET B 208     -16.996 136.528 395.272  1.00 60.57           C
ATOM   1728  C   MET B 208     -14.973 141.671 396.680  1.00 57.95           C
ATOM   1729  O   MET B 208     -16.177 141.970 396.682  1.00 53.30           O
ATOM   1730  N   TYR B 209     -13.989 142.571 396.729  1.00 55.94           N
ATOM   1731  CA  TYR B 209     -14.215 144.033 396.876  1.00 54.65           C
ATOM   1732  CB  TYR B 209     -13.121 144.691 397.724  1.00 47.03           C
ATOM   1733  CG  TYR B 209     -11.707 144.489 397.239  1.00 46.33           C
ATOM   1734  CD1 TYR B 209     -11.144 145.335 396.288  1.00 51.96           C
ATOM   1735  CE1 TYR B 209      -9.838 145.162 395.839  1.00 48.46           C
ATOM   1736  CZ  TYR B 209      -9.068 144.138 396.358  1.00 48.79           C
ATOM   1737  OH  TYR B 209      -7.788 143.985 395.923  1.00 49.72           O
ATOM   1738  CE2 TYR B 209      -9.611 143.278 397.309  1.00 44.91           C
ATOM   1739  CD2 TYR B 209     -10.918 143.462 397.739  1.00 42.94           C
ATOM   1740  C   TYR B 209     -14.303 144.659 395.482  1.00 55.52           C
ATOM   1741  O   TYR B 209     -14.081 143.944 394.489  1.00 57.97           O
ATOM   1742  N   ASP B 210     -14.570 145.965 395.432  1.00 54.57           N
ATOM   1743  CA  ASP B 210     -14.806 146.706 394.169  1.00 60.40           C
ATOM   1744  CB  ASP B 210     -16.302 146.660 393.847  1.00 56.03           C
ATOM   1745  CG  ASP B 210     -17.180 147.317 394.898  1.00 62.58           C
ATOM   1746  OD1 ASP B 210     -17.026 148.529 395.103  1.00 64.88           O
ATOM   1747  OD2 ASP B 210     -18.021 146.607 395.501  1.00 71.69           O
ATOM   1748  C   ASP B 210     -14.229 148.129 394.261  1.00 56.99           C
ATOM   1749  O   ASP B 210     -13.410 148.411 395.162  1.00 53.37           O
ATOM   1750  N   TYR B 211     -14.636 148.975 393.313  1.00 58.17           N
ATOM   1751  CA  TYR B 211     -14.306 150.417 393.204  1.00 55.55           C
ATOM   1752  CB  TYR B 211     -15.246 151.125 392.231  1.00 54.28           C
ATOM   1753  CG  TYR B 211     -15.389 150.465 390.888  1.00 58.60           C
ATOM   1754  CD1 TYR B 211     -14.309 150.313 390.032  1.00 48.85           C
ATOM   1755  CE1 TYR B 211     -14.452 149.698 388.799  1.00 50.68           C
ATOM   1756  CZ  TYR B 211     -15.696 149.231 388.406  1.00 52.09           C
ATOM   1757  OH  TYR B 211     -15.901 148.636 387.201  1.00 50.40           O
ATOM   1758  CE2 TYR B 211     -16.780 149.366 389.251  1.00 59.43           C
ATOM   1759  CD2 TYR B 211     -16.623 149.985 390.478  1.00 60.30           C
ATOM   1760  C   TYR B 211     -14.435 151.145 394.543  1.00 54.74           C
ATOM   1761  O   TYR B 211     -13.641 152.087 394.730  1.00 49.51           O
ATOM   1762  N   SER B 212     -15.426 150.799 395.379  1.00 45.88           N
ATOM   1763  CA  SER B 212     -15.767 151.525 396.637  1.00 52.39           C
ATOM   1764  CB  SER B 212     -16.976 150.913 397.328  1.00 50.36           C
ATOM   1765  OG  SER B 212     -16.832 149.500 397.431  1.00 60.15           O
ATOM   1766  C   SER B 212     -14.546 151.579 397.576  1.00 48.90           C
ATOM   1767  O   SER B 212     -14.437 152.556 398.346  1.00 57.34           O
ATOM   1768  N   LEU B 213     -13.662 150.583 397.512  1.00 48.23           N
ATOM   1769  CA  LEU B 213     -12.320 150.600 398.170  1.00 50.10           C
ATOM   1770  CB  LEU B 213     -11.428 149.505 397.582  1.00 50.81           C
ATOM   1771  CG  LEU B 213      -9.942 149.645 397.902  1.00 51.35           C
ATOM   1772  CD1 LEU B 213      -9.718 149.819 399.408  1.00 61.96           C
ATOM   1773  CD2 LEU B 213      -9.168 148.448 397.375  1.00 43.86           C
ATOM   1774  C   LEU B 213     -11.673 151.972 397.986  1.00 57.79           C
ATOM   1775  O   LEU B 213     -11.261 152.564 399.012  1.00 60.90           O
ATOM   1776  N   ASP B 214     -11.624 152.487 396.750  1.00 46.75           N
ATOM   1777  CA  ASP B 214     -11.015 153.816 396.485  1.00 46.65           C
ATOM   1778  CB  ASP B 214     -10.935 154.159 394.988  1.00 44.93           C
ATOM   1779  CG  ASP B 214     -10.072 153.237 394.149  1.00 43.53           C
ATOM   1780  OD1 ASP B 214      -9.173 152.563 394.694  1.00 49.48           O
ATOM   1781  OD2 ASP B 214     -10.310 153.199 392.948  1.00 50.92           O
ATOM   1782  C   ASP B 214     -11.802 154.894 397.233  1.00 45.98           C
ATOM   1783  O   ASP B 214     -11.184 155.945 397.588  1.00 48.36           O
ATOM   1784  N   MET B 215     -13.113 154.708 397.434  1.00 45.19           N
ATOM   1785  CA  MET B 215     -13.958 155.759 398.085  1.00 46.91           C
ATOM   1786  CB  MET B 215     -15.457 155.529 397.835  1.00 51.44           C
ATOM   1787  CG  MET B 215     -15.860 155.588 396.341  1.00 54.76           C
ATOM   1788  SD  MET B 215     -15.319 157.089 395.463  1.00 52.42           S
ATOM   1789  CE  MET B 215     -16.196 158.333 396.408  1.00 58.64           C
ATOM   1790  C   MET B 215     -13.635 155.821 399.592  1.00 45.67           C
ATOM   1791  O   MET B 215     -13.582 156.961 400.151  1.00 44.55           O
ATOM   1792  N   TRP B 216     -13.351 154.669 400.206  1.00 46.43           N
ATOM   1793  CA  TRP B 216     -12.790 154.560 401.585  1.00 51.49           C
ATOM   1794  CB  TRP B 216     -12.533 153.101 401.996  1.00 57.67           C
ATOM   1795  CG  TRP B 216     -11.950 153.002 403.373  1.00 72.47           C
ATOM   1796  CD1 TRP B 216     -10.627 152.936 403.710  1.00 75.79           C
ATOM   1797  NE1 TRP B 216     -10.481 152.915 405.069  1.00 77.52           N
ATOM   1798  CE2 TRP B 216     -11.719 152.973 405.651  1.00 79.00           C
ATOM   1799  CD2 TRP B 216     -12.675 153.042 404.615  1.00 76.49           C
ATOM   1800  CE3 TRP B 216     -14.033 153.119 404.950  1.00 78.94           C
ATOM   1801  CZ3 TRP B 216     -14.394 153.123 406.280  1.00 78.69           C
ATOM   1802  CH2 TRP B 216     -13.432 153.051 407.288  1.00 75.95           C
ATOM   1803  CZ2 TRP B 216     -12.087 152.976 406.997  1.00 81.15           C
ATOM   1804  C   TRP B 216     -11.501 155.383 401.671  1.00 51.47           C
ATOM   1805  O   TRP B 216     -11.461 156.375 402.490  1.00 48.16           O
ATOM   1806  N   SER B 217     -10.503 155.013 400.844  1.00 48.23           N
ATOM   1807  CA  SER B 217      -9.193 155.710 400.770  1.00 43.40           C
ATOM   1808  CB  SER B 217      -8.314 155.193 399.668  1.00 39.44           C
ATOM   1809  OG  SER B 217      -8.239 153.767 399.672  1.00 44.15           O
ATOM   1810  C   SER B 217      -9.437 157.216 400.659  1.00 41.92           C
ATOM   1811  O   SER B 217      -8.835 157.960 401.452  1.00 47.20           O
ATOM   1812  N   LEU B 218     -10.332 157.656 399.767  1.00 47.67           N
ATOM   1813  CA  LEU B 218     -10.635 159.103 399.567  1.00 48.49           C
ATOM   1814  CB  LEU B 218     -11.575 159.272 398.368  1.00 52.85           C
ATOM   1815  CG  LEU B 218     -12.045 160.704 398.110  1.00 57.04           C
ATOM   1816  CD1 LEU B 218     -10.895 161.589 397.632  1.00 59.37           C
ATOM   1817  CD2 LEU B 218     -13.197 160.723 397.122  1.00 57.91           C
ATOM   1818  C   LEU B 218     -11.230 159.708 400.855  1.00 51.35           C
ATOM   1819  O   LEU B 218     -10.896 160.883 401.177  1.00 49.96           O
ATOM   1820  N   GLY B 219     -12.088 158.957 401.555  1.00 50.14           N
ATOM   1821  CA  GLY B 219     -12.603 159.332 402.888  1.00 52.13           C
ATOM   1822  C   GLY B 219     -11.466 159.663 403.839  1.00 49.98           C
ATOM   1823  O   GLY B 219     -11.456 160.776 404.378  1.00 50.98           O
ATOM   1824  N   CYS B 220     -10.518 158.733 404.001  1.00 50.27           N
ATOM   1825  CA  CYS B 220      -9.348 158.889 404.904  1.00 46.69           C
ATOM   1826  CB  CYS B 220      -8.420 157.692 404.800  1.00 45.58           C
ATOM   1827  SG  CYS B 220      -9.227 156.117 405.188  1.00 51.05           S
ATOM   1828  C   CYS B 220      -8.640 160.210 404.575  1.00 52.43           C
ATOM   1829  O   CYS B 220      -8.308 160.963 405.524  1.00 47.24           O
ATOM   1830  N   MET B 221      -8.508 160.536 403.284  1.00 48.71           N
ATOM   1831  CA  MET B 221      -7.753 161.728 402.818  1.00 50.80           C
ATOM   1832  CB  MET B 221      -7.581 161.726 401.294  1.00 50.28           C
ATOM   1833  CG  MET B 221      -6.628 160.664 400.770  1.00 58.25           C
ATOM   1834  SD  MET B 221      -6.284 160.814 398.988  1.00 56.50           S
ATOM   1835  CE  MET B 221      -5.911 162.557 398.865  1.00 50.38           C
ATOM   1836  C   MET B 221      -8.496 163.008 403.227  1.00 51.97           C
ATOM   1837  O   MET B 221      -7.818 163.967 403.715  1.00 51.79           O
ATOM   1838  N   LEU B 222      -9.813 163.065 402.988  1.00 53.91           N
ATOM   1839  CA  LEU B 222     -10.638 164.258 403.329  1.00 58.80           C
ATOM   1840  CB  LEU B 222     -12.095 164.066 402.889  1.00 58.88           C
ATOM   1841  CG  LEU B 222     -13.045 165.177 403.343  1.00 60.91           C
ATOM   1842  CD1 LEU B 222     -12.635 166.530 402.772  1.00 59.71           C
ATOM   1843  CD2 LEU B 222     -14.483 164.858 402.978  1.00 61.88           C
ATOM   1844  C   LEU B 222     -10.544 164.459 404.846  1.00 59.61           C
ATOM   1845  O   LEU B 222     -10.268 165.598 405.272  1.00 50.99           O
ATOM   1846  N   ALA B 223     -10.699 163.367 405.601  1.00 57.27           N
ATOM   1847  CA  ALA B 223     -10.684 163.355 407.087  1.00 72.55           C
ATOM   1848  CB  ALA B 223     -10.847 161.945 407.602  1.00 79.18           C
ATOM   1849  C   ALA B 223      -9.390 163.990 407.611  1.00 72.16           C
ATOM   1850  O   ALA B 223      -9.457 164.746 408.608  1.00 67.00           O
ATOM   1851  N   SER B 224      -8.255 163.707 406.963  1.00 65.72           N
ATOM   1852  CA  SER B 224      -6.927 164.221 407.385  1.00 61.63           C
ATOM   1853  CB  SER B 224      -5.779 163.422 406.795  1.00 61.88           C
ATOM   1854  OG  SER B 224      -5.910 163.330 405.387  1.00 67.44           O
ATOM   1855  C   SER B 224      -6.819 165.710 407.045  1.00 57.45           C
ATOM   1856  O   SER B 224      -6.114 166.401 407.788  1.00 62.55           O
ATOM   1857  N   MET B 225      -7.478 166.207 405.990  1.00 57.89           N
ATOM   1858  CA  MET B 225      -7.315 167.629 405.569  1.00 68.53           C
ATOM   1859  CB  MET B 225      -7.577 167.853 404.074  1.00 73.76           C
ATOM   1860  CG  MET B 225      -6.310 167.919 403.225  1.00 81.20           C
ATOM   1861  SD  MET B 225      -5.041 169.150 403.706  1.00 88.65           S
ATOM   1862  CE  MET B 225      -6.044 170.622 403.898  1.00 85.54           C
ATOM   1863  C   MET B 225      -8.249 168.534 406.388  1.00 68.54           C
ATOM   1864  O   MET B 225      -7.796 169.642 406.775  1.00 71.45           O
ATOM   1865  N   ILE B 226      -9.498 168.111 406.607  1.00 66.07           N
ATOM   1866  CA  ILE B 226     -10.509 168.930 407.346  1.00 71.43           C
ATOM   1867  CB  ILE B 226     -11.975 168.484 407.117  1.00 64.12           C
ATOM   1868  CG1 ILE B 226     -12.255 167.040 407.531  1.00 62.94           C
ATOM   1869  CG2 ILE B 226     -12.400 168.735 405.678  1.00 68.38           C
ATOM   1870  CD1 ILE B 226     -13.709 166.656 407.402  1.00 64.50           C
ATOM   1871  C   ILE B 226     -10.118 168.973 408.832  1.00 65.61           C
ATOM   1872  O   ILE B 226     -10.072 170.105 409.359  1.00 65.26           O
ATOM   1873  N   PHE B 227      -9.772 167.829 409.447  1.00 65.30           N
ATOM   1874  CA  PHE B 227      -9.437 167.718 410.897  1.00 61.47           C
ATOM   1875  CB  PHE B 227      -9.810 166.339 411.442  1.00 56.24           C
ATOM   1876  CG  PHE B 227     -11.258 165.959 411.245  1.00 62.17           C
ATOM   1877  CD1 PHE B 227     -12.274 166.894 411.418  1.00 71.19           C
ATOM   1878  CE1 PHE B 227     -13.604 166.538 411.235  1.00 73.42           C
ATOM   1879  CZ  PHE B 227     -13.938 165.245 410.890  1.00 73.51           C
ATOM   1880  CD2 PHE B 227     -11.615 164.658 410.918  1.00 59.91           C
ATOM   1881  CE2 PHE B 227     -12.943 164.306 410.720  1.00 66.25           C
ATOM   1882  C   PHE B 227      -7.958 168.038 411.183  1.00 64.87           C
ATOM   1883  O   PHE B 227      -7.635 168.244 412.353  1.00 69.56           O
ATOM   1884  N   ARG B 228      -7.088 168.112 410.172  1.00 67.91           N
ATOM   1885  CA  ARG B 228      -5.612 168.256 410.345  1.00 68.21           C
ATOM   1886  CB  ARG B 228      -5.234 169.622 410.930  1.00 69.33           C
ATOM   1887  CG  ARG B 228      -5.679 170.796 410.074  1.00 71.50           C
ATOM   1888  CD  ARG B 228      -4.597 171.842 409.963  1.00 76.87           C
ATOM   1889  NE  ARG B 228      -5.041 172.921 409.095  1.00 85.42           N
ATOM   1890  CZ  ARG B 228      -4.682 174.196 409.218  1.00 95.55           C
ATOM   1891  NH1 ARG B 228      -3.855 174.582 410.178  1.00 95.38           N
ATOM   1892  NH2 ARG B 228      -5.157 175.091 408.370  1.00100.35           N
ATOM   1893  C   ARG B 228      -5.088 167.114 411.227  1.00 69.90           C
ATOM   1894  O   ARG B 228      -4.465 167.401 412.253  1.00 72.35           O
ATOM   1895  N   LYS B 229      -5.326 165.867 410.820  1.00 70.30           N
ATOM   1896  CA  LYS B 229      -4.855 164.648 411.524  1.00 75.11           C
ATOM   1897  CB  LYS B 229      -6.007 164.122 412.385  1.00 79.11           C
ATOM   1898  CG  LYS B 229      -5.586 163.408 413.657  1.00 80.08           C
ATOM   1899  CD  LYS B 229      -6.749 162.961 414.505  1.00 85.46           C
ATOM   1900  CE  LYS B 229      -6.346 161.965 415.571  1.00 90.20           C
ATOM   1901  NZ  LYS B 229      -5.721 160.758 414.978  1.00 90.66           N
ATOM   1902  C   LYS B 229      -4.336 163.641 410.481  1.00 73.24           C
ATOM   1903  O   LYS B 229      -5.132 162.771 410.039  1.00 69.11           O
ATOM   1904  N   GLU B 230      -3.056 163.767 410.097  1.00 68.18           N
ATOM   1905  CA  GLU B 230      -2.398 162.963 409.024  1.00 70.52           C
ATOM   1906  CB  GLU B 230      -1.591 163.862 408.069  1.00 78.25           C
ATOM   1907  CG  GLU B 230      -0.081 163.896 408.306  1.00 88.45           C
ATOM   1908  CD  GLU B 230       0.713 164.946 407.532  1.00 99.70           C
ATOM   1909  OE1 GLU B 230       0.162 165.527 406.567  1.00108.52           O
ATOM   1910  OE2 GLU B 230       1.888 165.192 407.901  1.00 97.46           O
ATOM   1911  C   GLU B 230      -1.536 161.887 409.680  1.00 61.42           C
ATOM   1912  O   GLU B 230      -0.655 162.208 410.466  1.00 64.97           O
ATOM   1913  N   PRO B 231      -1.785 160.577 409.457  1.00 58.21           N
ATOM   1914  CA  PRO B 231      -2.968 160.088 408.754  1.00 53.65           C
ATOM   1915  CB  PRO B 231      -2.572 158.649 408.414  1.00 54.31           C
ATOM   1916  CG  PRO B 231      -1.779 158.231 409.641  1.00 57.91           C
ATOM   1917  CD  PRO B 231      -0.970 159.468 409.985  1.00 54.52           C
ATOM   1918  C   PRO B 231      -4.135 160.085 409.746  1.00 64.73           C
ATOM   1919  O   PRO B 231      -3.869 160.173 410.937  1.00 69.03           O
ATOM   1920  N   PHE B 232      -5.373 159.952 409.276  1.00 60.50           N
ATOM   1921  CA  PHE B 232      -6.553 159.901 410.169  1.00 61.41           C
ATOM   1922  CB  PHE B 232      -7.854 160.066 409.390  1.00 66.56           C
ATOM   1923  CG  PHE B 232      -9.030 160.280 410.302  1.00 59.27           C
ATOM   1924  CD1 PHE B 232      -9.180 161.477 410.979  1.00 62.00           C
ATOM   1925  CE1 PHE B 232     -10.241 161.664 411.847  1.00 64.99           C
ATOM   1926  CZ  PHE B 232     -11.155 160.656 412.048  1.00 64.87           C
ATOM   1927  CD2 PHE B 232      -9.932 159.258 410.541  1.00 68.41           C
ATOM   1928  CE2 PHE B 232     -11.003 159.451 411.400  1.00 71.32           C
ATOM   1929  C   PHE B 232      -6.569 158.592 410.966  1.00 61.53           C
ATOM   1930  O   PHE B 232      -6.652 158.662 412.203  1.00 61.16           O
ATOM   1931  N   PHE B 233      -6.529 157.442 410.287  1.00 56.25           N
ATOM   1932  CA  PHE B 233      -6.503 156.091 410.901  1.00 55.34           C
ATOM   1933  CB  PHE B 233      -7.426 155.142 410.132  1.00 63.38           C
ATOM   1934  CG  PHE B 233      -8.882 155.534 410.071  1.00 64.75           C
ATOM   1935  CD1 PHE B 233      -9.642 155.649 411.229  1.00 70.11           C
ATOM   1936  CE1 PHE B 233     -10.984 155.995 411.166  1.00 67.50           C
ATOM   1937  CZ  PHE B 233     -11.586 156.216 409.947  1.00 69.17           C
ATOM   1938  CD2 PHE B 233      -9.506 155.750 408.853  1.00 61.44           C
ATOM   1939  CE2 PHE B 233     -10.847 156.093 408.790  1.00 62.85           C
ATOM   1940  C   PHE B 233      -5.053 155.568 410.939  1.00 61.59           C
ATOM   1941  O   PHE B 233      -4.614 154.876 409.968  1.00 58.74           O
ATOM   1942  N   HIS B 234      -4.353 155.831 412.055  1.00 54.16           N
ATOM   1943  CA  HIS B 234      -2.885 155.676 412.229  1.00 54.53           C
ATOM   1944  CB  HIS B 234      -2.337 156.832 413.077  1.00 55.46           C
ATOM   1945  CG  HIS B 234      -0.851 156.948 413.012  1.00 63.09           C
ATOM   1946  ND1 HIS B 234      -0.199 158.171 413.104  1.00 66.03           N
ATOM   1947  CE1 HIS B 234       1.100 157.981 412.976  1.00 65.11           C
ATOM   1948  NE2 HIS B 234       1.316 156.664 412.791  1.00 66.04           N
ATOM   1949  CD2 HIS B 234       0.111 156.016 412.801  1.00 63.42           C
ATOM   1950  C   HIS B 234      -2.533 154.298 412.815  1.00 48.95           C
ATOM   1951  O   HIS B 234      -2.029 154.233 413.944  1.00 51.11           O
ATOM   1952  N   GLY B 235      -2.760 153.231 412.060  1.00 47.15           N
ATOM   1953  CA  GLY B 235      -2.332 151.868 412.418  1.00 51.50           C
ATOM   1954  C   GLY B 235      -0.814 151.797 412.496  1.00 52.40           C
ATOM   1955  O   GLY B 235      -0.180 152.618 411.822  1.00 51.22           O
ATOM   1956  N   HIS B 236      -0.273 150.913 413.346  1.00 50.24           N
ATOM   1957  CA  HIS B 236       1.175 150.598 413.494  1.00 54.87           C
ATOM   1958  CB  HIS B 236       1.600 150.648 414.979  1.00 53.26           C
ATOM   1959  CG  HIS B 236       1.553 152.026 415.556  1.00 56.33           C
ATOM   1960  ND1 HIS B 236       1.315 153.142 414.774  1.00 59.29           N
ATOM   1961  CE1 HIS B 236       1.297 154.221 415.543  1.00 59.90           C
ATOM   1962  NE2 HIS B 236       1.539 153.842 416.794  1.00 57.20           N
ATOM   1963  CD2 HIS B 236       1.698 152.482 416.821  1.00 53.67           C
ATOM   1964  C   HIS B 236       1.445 149.245 412.828  1.00 53.11           C
ATOM   1965  O   HIS B 236       2.610 148.873 412.685  1.00 57.78           O
ATOM   1966  N   ASP B 237       0.383 148.552 412.427  1.00 56.37           N
ATOM   1967  CA  ASP B 237       0.425 147.316 411.615  1.00 59.31           C
ATOM   1968  CB  ASP B 237       0.839 146.114 412.477  1.00 72.13           C
ATOM   1969  CG  ASP B 237      -0.085 145.801 413.651  1.00 78.83           C
ATOM   1970  OD1 ASP B 237      -1.207 145.276 413.413  1.00 77.37           O
ATOM   1971  OD2 ASP B 237       0.331 146.066 414.803  1.00 89.91           O
ATOM   1972  C   ASP B 237      -0.954 147.183 410.964  1.00 60.43           C
ATOM   1973  O   ASP B 237      -1.807 148.045 411.247  1.00 60.43           O
ATOM   1974  N   ASN B 238      -1.181 146.134 410.171  1.00 56.57           N
ATOM   1975  CA  ASN B 238      -2.455 145.961 409.431  1.00 63.17           C
ATOM   1976  CB  ASN B 238      -2.295 145.010 408.244  1.00 68.21           C
ATOM   1977  CG  ASN B 238      -1.308 145.526 407.210  1.00 71.10           C
ATOM   1978  OD1 ASN B 238      -0.974 146.710 407.172  1.00 63.94           O
ATOM   1979  ND2 ASN B 238      -0.800 144.632 406.382  1.00 72.00           N
ATOM   1980  C   ASN B 238      -3.555 145.575 410.430  1.00 70.55           C
ATOM   1981  O   ASN B 238      -4.637 146.192 410.352  1.00 71.92           O
ATOM   1982  N   TYR B 239      -3.282 144.656 411.366  1.00 65.82           N
ATOM   1983  CA  TYR B 239      -4.232 144.262 412.443  1.00 62.02           C
ATOM   1984  CB  TYR B 239      -3.623 143.208 413.361  1.00 69.33           C
ATOM   1985  CG  TYR B 239      -3.254 141.952 412.628  1.00 75.04           C
ATOM   1986  CD1 TYR B 239      -4.239 141.144 412.082  1.00 82.24           C
ATOM   1987  CE1 TYR B 239      -3.914 139.992 411.384  1.00 88.07           C
ATOM   1988  CZ  TYR B 239      -2.584 139.647 411.209  1.00 92.09           C
ATOM   1989  OH  TYR B 239      -2.258 138.512 410.521  1.00105.37           O
ATOM   1990  CE2 TYR B 239      -1.587 140.456 411.730  1.00 86.44           C
ATOM   1991  CD2 TYR B 239      -1.928 141.604 412.426  1.00 77.96           C
ATOM   1992  C   TYR B 239      -4.658 145.503 413.228  1.00 56.27           C
ATOM   1993  O   TYR B 239      -5.862 145.782 413.371  1.00 59.16           O
ATOM   1994  N   ASP B 240      -3.685 146.272 413.690  1.00 53.42           N
ATOM   1995  CA  ASP B 240      -3.954 147.493 414.485  1.00 48.88           C
ATOM   1996  CB  ASP B 240      -2.638 148.093 414.973  1.00 51.23           C
ATOM   1997  CG  ASP B 240      -2.787 149.360 415.794  1.00 49.91           C
ATOM   1998  OD1 ASP B 240      -3.637 149.377 416.694  1.00 52.65           O
ATOM   1999  OD2 ASP B 240      -2.062 150.327 415.506  1.00 51.76           O
ATOM   2000  C   ASP B 240      -4.755 148.483 413.642  1.00 50.86           C
ATOM   2001  O   ASP B 240      -5.456 149.349 414.235  1.00 47.99           O
ATOM   2002  N   GLN B 241      -4.596 148.448 412.313  1.00 46.46           N
ATOM   2003  CA  GLN B 241      -5.261 149.452 411.446  1.00 46.92           C
ATOM   2004  CB  GLN B 241      -4.829 149.305 409.982  1.00 46.76           C
ATOM   2005  CG  GLN B 241      -5.520 150.301 409.075  1.00 40.02           C
ATOM   2006  CD  GLN B 241      -5.021 151.707 409.257  1.00 41.36           C
ATOM   2007  OE1 GLN B 241      -3.879 151.930 409.659  1.00 41.77           O
ATOM   2008  NE2 GLN B 241      -5.891 152.669 408.986  1.00 39.97           N
ATOM   2009  C   GLN B 241      -6.777 149.326 411.627  1.00 40.06           C
ATOM   2010  O   GLN B 241      -7.445 150.366 411.729  1.00 45.39           O
ATOM   2011  N   LEU B 242      -7.289 148.100 411.690  1.00 38.22           N
ATOM   2012  CA  LEU B 242      -8.728 147.810 411.925  1.00 45.26           C
ATOM   2013  CB  LEU B 242      -9.004 146.313 411.786  1.00 49.14           C
ATOM   2014  CG  LEU B 242     -10.492 145.977 411.861  1.00 56.24           C
ATOM   2015  CD1 LEU B 242     -11.260 146.772 410.810  1.00 56.42           C
ATOM   2016  CD2 LEU B 242     -10.733 144.478 411.724  1.00 57.49           C
ATOM   2017  C   LEU B 242      -9.156 148.292 413.313  1.00 50.76           C
ATOM   2018  O   LEU B 242     -10.282 148.820 413.423  1.00 53.56           O
ATOM   2019  N   VAL B 243      -8.279 148.156 414.322  1.00 53.82           N
ATOM   2020  CA  VAL B 243      -8.533 148.691 415.690  1.00 44.82           C
ATOM   2021  CB  VAL B 243      -7.449 148.318 416.723  1.00 53.38           C
ATOM   2022  CG1 VAL B 243      -7.715 148.981 418.074  1.00 52.99           C
ATOM   2023  CG2 VAL B 243      -7.324 146.808 416.894  1.00 50.11           C
ATOM   2024  C   VAL B 243      -8.697 150.194 415.580  1.00 48.92           C
ATOM   2025  O   VAL B 243      -9.676 150.705 416.164  1.00 48.12           O
ATOM   2026  N   ARG B 244      -7.780 150.882 414.891  1.00 46.92           N
ATOM   2027  CA  ARG B 244      -7.837 152.364 414.781  1.00 48.01           C
ATOM   2028  CB  ARG B 244      -6.751 152.916 413.860  1.00 53.56           C
ATOM   2029  CG  ARG B 244      -5.354 152.890 414.437  1.00 56.71           C
ATOM   2030  CD  ARG B 244      -5.271 153.866 415.580  1.00 59.59           C
ATOM   2031  NE  ARG B 244      -5.198 153.114 416.812  1.00 63.29           N
ATOM   2032  CZ  ARG B 244      -5.097 153.658 418.013  1.00 65.29           C
ATOM   2033  NH1 ARG B 244      -5.066 154.976 418.147  1.00 65.25           N
ATOM   2034  NH2 ARG B 244      -5.007 152.870 419.065  1.00 53.94           N
ATOM   2035  C   ARG B 244      -9.173 152.774 414.159  1.00 52.14           C
ATOM   2036  O   ARG B 244      -9.698 153.873 414.491  1.00 58.28           O
ATOM   2037  N   ILE B 245      -9.648 151.939 413.236  1.00 57.39           N
ATOM   2038  CA  ILE B 245     -10.929 152.142 412.506  1.00 62.23           C
ATOM   2039  CB  ILE B 245     -10.974 151.255 411.246  1.00 57.86           C
ATOM   2040  CG1 ILE B 245     -10.141 151.861 410.107  1.00 52.13           C
ATOM   2041  CG2 ILE B 245     -12.414 150.982 410.820  1.00 62.26           C
ATOM   2042  CD1 ILE B 245      -9.755 150.857 409.041  1.00 49.32           C
ATOM   2043  C   ILE B 245     -12.079 151.870 413.488  1.00 62.16           C
ATOM   2044  O   ILE B 245     -12.915 152.777 413.679  1.00 54.35           O
ATOM   2045  N   ALA B 246     -12.111 150.674 414.087  1.00 62.78           N
ATOM   2046  CA  ALA B 246     -13.089 150.301 415.141  1.00 70.14           C
ATOM   2047  CB  ALA B 246     -12.642 149.047 415.843  1.00 66.40           C
ATOM   2048  C   ALA B 246     -13.271 151.482 416.109  1.00 69.82           C
ATOM   2049  O   ALA B 246     -14.420 151.888 416.355  1.00 71.66           O
ATOM   2050  N   LYS B 247     -12.170 152.095 416.539  1.00 70.26           N
ATOM   2051  CA  LYS B 247     -12.141 153.103 417.634  1.00 74.32           C
ATOM   2052  CB  LYS B 247     -10.698 153.391 418.069  1.00 77.77           C
ATOM   2053  CG  LYS B 247     -10.073 152.351 418.999  1.00 79.99           C
ATOM   2054  CD  LYS B 247      -8.702 152.749 419.536  1.00 82.42           C
ATOM   2055  CE  LYS B 247      -8.020 151.637 420.307  1.00 86.14           C
ATOM   2056  NZ  LYS B 247      -8.127 151.824 421.772  1.00 88.89           N
ATOM   2057  C   LYS B 247     -12.832 154.409 417.234  1.00 71.82           C
ATOM   2058  O   LYS B 247     -12.787 155.337 418.061  1.00 77.91           O
ATOM   2059  N   VAL B 248     -13.432 154.518 416.043  1.00 73.42           N
ATOM   2060  CA  VAL B 248     -14.120 155.780 415.604  1.00 78.01           C
ATOM   2061  CB  VAL B 248     -13.300 156.570 414.561  1.00 81.94           C
ATOM   2062  CG1 VAL B 248     -14.048 157.792 414.028  1.00 79.38           C
ATOM   2063  CG2 VAL B 248     -11.954 156.985 415.130  1.00 82.89           C
ATOM   2064  C   VAL B 248     -15.534 155.472 415.095  1.00 75.36           C
ATOM   2065  O   VAL B 248     -16.431 156.292 415.365  1.00 78.26           O
ATOM   2066  N   LEU B 249     -15.726 154.355 414.394  1.00 71.64           N
ATOM   2067  CA  LEU B 249     -17.046 153.928 413.854  1.00 78.03           C
ATOM   2068  CB  LEU B 249     -16.872 153.560 412.374  1.00 76.17           C
ATOM   2069  CG  LEU B 249     -16.014 154.483 411.503  1.00 71.90           C
ATOM   2070  CD1 LEU B 249     -15.723 153.805 410.172  1.00 69.76           C
ATOM   2071  CD2 LEU B 249     -16.669 155.841 411.283  1.00 71.99           C
ATOM   2072  C   LEU B 249     -17.598 152.732 414.658  1.00 76.85           C
ATOM   2073  O   LEU B 249     -18.672 152.217 414.281  1.00 79.09           O
ATOM   2074  N   GLY B 250     -16.864 152.264 415.676  1.00 71.09           N
ATOM   2075  CA  GLY B 250     -17.330 151.303 416.699  1.00 71.68           C
ATOM   2076  C   GLY B 250     -17.301 149.858 416.237  1.00 65.77           C
ATOM   2077  O   GLY B 250     -17.332 149.627 415.009  1.00 73.59           O
ATOM   2078  N   THR B 251     -17.300 148.927 417.199  1.00 60.77           N
ATOM   2079  CA  THR B 251     -17.235 147.439 417.024  1.00 66.82           C
ATOM   2080  CB  THR B 251     -16.741 146.758 418.312  1.00 70.12           C
ATOM   2081  OG1 THR B 251     -16.867 147.723 419.364  1.00 73.82           O
ATOM   2082  CG2 THR B 251     -15.324 146.231 418.217  1.00 70.16           C
ATOM   2083  C   THR B 251     -18.603 146.810 416.666  1.00 70.07           C
ATOM   2084  O   THR B 251     -18.621 145.593 416.305  1.00 63.41           O
ATOM   2085  N   GLU B 252     -19.712 147.547 416.826  1.00 77.19           N
ATOM   2086  CA  GLU B 252     -21.075 147.047 416.489  1.00 90.33           C
ATOM   2087  CB  GLU B 252     -22.158 148.033 416.949  1.00 95.17           C
ATOM   2088  CG  GLU B 252     -23.549 147.413 417.041  1.00100.00           C
ATOM   2089  CD  GLU B 252     -24.721 148.363 416.824  1.00103.00           C
ATOM   2090  OE1 GLU B 252     -25.865 147.869 416.673  1.00 94.26           O
ATOM   2091  OE2 GLU B 252     -24.495 149.593 416.801  1.00101.10           O
ATOM   2092  C   GLU B 252     -21.116 146.803 414.973  1.00 87.07           C
ATOM   2093  O   GLU B 252     -21.098 145.619 414.538  1.00 78.20           O
ATOM   2094  N   ASP B 253     -21.073 147.891 414.204  1.00 83.31           N
ATOM   2095  CA  ASP B 253     -21.170 147.882 412.719  1.00 77.19           C
ATOM   2096  CB  ASP B 253     -21.072 149.306 412.183  1.00 74.79           C
ATOM   2097  CG  ASP B 253     -21.797 150.317 413.068  1.00 86.34           C
ATOM   2098  OD1 ASP B 253     -21.624 150.245 414.310  1.00 95.55           O
ATOM   2099  OD2 ASP B 253     -22.526 151.166 412.523  1.00 81.03           O
ATOM   2100  C   ASP B 253     -20.117 146.905 412.181  1.00 74.91           C
ATOM   2101  O   ASP B 253     -20.428 146.161 411.227  1.00 63.05           O
ATOM   2102  N   LEU B 254     -18.949 146.829 412.831  1.00 74.36           N
ATOM   2103  CA  LEU B 254     -17.848 145.920 412.414  1.00 75.50           C
ATOM   2104  CB  LEU B 254     -16.648 146.130 413.345  1.00 80.54           C
ATOM   2105  CG  LEU B 254     -15.311 145.539 412.898  1.00 81.20           C
ATOM   2106  CD1 LEU B 254     -15.193 145.452 411.383  1.00 85.33           C
ATOM   2107  CD2 LEU B 254     -14.168 146.372 413.456  1.00 82.46           C
ATOM   2108  C   LEU B 254     -18.353 144.469 412.412  1.00 74.37           C
ATOM   2109  O   LEU B 254     -18.303 143.822 411.343  1.00 63.16           O
ATOM   2110  N   TYR B 255     -18.876 143.979 413.541  1.00 80.79           N
ATOM   2111  CA  TYR B 255     -19.469 142.617 413.661  1.00 79.17           C
ATOM   2112  CB  TYR B 255     -19.741 142.281 415.131  1.00 88.02           C
ATOM   2113  CG  TYR B 255     -18.535 141.675 415.801  1.00 92.54           C
ATOM   2114  CD1 TYR B 255     -18.224 140.342 415.592  1.00 88.83           C
ATOM   2115  CE1 TYR B 255     -17.104 139.764 416.165  1.00 95.03           C
ATOM   2116  CZ  TYR B 255     -16.256 140.528 416.947  1.00 89.80           C
ATOM   2117  OH  TYR B 255     -15.157 139.926 417.496  1.00 88.05           O
ATOM   2118  CE2 TYR B 255     -16.539 141.869 417.154  1.00 87.36           C
ATOM   2119  CD2 TYR B 255     -17.666 142.435 416.574  1.00 90.83           C
ATOM   2120  C   TYR B 255     -20.697 142.506 412.742  1.00 73.33           C
ATOM   2121  O   TYR B 255     -20.821 141.462 412.028  1.00 55.61           O
ATOM   2122  N   ASP B 256     -21.543 143.550 412.717  1.00 74.11           N
ATOM   2123  CA  ASP B 256     -22.714 143.653 411.797  1.00 82.72           C
ATOM   2124  CB  ASP B 256     -23.469 144.980 411.966  1.00 84.11           C
ATOM   2125  CG  ASP B 256     -24.272 145.079 413.260  1.00 87.16           C
ATOM   2126  OD1 ASP B 256     -24.681 144.018 413.776  1.00 80.64           O
ATOM   2127  OD2 ASP B 256     -24.473 146.216 413.756  1.00 87.34           O
ATOM   2128  C   ASP B 256     -22.201 143.432 410.368  1.00 84.51           C
ATOM   2129  O   ASP B 256     -22.671 142.460 409.698  1.00 66.47           O
ATOM   2130  N   TYR B 257     -21.207 144.236 409.964  1.00 80.02           N
ATOM   2131  CA  TYR B 257     -20.493 144.115 408.670  1.00 72.18           C
ATOM   2132  CB  TYR B 257     -19.381 145.164 408.558  1.00 83.33           C
ATOM   2133  CG  TYR B 257     -18.545 145.059 407.305  1.00 89.72           C
ATOM   2134  CD1 TYR B 257     -19.074 145.367 406.059  1.00 93.15           C
ATOM   2135  CE1 TYR B 257     -18.321 145.247 404.902  1.00 89.63           C
ATOM   2136  CZ  TYR B 257     -17.006 144.823 404.980  1.00 93.11           C
ATOM   2137  OH  TYR B 257     -16.250 144.705 403.851  1.00 93.98           O
ATOM   2138  CE2 TYR B 257     -16.460 144.507 406.211  1.00 98.92           C
ATOM   2139  CD2 TYR B 257     -17.229 144.624 407.358  1.00 95.68           C
ATOM   2140  C   TYR B 257     -20.008 142.667 408.490  1.00 73.27           C
ATOM   2141  O   TYR B 257     -20.378 142.085 407.451  1.00 72.95           O
ATOM   2142  N   ILE B 258     -19.260 142.075 409.439  1.00 70.42           N
ATOM   2143  CA  ILE B 258     -18.578 140.757 409.198  1.00 73.79           C
ATOM   2144  CB  ILE B 258     -17.449 140.443 410.218  1.00 81.36           C
ATOM   2145  CG1 ILE B 258     -17.919 139.624 411.422  1.00 86.01           C
ATOM   2146  CG2 ILE B 258     -16.710 141.696 410.667  1.00 81.54           C
ATOM   2147  CD1 ILE B 258     -17.717 138.139 411.265  1.00 84.72           C
ATOM   2148  C   ILE B 258     -19.643 139.648 409.129  1.00 76.72           C
ATOM   2149  O   ILE B 258     -19.419 138.626 408.413  1.00 69.04           O
ATOM   2150  N   ASP B 259     -20.753 139.828 409.853  1.00 76.85           N
ATOM   2151  CA  ASP B 259     -21.859 138.834 409.907  1.00 84.48           C
ATOM   2152  CB  ASP B 259     -22.785 139.070 411.107  1.00 84.23           C
ATOM   2153  CG  ASP B 259     -22.253 138.528 412.431  1.00 85.30           C
ATOM   2154  OD1 ASP B 259     -21.691 137.410 412.428  1.00 87.75           O
ATOM   2155  OD2 ASP B 259     -22.408 139.226 413.462  1.00 75.53           O
ATOM   2156  C   ASP B 259     -22.587 138.866 408.559  1.00 85.79           C
ATOM   2157  O   ASP B 259     -22.735 137.785 407.950  1.00 87.46           O
ATOM   2158  N   LYS B 260     -22.944 140.065 408.084  1.00 81.05           N
ATOM   2159  CA  LYS B 260     -23.619 140.302 406.773  1.00 79.75           C
ATOM   2160  CB  LYS B 260     -23.733 141.806 406.505  1.00 79.58           C
ATOM   2161  CG  LYS B 260     -24.245 142.185 405.122  1.00 79.82           C
ATOM   2162  CD  LYS B 260     -24.570 143.659 404.985  1.00 81.23           C
ATOM   2163  CE  LYS B 260     -25.008 144.018 403.579  1.00 84.43           C
ATOM   2164  NZ  LYS B 260     -25.307 145.460 403.446  1.00 85.35           N
ATOM   2165  C   LYS B 260     -22.886 139.570 405.635  1.00 71.93           C
ATOM   2166  O   LYS B 260     -23.564 138.981 404.795  1.00 76.27           O
ATOM   2167  N   TYR B 261     -21.555 139.572 405.595  1.00 73.92           N
ATOM   2168  CA  TYR B 261     -20.783 138.959 404.476  1.00 76.73           C
ATOM   2169  CB  TYR B 261     -19.751 139.951 403.915  1.00 69.76           C
ATOM   2170  CG  TYR B 261     -20.359 141.192 403.298  1.00 64.12           C
ATOM   2171  CD1 TYR B 261     -20.673 141.257 401.946  1.00 66.68           C
ATOM   2172  CE1 TYR B 261     -21.239 142.391 401.380  1.00 59.07           C
ATOM   2173  CZ  TYR B 261     -21.515 143.492 402.173  1.00 63.14           C
ATOM   2174  OH  TYR B 261     -22.080 144.616 401.642  1.00 64.40           O
ATOM   2175  CE2 TYR B 261     -21.225 143.443 403.525  1.00 64.74           C
ATOM   2176  CD2 TYR B 261     -20.656 142.302 404.071  1.00 65.01           C
ATOM   2177  C   TYR B 261     -20.201 137.614 404.927  1.00 70.18           C
ATOM   2178  O   TYR B 261     -19.417 137.006 404.163  1.00 75.65           O
ATOM   2179  N   ASN B 262     -20.594 137.140 406.114  1.00 73.74           N
ATOM   2180  CA  ASN B 262     -20.228 135.792 406.620  1.00 72.94           C
ATOM   2181  CB  ASN B 262     -20.889 134.686 405.792  1.00 76.95           C
ATOM   2182  CG  ASN B 262     -20.776 133.324 406.446  1.00 84.64           C
ATOM   2183  OD1 ASN B 262     -20.258 132.378 405.851  1.00 87.22           O
ATOM   2184  ND2 ASN B 262     -21.222 133.227 407.688  1.00 81.43           N
ATOM   2185  C   ASN B 262     -18.702 135.671 406.623  1.00 67.94           C
ATOM   2186  O   ASN B 262     -18.163 134.639 406.144  1.00 65.49           O
ATOM   2187  N   ILE B 263     -18.030 136.702 407.137  1.00 70.68           N
ATOM   2188  CA  ILE B 263     -16.542 136.813 407.126  1.00 75.18           C
ATOM   2189  CB  ILE B 263     -16.102 138.287 406.983  1.00 78.33           C
ATOM   2190  CG1 ILE B 263     -16.651 138.944 405.712  1.00 74.78           C
ATOM   2191  CG2 ILE B 263     -14.585 138.391 407.064  1.00 77.80           C
ATOM   2192  CD1 ILE B 263     -16.486 140.451 405.665  1.00 70.32           C
ATOM   2193  C   ILE B 263     -16.015 136.196 408.424  1.00 75.34           C
ATOM   2194  O   ILE B 263     -16.498 136.632 409.482  1.00 63.69           O
ATOM   2195  N   GLU B 264     -15.070 135.242 408.339  1.00 83.13           N
ATOM   2196  CA  GLU B 264     -14.359 134.643 409.510  1.00 88.56           C
ATOM   2197  CB  GLU B 264     -13.924 133.198 409.264  1.00 97.45           C
ATOM   2198  CG  GLU B 264     -13.168 132.611 410.450  1.00102.86           C
ATOM   2199  CD  GLU B 264     -12.275 131.424 410.140  1.00109.52           C
ATOM   2200  OE1 GLU B 264     -11.042 131.559 410.300  1.00112.31           O
ATOM   2201  OE2 GLU B 264     -12.813 130.365 409.757  1.00116.52           O
ATOM   2202  C   GLU B 264     -13.099 135.451 409.847  1.00 83.07           C
ATOM   2203  O   GLU B 264     -12.092 135.299 409.129  1.00 73.79           O
ATOM   2204  N   LEU B 265     -13.149 136.201 410.951  1.00 78.02           N
ATOM   2205  CA  LEU B 265     -12.074 137.091 411.470  1.00 84.36           C
ATOM   2206  CB  LEU B 265     -12.654 137.845 412.673  1.00 87.39           C
ATOM   2207  CG  LEU B 265     -12.030 139.198 413.004  1.00 89.50           C
ATOM   2208  CD1 LEU B 265     -11.992 140.110 411.787  1.00 92.66           C
ATOM   2209  CD2 LEU B 265     -12.792 139.861 414.138  1.00 90.04           C
ATOM   2210  C   LEU B 265     -10.833 136.270 411.859  1.00 85.15           C
ATOM   2211  O   LEU B 265     -10.976 135.069 412.133  1.00 86.74           O
ATOM   2212  N   ASP B 266      -9.652 136.899 411.863  1.00 96.94           N
ATOM   2213  CA  ASP B 266      -8.361 136.273 412.273  1.00105.32           C
ATOM   2214  CB  ASP B 266      -7.161 137.096 411.784  1.00105.09           C
ATOM   2215  CG  ASP B 266      -5.834 136.353 411.819  1.00103.69           C
ATOM   2216  OD1 ASP B 266      -4.870 136.898 412.385  1.00106.14           O
ATOM   2217  OD2 ASP B 266      -5.770 135.243 411.262  1.00106.19           O
ATOM   2218  C   ASP B 266      -8.334 136.147 413.796  1.00109.18           C
ATOM   2219  O   ASP B 266      -8.696 137.097 414.489  1.00101.41           O
ATOM   2220  N   PRO B 267      -7.900 134.999 414.377  1.00118.65           N
ATOM   2221  CA  PRO B 267      -7.808 134.865 415.833  1.00113.53           C
ATOM   2222  CB  PRO B 267      -7.073 133.530 416.064  1.00111.66           C
ATOM   2223  CG  PRO B 267      -6.527 133.135 414.703  1.00112.74           C
ATOM   2224  CD  PRO B 267      -7.455 133.775 413.690  1.00119.58           C
ATOM   2225  C   PRO B 267      -7.045 136.049 416.448  1.00110.55           C
ATOM   2226  O   PRO B 267      -7.527 136.614 417.414  1.00100.82           O
ATOM   2227  N   ARG B 268      -5.925 136.433 415.823  1.00113.26           N
ATOM   2228  CA  ARG B 268      -5.011 137.533 416.247  1.00111.20           C
ATOM   2229  CB  ARG B 268      -3.949 137.783 415.171  1.00117.49           C
ATOM   2230  CG  ARG B 268      -2.997 136.617 414.942  1.00116.91           C
ATOM   2231  CD  ARG B 268      -1.693 136.768 415.700  1.00120.95           C
ATOM   2232  NE  ARG B 268      -0.773 137.627 414.965  1.00126.15           N
ATOM   2233  CZ  ARG B 268      -0.546 138.916 415.210  1.00127.71           C
ATOM   2234  NH1 ARG B 268      -1.159 139.542 416.202  1.00122.54           N
ATOM   2235  NH2 ARG B 268       0.312 139.578 414.453  1.00125.78           N
ATOM   2236  C   ARG B 268      -5.783 138.836 416.511  1.00100.98           C
ATOM   2237  O   ARG B 268      -5.181 139.744 417.117  1.00 92.27           O
ATOM   2238  N   PHE B 269      -7.042 138.943 416.062  1.00 98.77           N
ATOM   2239  CA  PHE B 269      -7.910 140.135 416.270  1.00 98.26           C
ATOM   2240  CB  PHE B 269      -8.980 140.239 415.180  1.00 89.86           C
ATOM   2241  CG  PHE B 269      -8.526 140.941 413.925  1.00 85.90           C
ATOM   2242  CD1 PHE B 269      -8.139 142.272 413.959  1.00 85.27           C
ATOM   2243  CE1 PHE B 269      -7.722 142.918 412.806  1.00 88.75           C
ATOM   2244  CZ  PHE B 269      -7.688 142.241 411.606  1.00 88.04           C
ATOM   2245  CD2 PHE B 269      -8.487 140.273 412.710  1.00 87.75           C
ATOM   2246  CE2 PHE B 269      -8.067 140.919 411.557  1.00 88.63           C
ATOM   2247  C   PHE B 269      -8.543 140.115 417.670  1.00106.37           C
ATOM   2248  O   PHE B 269      -8.599 141.190 418.309  1.00105.87           O
ATOM   2249  N   ASN B 270      -8.996 138.942 418.132  1.00114.78           N
ATOM   2250  CA  ASN B 270      -9.732 138.752 419.416  1.00119.69           C
ATOM   2251  CB  ASN B 270      -9.847 137.273 419.809  1.00124.16           C
ATOM   2252  CG  ASN B 270     -11.137 136.613 419.362  1.00126.44           C
ATOM   2253  OD1 ASN B 270     -11.512 135.562 419.879  1.00129.57           O
ATOM   2254  ND2 ASN B 270     -11.828 137.216 418.410  1.00127.74           N
ATOM   2255  C   ASN B 270      -9.053 139.527 420.553  1.00116.63           C
ATOM   2256  O   ASN B 270      -9.782 140.025 421.433  1.00106.92           O
ATOM   2257  N   ASP B 271      -7.720 139.635 420.519  1.00112.70           N
ATOM   2258  CA  ASP B 271      -6.864 140.060 421.661  1.00103.31           C
ATOM   2259  CB  ASP B 271      -5.509 139.347 421.598  1.00105.77           C
ATOM   2260  CG  ASP B 271      -5.566 138.008 420.877  1.00110.00           C
ATOM   2261  OD1 ASP B 271      -5.544 136.962 421.563  1.00113.31           O
ATOM   2262  OD2 ASP B 271      -5.647 138.021 419.632  1.00101.67           O
ATOM   2263  C   ASP B 271      -6.700 141.587 421.670  1.00 96.26           C
ATOM   2264  O   ASP B 271      -6.415 142.135 422.752  1.00 92.85           O
ATOM   2265  N   ILE B 272      -6.861 142.245 420.517  1.00 90.73           N
ATOM   2266  CA  ILE B 272      -6.555 143.697 420.328  1.00 83.63           C
ATOM   2267  CB  ILE B 272      -5.471 143.898 419.247  1.00 88.69           C
ATOM   2268  CG1 ILE B 272      -5.754 143.075 417.985  1.00 93.22           C
ATOM   2269  CG2 ILE B 272      -4.086 143.605 419.803  1.00 86.90           C
ATOM   2270  CD1 ILE B 272      -5.023 143.560 416.756  1.00 93.80           C
ATOM   2271  C   ILE B 272      -7.837 144.472 419.996  1.00 74.53           C
ATOM   2272  O   ILE B 272      -7.907 145.660 420.357  1.00 71.62           O
ATOM   2273  N   LEU B 273      -8.819 143.837 419.347  1.00 82.76           N
ATOM   2274  CA  LEU B 273      -9.998 144.542 418.768  1.00 83.61           C
ATOM   2275  CB  LEU B 273     -10.809 143.574 417.897  1.00 86.70           C
ATOM   2276  CG  LEU B 273     -11.690 144.221 416.825  1.00 92.10           C
ATOM   2277  CD1 LEU B 273     -10.882 145.138 415.921  1.00 94.50           C
ATOM   2278  CD2 LEU B 273     -12.398 143.165 415.986  1.00 96.01           C
ATOM   2279  C   LEU B 273     -10.836 145.137 419.903  1.00 80.03           C
ATOM   2280  O   LEU B 273     -11.114 146.364 419.862  1.00 83.44           O
ATOM   2281  N   GLY B 274     -11.198 144.300 420.883  1.00 80.49           N
ATOM   2282  CA  GLY B 274     -11.977 144.684 422.079  1.00 68.26           C
ATOM   2283  C   GLY B 274     -13.362 145.203 421.725  1.00 72.04           C
ATOM   2284  O   GLY B 274     -14.019 144.594 420.857  1.00 70.05           O
ATOM   2285  N   ARG B 275     -13.783 146.297 422.373  1.00 69.83           N
ATOM   2286  CA  ARG B 275     -15.162 146.855 422.327  1.00 71.74           C
ATOM   2287  CB  ARG B 275     -16.011 146.367 423.509  1.00 78.81           C
ATOM   2288  CG  ARG B 275     -15.929 144.876 423.810  1.00 82.35           C
ATOM   2289  CD  ARG B 275     -16.059 144.629 425.303  1.00 86.80           C
ATOM   2290  NE  ARG B 275     -16.227 143.219 425.636  1.00 94.73           N
ATOM   2291  CZ  ARG B 275     -16.479 142.744 426.860  1.00 92.16           C
ATOM   2292  NH1 ARG B 275     -16.591 143.570 427.889  1.00 82.11           N
ATOM   2293  NH2 ARG B 275     -16.623 141.441 427.048  1.00 85.74           N
ATOM   2294  C   ARG B 275     -15.070 148.379 422.397  1.00 69.65           C
ATOM   2295  O   ARG B 275     -14.465 148.883 423.340  1.00 69.58           O
ATOM   2296  N   HIS B 276     -15.625 149.087 421.413  1.00 69.87           N
ATOM   2297  CA  HIS B 276     -15.663 150.573 421.364  1.00 66.37           C
ATOM   2298  CB  HIS B 276     -14.460 151.148 420.581  1.00 65.94           C
ATOM   2299  CG  HIS B 276     -13.153 150.459 420.823  1.00 63.80           C
ATOM   2300  ND1 HIS B 276     -12.149 151.019 421.586  1.00 64.06           N
ATOM   2301  CE1 HIS B 276     -11.108 150.204 421.611  1.00 64.95           C
ATOM   2302  NE2 HIS B 276     -11.414 149.110 420.899  1.00 64.28           N
ATOM   2303  CD2 HIS B 276     -12.679 149.262 420.400  1.00 69.56           C
ATOM   2304  C   HIS B 276     -17.001 150.933 420.733  1.00 63.33           C
ATOM   2305  O   HIS B 276     -17.534 150.053 420.022  1.00 58.13           O
ATOM   2306  N   SER B 277     -17.520 152.134 421.012  1.00 70.44           N
ATOM   2307  CA  SER B 277     -18.802 152.662 420.474  1.00 77.35           C
ATOM   2308  CB  SER B 277     -19.501 153.527 421.501  1.00 78.06           C
ATOM   2309  OG  SER B 277     -18.770 154.718 421.768  1.00 71.30           O
ATOM   2310  C   SER B 277     -18.505 153.424 419.178  1.00 84.52           C
ATOM   2311  O   SER B 277     -17.370 153.311 418.706  1.00 97.94           O
ATOM   2312  N   ARG B 278     -19.474 154.159 418.623  1.00 81.08           N
ATOM   2313  CA  ARG B 278     -19.249 155.117 417.505  1.00 84.04           C
ATOM   2314  CB  ARG B 278     -20.525 155.263 416.670  1.00 91.99           C
ATOM   2315  CG  ARG B 278     -20.306 155.751 415.243  1.00 97.33           C
ATOM   2316  CD  ARG B 278     -21.216 156.913 414.868  1.00100.34           C
ATOM   2317  NE  ARG B 278     -21.766 156.809 413.522  1.00107.50           N
ATOM   2318  CZ  ARG B 278     -21.086 156.987 412.389  1.00112.20           C
ATOM   2319  NH1 ARG B 278     -19.792 157.271 412.407  1.00106.82           N
ATOM   2320  NH2 ARG B 278     -21.712 156.869 411.229  1.00118.72           N
ATOM   2321  C   ARG B 278     -18.799 156.449 418.118  1.00 77.60           C
ATOM   2322  O   ARG B 278     -18.839 156.550 419.352  1.00 93.74           O
ATOM   2323  N   LYS B 279     -18.357 157.415 417.307  1.00 71.47           N
ATOM   2324  CA  LYS B 279     -18.063 158.806 417.754  1.00 75.86           C
ATOM   2325  CB  LYS B 279     -16.564 159.117 417.762  1.00 73.22           C
ATOM   2326  CG  LYS B 279     -15.773 158.491 418.901  1.00 83.97           C
ATOM   2327  CD  LYS B 279     -16.357 158.743 420.284  1.00 86.13           C
ATOM   2328  CE  LYS B 279     -15.632 157.983 421.372  1.00 88.53           C
ATOM   2329  NZ  LYS B 279     -15.632 156.526 421.105  1.00 85.92           N
ATOM   2330  C   LYS B 279     -18.767 159.790 416.827  1.00 77.68           C
ATOM   2331  O   LYS B 279     -19.242 159.366 415.776  1.00 81.49           O
ATOM   2332  N   ARG B 280     -18.817 161.060 417.210  1.00 83.41           N
ATOM   2333  CA  ARG B 280     -19.473 162.112 416.398  1.00 90.78           C
ATOM   2334  CB  ARG B 280     -20.514 162.855 417.242  1.00102.82           C
ATOM   2335  CG  ARG B 280     -21.896 162.212 417.205  1.00111.39           C
ATOM   2336  CD  ARG B 280     -23.031 163.204 417.009  1.00117.44           C
ATOM   2337  NE  ARG B 280     -23.472 163.787 418.269  1.00119.73           N
ATOM   2338  CZ  ARG B 280     -24.392 163.264 419.080  1.00120.34           C
ATOM   2339  NH1 ARG B 280     -24.708 163.890 420.201  1.00125.74           N
ATOM   2340  NH2 ARG B 280     -24.999 162.128 418.778  1.00119.52           N
ATOM   2341  C   ARG B 280     -18.372 162.993 415.808  1.00 85.43           C
ATOM   2342  O   ARG B 280     -17.570 163.541 416.583  1.00 76.40           O
ATOM   2343  N   TRP B 281     -18.350 163.099 414.478  1.00 78.04           N
ATOM   2344  CA  TRP B 281     -17.279 163.761 413.688  1.00 83.75           C
ATOM   2345  CB  TRP B 281     -17.688 163.854 412.212  1.00 82.14           C
ATOM   2346  CG  TRP B 281     -17.904 162.510 411.590  1.00 82.34           C
ATOM   2347  CD1 TRP B 281     -19.088 161.962 411.192  1.00 82.62           C
ATOM   2348  NE1 TRP B 281     -18.886 160.697 410.707  1.00 84.41           N
ATOM   2349  CE2 TRP B 281     -17.554 160.391 410.790  1.00 83.68           C
ATOM   2350  CD2 TRP B 281     -16.898 161.510 411.348  1.00 85.43           C
ATOM   2351  CE3 TRP B 281     -15.514 161.451 411.548  1.00 84.91           C
ATOM   2352  CZ3 TRP B 281     -14.841 160.305 411.188  1.00 80.74           C
ATOM   2353  CH2 TRP B 281     -15.511 159.211 410.639  1.00 78.56           C
ATOM   2354  CZ2 TRP B 281     -16.869 159.231 410.429  1.00 80.68           C
ATOM   2355  C   TRP B 281     -16.950 165.133 414.288  1.00 85.27           C
ATOM   2356  O   TRP B 281     -15.765 165.527 414.256  1.00 80.25           O
ATOM   2357  N   GLU B 282     -17.957 165.825 414.830  1.00 87.83           N
ATOM   2358  CA  GLU B 282     -17.794 167.173 415.442  1.00 87.61           C
ATOM   2359  CB  GLU B 282     -19.152 167.802 415.782  1.00 92.99           C
ATOM   2360  CG  GLU B 282     -20.067 166.933 416.631  1.00101.73           C
ATOM   2361  CD  GLU B 282     -21.187 166.215 415.890  1.00105.33           C
ATOM   2362  OE1 GLU B 282     -20.883 165.311 415.076  1.00 95.11           O
ATOM   2363  OE2 GLU B 282     -22.368 166.544 416.149  1.00111.99           O
ATOM   2364  C   GLU B 282     -16.842 167.082 416.648  1.00 79.19           C
ATOM   2365  O   GLU B 282     -16.290 168.132 417.009  1.00 75.35           O
ATOM   2366  N   ARG B 283     -16.639 165.881 417.215  1.00 80.61           N
ATOM   2367  CA  ARG B 283     -15.660 165.583 418.304  1.00 88.24           C
ATOM   2368  CB  ARG B 283     -15.668 164.099 418.684  1.00 96.14           C
ATOM   2369  CG  ARG B 283     -16.748 163.715 419.685  1.00107.60           C
ATOM   2370  CD  ARG B 283     -16.304 162.565 420.572  1.00114.67           C
ATOM   2371  NE  ARG B 283     -16.824 162.677 421.930  1.00123.91           N
ATOM   2372  CZ  ARG B 283     -16.394 163.537 422.858  1.00120.05           C
ATOM   2373  NH1 ARG B 283     -15.426 164.398 422.591  1.00121.02           N
ATOM   2374  NH2 ARG B 283     -16.947 163.539 424.059  1.00117.73           N
ATOM   2375  C   ARG B 283     -14.219 165.920 417.893  1.00 87.39           C
ATOM   2376  O   ARG B 283     -13.406 166.224 418.791  1.00 77.71           O
ATOM   2377  N   PHE B 284     -13.896 165.821 416.601  1.00 87.74           N
ATOM   2378  CA  PHE B 284     -12.531 166.049 416.053  1.00 79.07           C
ATOM   2379  CB  PHE B 284     -12.298 165.164 414.826  1.00 71.59           C
ATOM   2380  CG  PHE B 284     -12.502 163.694 415.088  1.00 67.80           C
ATOM   2381  CD1 PHE B 284     -11.450 162.899 415.519  1.00 66.39           C
ATOM   2382  CE1 PHE B 284     -11.645 161.552 415.777  1.00 63.08           C
ATOM   2383  CZ  PHE B 284     -12.892 160.992 415.618  1.00 67.22           C
ATOM   2384  CD2 PHE B 284     -13.749 163.116 414.935  1.00 64.02           C
ATOM   2385  CE2 PHE B 284     -13.942 161.770 415.193  1.00 64.39           C
ATOM   2386  C   PHE B 284     -12.347 167.537 415.736  1.00 80.93           C
ATOM   2387  O   PHE B 284     -11.236 167.937 415.318  1.00 83.36           O
ATOM   2388  N   VAL B 285     -13.390 168.349 415.930  1.00 74.93           N
ATOM   2389  CA  VAL B 285     -13.333 169.800 415.590  1.00 78.85           C
ATOM   2390  CB  VAL B 285     -14.733 170.383 415.325  1.00 75.13           C
ATOM   2391  CG1 VAL B 285     -14.652 171.844 414.900  1.00 77.08           C
ATOM   2392  CG2 VAL B 285     -15.481 169.561 414.282  1.00 75.12           C
ATOM   2393  C   VAL B 285     -12.587 170.527 416.716  1.00 82.67           C
ATOM   2394  O   VAL B 285     -12.767 170.131 417.885  1.00 86.94           O
ATOM   2395  N   HIS B 286     -11.754 171.514 416.356  1.00 79.71           N
ATOM   2396  CA  HIS B 286     -10.840 172.274 417.255  1.00 79.38           C
ATOM   2397  CB  HIS B 286      -9.544 171.492 417.549  1.00 82.17           C
ATOM   2398  CG  HIS B 286      -9.769 170.118 418.088  1.00 83.05           C
ATOM   2399  ND1 HIS B 286      -9.341 168.990 417.422  1.00 83.08           N
ATOM   2400  CE1 HIS B 286      -9.687 167.916 418.109  1.00 88.71           C
ATOM   2401  NE2 HIS B 286     -10.346 168.316 419.205  1.00 90.25           N
ATOM   2402  CD2 HIS B 286     -10.398 169.684 419.202  1.00 85.38           C
ATOM   2403  C   HIS B 286     -10.518 173.623 416.607  1.00 76.99           C
ATOM   2404  O   HIS B 286     -10.885 173.817 415.440  1.00 78.11           O
ATOM   2405  N   SER B 287      -9.825 174.496 417.339  1.00 79.04           N
ATOM   2406  CA  SER B 287      -9.559 175.917 416.985  1.00 82.58           C
ATOM   2407  CB  SER B 287      -8.877 176.620 418.134  1.00 83.21           C
ATOM   2408  OG  SER B 287      -8.627 175.714 419.208  1.00 80.11           O
ATOM   2409  C   SER B 287      -8.755 176.037 415.681  1.00 90.55           C
ATOM   2410  O   SER B 287      -8.973 177.031 414.954  1.00 86.72           O
ATOM   2411  N   GLU B 288      -7.866 175.073 415.396  1.00100.72           N
ATOM   2412  CA  GLU B 288      -6.953 175.083 414.213  1.00101.49           C
ATOM   2413  CB  GLU B 288      -5.715 174.211 414.468  1.00106.22           C
ATOM   2414  CG  GLU B 288      -4.703 174.227 413.324  1.00114.51           C
ATOM   2415  CD  GLU B 288      -3.329 173.630 413.610  1.00118.88           C
ATOM   2416  OE1 GLU B 288      -3.240 172.396 413.815  1.00112.96           O
ATOM   2417  OE2 GLU B 288      -2.341 174.401 413.608  1.00120.33           O
ATOM   2418  C   GLU B 288      -7.716 174.640 412.951  1.00 91.78           C
ATOM   2419  O   GLU B 288      -7.512 175.270 411.894  1.00 89.50           O
ATOM   2420  N   ASN B 289      -8.570 173.614 413.054  1.00 81.76           N
ATOM   2421  CA  ASN B 289      -9.204 172.942 411.888  1.00 80.88           C
ATOM   2422  CB  ASN B 289      -9.289 171.430 412.095  1.00 79.89           C
ATOM   2423  CG  ASN B 289     -10.296 171.011 413.141  1.00 77.07           C
ATOM   2424  OD1 ASN B 289     -11.365 171.602 413.247  1.00 80.64           O
ATOM   2425  ND2 ASN B 289      -9.978 169.967 413.890  1.00 74.62           N
ATOM   2426  C   ASN B 289     -10.588 173.532 411.591  1.00 86.56           C
ATOM   2427  O   ASN B 289     -11.010 173.445 410.422  1.00 82.60           O
ATOM   2428  N   GLN B 290     -11.265 174.110 412.591  1.00 91.29           N
ATOM   2429  CA  GLN B 290     -12.718 174.448 412.529  1.00 90.33           C
ATOM   2430  CB  GLN B 290     -13.206 175.065 413.846  1.00 92.86           C
ATOM   2431  CG  GLN B 290     -12.642 176.452 414.144  1.00 95.76           C
ATOM   2432  CD  GLN B 290     -13.593 177.575 413.800  1.00 92.17           C
ATOM   2433  OE1 GLN B 290     -14.814 177.442 413.880  1.00 99.12           O
ATOM   2434  NE2 GLN B 290     -13.032 178.712 413.430  1.00 88.78           N
ATOM   2435  C   GLN B 290     -13.025 175.350 411.319  1.00 84.85           C
ATOM   2436  O   GLN B 290     -14.165 175.261 410.825  1.00 72.65           O
ATOM   2437  N   HIS B 291     -12.069 176.159 410.838  1.00 79.69           N
ATOM   2438  CA  HIS B 291     -12.236 177.022 409.631  1.00 88.41           C
ATOM   2439  CB  HIS B 291     -11.146 178.111 409.574  1.00 92.25           C
ATOM   2440  CG  HIS B 291      -9.834 177.676 409.005  1.00 95.97           C
ATOM   2441  ND1 HIS B 291      -9.199 176.514 409.405  1.00 98.47           N
ATOM   2442  CE1 HIS B 291      -8.061 176.392 408.753  1.00 95.13           C
ATOM   2443  NE2 HIS B 291      -7.929 177.447 407.941  1.00 91.96           N
ATOM   2444  CD2 HIS B 291      -9.019 178.260 408.098  1.00 95.77           C
ATOM   2445  C   HIS B 291     -12.310 176.174 408.343  1.00 88.72           C
ATOM   2446  O   HIS B 291     -12.683 176.742 407.300  1.00 94.75           O
ATOM   2447  N   LEU B 292     -11.986 174.874 408.402  1.00 91.46           N
ATOM   2448  CA  LEU B 292     -12.050 173.930 407.246  1.00 91.37           C
ATOM   2449  CB  LEU B 292     -10.716 173.178 407.123  1.00 87.20           C
ATOM   2450  CG  LEU B 292      -9.470 174.048 406.951  1.00 87.26           C
ATOM   2451  CD1 LEU B 292      -8.209 173.303 407.379  1.00 88.45           C
ATOM   2452  CD2 LEU B 292      -9.348 174.553 405.521  1.00 83.66           C
ATOM   2453  C   LEU B 292     -13.213 172.936 407.408  1.00 89.07           C
ATOM   2454  O   LEU B 292     -13.474 172.202 406.438  1.00 93.72           O
ATOM   2455  N   VAL B 293     -13.876 172.885 408.572  1.00 79.11           N
ATOM   2456  CA  VAL B 293     -14.968 171.903 408.856  1.00 75.55           C
ATOM   2457  CB  VAL B 293     -14.880 171.330 410.283  1.00 73.33           C
ATOM   2458  CG1 VAL B 293     -15.742 170.081 410.441  1.00 70.06           C
ATOM   2459  CG2 VAL B 293     -13.443 171.048 410.686  1.00 68.69           C
ATOM   2460  C   VAL B 293     -16.317 172.589 408.616  1.00 77.25           C
ATOM   2461  O   VAL B 293     -16.371 173.823 408.647  1.00 70.37           O
ATOM   2462  N   SER B 294     -17.365 171.808 408.365  1.00 81.49           N
ATOM   2463  CA  SER B 294     -18.732 172.317 408.085  1.00 85.21           C
ATOM   2464  CB  SER B 294     -18.797 172.976 406.717  1.00 91.27           C
ATOM   2465  OG  SER B 294     -18.738 172.009 405.674  1.00 91.07           O
ATOM   2466  C   SER B 294     -19.736 171.176 408.217  1.00 84.94           C
ATOM   2467  O   SER B 294     -19.354 170.008 408.259  1.00 79.21           O
ATOM   2468  N   PRO B 295     -21.051 171.480 408.312  1.00 89.48           N
ATOM   2469  CA  PRO B 295     -22.085 170.444 408.225  1.00 85.65           C
ATOM   2470  CB  PRO B 295     -23.396 171.250 408.249  1.00 86.10           C
ATOM   2471  CG  PRO B 295     -23.036 172.539 408.962  1.00 85.93           C
ATOM   2472  CD  PRO B 295     -21.604 172.822 408.565  1.00 86.80           C
ATOM   2473  C   PRO B 295     -21.991 169.585 406.951  1.00 76.68           C
ATOM   2474  O   PRO B 295     -22.056 168.374 407.072  1.00 72.33           O
ATOM   2475  N   GLU B 296     -21.842 170.223 405.781  1.00 75.63           N
ATOM   2476  CA  GLU B 296     -21.745 169.552 404.448  1.00 82.83           C
ATOM   2477  CB  GLU B 296     -21.629 170.542 403.280  1.00 81.59           C
ATOM   2478  CG  GLU B 296     -22.481 171.791 403.395  1.00 83.34           C
ATOM   2479  CD  GLU B 296     -21.810 172.936 404.139  1.00 88.82           C
ATOM   2480  OE1 GLU B 296     -21.836 172.903 405.381  1.00 90.93           O
ATOM   2481  OE2 GLU B 296     -21.236 173.838 403.483  1.00 82.99           O
ATOM   2482  C   GLU B 296     -20.501 168.651 404.427  1.00 79.79           C
ATOM   2483  O   GLU B 296     -20.624 167.467 404.034  1.00 79.18           O
ATOM   2484  N   ALA B 297     -19.349 169.210 404.822  1.00 77.78           N
ATOM   2485  CA  ALA B 297     -18.064 168.494 405.013  1.00 73.27           C
ATOM   2486  CB  ALA B 297     -17.058 169.398 405.688  1.00 75.73           C
ATOM   2487  C   ALA B 297     -18.312 167.214 405.818  1.00 72.65           C
ATOM   2488  O   ALA B 297     -18.063 166.129 405.268  1.00 66.66           O
ATOM   2489  N   LEU B 298     -18.841 167.340 407.044  1.00 77.15           N
ATOM   2490  CA  LEU B 298     -19.041 166.215 408.007  1.00 81.21           C
ATOM   2491  CB  LEU B 298     -19.424 166.774 409.385  1.00 86.52           C
ATOM   2492  CG  LEU B 298     -18.341 167.588 410.102  1.00 90.85           C
ATOM   2493  CD1 LEU B 298     -18.867 168.195 411.395  1.00 91.83           C
ATOM   2494  CD2 LEU B 298     -17.106 166.745 410.383  1.00 93.37           C
ATOM   2495  C   LEU B 298     -20.110 165.239 407.495  1.00 76.31           C
ATOM   2496  O   LEU B 298     -19.976 164.018 407.747  1.00 73.50           O
ATOM   2497  N   ASP B 299     -21.155 165.753 406.844  1.00 80.59           N
ATOM   2498  CA  ASP B 299     -22.208 164.929 406.193  1.00 73.83           C
ATOM   2499  CB  ASP B 299     -23.285 165.815 405.562  1.00 82.40           C
ATOM   2500  CG  ASP B 299     -24.512 165.067 405.062  1.00 88.37           C
ATOM   2501  OD1 ASP B 299     -25.602 165.674 405.095  1.00 93.12           O
ATOM   2502  OD2 ASP B 299     -24.374 163.892 404.635  1.00 85.99           O
ATOM   2503  C   ASP B 299     -21.522 164.038 405.157  1.00 65.85           C
ATOM   2504  O   ASP B 299     -21.652 162.802 405.263  1.00 60.81           O
ATOM   2505  N   PHE B 300     -20.808 164.664 404.213  1.00 68.79           N
ATOM   2506  CA  PHE B 300     -20.074 163.999 403.097  1.00 73.53           C
ATOM   2507  CB  PHE B 300     -19.292 165.032 402.274  1.00 76.47           C
ATOM   2508  CG  PHE B 300     -18.495 164.485 401.109  1.00 81.18           C
ATOM   2509  CD1 PHE B 300     -19.004 163.485 400.289  1.00 78.27           C
ATOM   2510  CE1 PHE B 300     -18.266 162.992 399.224  1.00 80.52           C
ATOM   2511  CZ  PHE B 300     -17.017 163.506 398.954  1.00 79.81           C
ATOM   2512  CD2 PHE B 300     -17.241 165.001 400.813  1.00 79.79           C
ATOM   2513  CE2 PHE B 300     -16.505 164.509 399.745  1.00 80.86           C
ATOM   2514  C   PHE B 300     -19.168 162.902 403.670  1.00 68.49           C
ATOM   2515  O   PHE B 300     -19.324 161.716 403.303  1.00 68.76           O
ATOM   2516  N   LEU B 301     -18.273 163.289 404.584  1.00 66.42           N
ATOM   2517  CA  LEU B 301     -17.251 162.387 405.169  1.00 63.39           C
ATOM   2518  CB  LEU B 301     -16.444 163.135 406.232  1.00 62.51           C
ATOM   2519  CG  LEU B 301     -15.345 162.285 406.865  1.00 63.94           C
ATOM   2520  CD1 LEU B 301     -14.366 161.818 405.796  1.00 60.43           C
ATOM   2521  CD2 LEU B 301     -14.641 163.044 407.984  1.00 65.24           C
ATOM   2522  C   LEU B 301     -17.945 161.162 405.766  1.00 62.16           C
ATOM   2523  O   LEU B 301     -17.513 160.019 405.488  1.00 57.10           O
ATOM   2524  N   ASP B 302     -19.013 161.399 406.527  1.00 73.55           N
ATOM   2525  CA  ASP B 302     -19.809 160.335 407.187  1.00 72.41           C
ATOM   2526  CB  ASP B 302     -20.928 160.951 408.026  1.00 77.42           C
ATOM   2527  CG  ASP B 302     -21.731 159.919 408.797  1.00 82.27           C
ATOM   2528  OD1 ASP B 302     -21.115 159.135 409.555  1.00 82.68           O
ATOM   2529  OD2 ASP B 302     -22.960 159.889 408.614  1.00 86.72           O
ATOM   2530  C   ASP B 302     -20.294 159.339 406.123  1.00 67.24           C
ATOM   2531  O   ASP B 302     -20.305 158.134 406.410  1.00 75.25           O
ATOM   2532  N   LYS B 303     -20.634 159.814 404.924  1.00 72.35           N
ATOM   2533  CA  LYS B 303     -21.142 158.964 403.810  1.00 74.46           C
ATOM   2534  CB  LYS B 303     -21.896 159.844 402.812  1.00 74.39           C
ATOM   2535  CG  LYS B 303     -23.307 160.177 403.266  1.00 78.20           C
ATOM   2536  CD  LYS B 303     -23.870 161.441 402.673  1.00 72.94           C
ATOM   2537  CE  LYS B 303     -25.382 161.483 402.745  1.00 76.79           C
ATOM   2538  NZ  LYS B 303     -25.911 160.756 403.929  1.00 71.78           N
ATOM   2539  C   LYS B 303     -20.017 158.162 403.128  1.00 74.00           C
ATOM   2540  O   LYS B 303     -20.335 157.109 402.530  1.00 69.40           O
ATOM   2541  N   LEU B 304     -18.766 158.630 403.189  1.00 68.85           N
ATOM   2542  CA  LEU B 304     -17.596 157.961 402.543  1.00 67.39           C
ATOM   2543  CB  LEU B 304     -16.510 159.000 402.228  1.00 67.93           C
ATOM   2544  CG  LEU B 304     -16.871 160.083 401.209  1.00 71.33           C
ATOM   2545  CD1 LEU B 304     -15.799 161.167 401.154  1.00 69.57           C
ATOM   2546  CD2 LEU B 304     -17.097 159.478 399.831  1.00 74.61           C
ATOM   2547  C   LEU B 304     -17.042 156.859 403.458  1.00 64.96           C
ATOM   2548  O   LEU B 304     -16.783 155.755 402.959  1.00 64.21           O
ATOM   2549  N   LEU B 305     -16.870 157.133 404.756  1.00 68.40           N
ATOM   2550  CA  LEU B 305     -16.211 156.182 405.698  1.00 69.33           C
ATOM   2551  CB  LEU B 305     -15.381 156.975 406.712  1.00 67.34           C
ATOM   2552  CG  LEU B 305     -14.179 157.707 406.115  1.00 68.70           C
ATOM   2553  CD1 LEU B 305     -13.601 158.706 407.105  1.00 71.63           C
ATOM   2554  CD2 LEU B 305     -13.114 156.718 405.654  1.00 67.46           C
ATOM   2555  C   LEU B 305     -17.255 155.287 406.375  1.00 68.55           C
ATOM   2556  O   LEU B 305     -17.648 155.581 407.514  1.00 74.05           O
ATOM   2557  N   ARG B 306     -17.659 154.214 405.697  1.00 65.70           N
ATOM   2558  CA  ARG B 306     -18.607 153.202 406.221  1.00 62.30           C
ATOM   2559  CB  ARG B 306     -19.926 153.218 405.443  1.00 68.63           C
ATOM   2560  CG  ARG B 306     -20.545 154.596 405.255  1.00 76.18           C
ATOM   2561  CD  ARG B 306     -21.009 155.190 406.570  1.00 86.88           C
ATOM   2562  NE  ARG B 306     -22.034 156.203 406.372  1.00 89.64           N
ATOM   2563  CZ  ARG B 306     -23.303 155.953 406.058  1.00 87.97           C
ATOM   2564  NH1 ARG B 306     -23.727 154.712 405.884  1.00 89.39           N
ATOM   2565  NH2 ARG B 306     -24.147 156.955 405.908  1.00 87.27           N
ATOM   2566  C   ARG B 306     -17.932 151.852 406.057  1.00 61.23           C
ATOM   2567  O   ARG B 306     -17.233 151.711 405.060  1.00 56.90           O
ATOM   2568  N   TYR B 307     -18.119 150.938 407.013  1.00 59.58           N
ATOM   2569  CA  TYR B 307     -17.592 149.549 407.006  1.00 66.11           C
ATOM   2570  CB  TYR B 307     -18.001 148.781 408.266  1.00 71.39           C
ATOM   2571  CG  TYR B 307     -17.354 149.280 409.531  1.00 81.88           C
ATOM   2572  CD1 TYR B 307     -16.057 148.922 409.866  1.00 81.90           C
ATOM   2573  CE1 TYR B 307     -15.454 149.393 411.020  1.00 78.38           C
ATOM   2574  CZ  TYR B 307     -16.155 150.237 411.862  1.00 79.43           C
ATOM   2575  OH  TYR B 307     -15.579 150.719 413.000  1.00 68.68           O
ATOM   2576  CE2 TYR B 307     -17.450 150.603 411.542  1.00 81.61           C
ATOM   2577  CD2 TYR B 307     -18.037 150.127 410.384  1.00 84.92           C
ATOM   2578  C   TYR B 307     -18.137 148.800 405.793  1.00 68.88           C
ATOM   2579  O   TYR B 307     -17.377 148.035 405.148  1.00 64.52           O
ATOM   2580  N   ASP B 308     -19.440 148.971 405.551  1.00 66.01           N
ATOM   2581  CA  ASP B 308     -20.158 148.352 404.414  1.00 71.39           C
ATOM   2582  CB  ASP B 308     -21.667 148.324 404.651  1.00 75.07           C
ATOM   2583  CG  ASP B 308     -22.402 147.650 403.510  1.00 80.98           C
ATOM   2584  OD1 ASP B 308     -22.128 146.451 403.258  1.00 82.45           O
ATOM   2585  OD2 ASP B 308     -23.203 148.341 402.860  1.00 84.19           O
ATOM   2586  C   ASP B 308     -19.766 149.111 403.137  1.00 64.08           C
ATOM   2587  O   ASP B 308     -20.221 150.272 402.944  1.00 57.01           O
ATOM   2588  N   HIS B 309     -18.912 148.497 402.323  1.00 57.25           N
ATOM   2589  CA  HIS B 309     -18.408 149.089 401.051  1.00 66.37           C
ATOM   2590  CB  HIS B 309     -17.417 148.138 400.373  1.00 59.78           C
ATOM   2591  CG  HIS B 309     -17.869 146.722 400.228  1.00 63.59           C
ATOM   2592  ND1 HIS B 309     -17.679 145.786 401.229  1.00 61.70           N
ATOM   2593  CE1 HIS B 309     -18.109 144.609 400.810  1.00 65.33           C
ATOM   2594  NE2 HIS B 309     -18.570 144.755 399.552  1.00 62.69           N
ATOM   2595  CD2 HIS B 309     -18.413 146.059 399.178  1.00 59.23           C
ATOM   2596  C   HIS B 309     -19.606 149.465 400.166  1.00 67.30           C
ATOM   2597  O   HIS B 309     -19.618 150.583 399.596  1.00 61.70           O
ATOM   2598  N   GLN B 310     -20.622 148.602 400.161  1.00 65.90           N
ATOM   2599  CA  GLN B 310     -21.877 148.788 399.396  1.00 66.18           C
ATOM   2600  CB  GLN B 310     -22.697 147.509 399.466  1.00 66.12           C
ATOM   2601  CG  GLN B 310     -21.998 146.344 398.785  1.00 68.30           C
ATOM   2602  CD  GLN B 310     -22.970 145.243 398.459  1.00 76.31           C
ATOM   2603  OE1 GLN B 310     -24.109 145.244 398.918  1.00 79.34           O
ATOM   2604  NE2 GLN B 310     -22.522 144.285 397.668  1.00 87.73           N
ATOM   2605  C   GLN B 310     -22.670 150.015 399.865  1.00 63.31           C
ATOM   2606  O   GLN B 310     -23.512 150.475 399.076  1.00 68.11           O
ATOM   2607  N  ASER B 311     -22.408 150.535 401.071  0.50 62.91           N
ATOM   2608  N  BSER B 311     -22.404 150.532 401.072  0.50 62.43           N
ATOM   2609  CA ASER B 311     -23.126 151.692 401.677  0.50 62.78           C
ATOM   2610  CA BSER B 311     -23.117 151.689 401.685  0.50 61.99           C
ATOM   2611  CB ASER B 311     -23.340 151.495 403.161  0.50 65.36           C
ATOM   2612  CB BSER B 311     -23.276 151.514 403.179  0.50 64.32           C
ATOM   2613  OG ASER B 311     -24.456 150.654 403.413  0.50 67.10           O
ATOM   2614  OG BSER B 311     -22.023 151.606 403.844  0.50 64.91           O
ATOM   2615  C  ASER B 311     -22.398 153.020 401.416  0.50 63.25           C
ATOM   2616  C  BSER B 311     -22.412 153.018 401.376  0.50 62.51           C
ATOM   2617  O  ASER B 311     -23.017 154.070 401.675  0.50 61.42           O
ATOM   2618  O  BSER B 311     -23.064 154.067 401.551  0.50 59.58           O
ATOM   2619  N   ARG B 312     -21.141 152.993 400.952  1.00 61.97           N
ATOM   2620  CA  ARG B 312     -20.367 154.235 400.638  1.00 59.96           C
ATOM   2621  CB  ARG B 312     -18.867 153.947 400.451  1.00 62.29           C
ATOM   2622  CG  ARG B 312     -18.141 153.462 401.704  1.00 62.42           C
ATOM   2623  CD  ARG B 312     -16.731 152.929 401.458  1.00 60.51           C
ATOM   2624  NE  ARG B 312     -16.381 151.854 402.382  1.00 57.29           N
ATOM   2625  CZ  ARG B 312     -15.614 150.795 402.100  1.00 58.17           C
ATOM   2626  NH1 ARG B 312     -15.052 150.646 400.910  1.00 53.42           N
ATOM   2627  NH2 ARG B 312     -15.393 149.880 403.026  1.00 58.89           N
ATOM   2628  C   ARG B 312     -20.937 154.888 399.366  1.00 53.19           C
ATOM   2629  O   ARG B 312     -21.353 154.141 398.441  1.00 48.77           O
ATOM   2630  N   LEU B 313     -20.952 156.227 399.311  1.00 52.41           N
ATOM   2631  CA  LEU B 313     -21.229 156.997 398.069  1.00 53.72           C
ATOM   2632  CB  LEU B 313     -20.958 158.495 398.255  1.00 55.62           C
ATOM   2633  CG  LEU B 313     -21.674 159.226 399.388  1.00 62.50           C
ATOM   2634  CD1 LEU B 313     -21.433 160.734 399.281  1.00 58.19           C
ATOM   2635  CD2 LEU B 313     -23.166 158.915 399.408  1.00 63.73           C
ATOM   2636  C   LEU B 313     -20.313 156.475 396.951  1.00 55.17           C
ATOM   2637  O   LEU B 313     -19.148 156.088 397.242  1.00 57.20           O
ATOM   2638  N   THR B 314     -20.804 156.497 395.713  1.00 53.21           N
ATOM   2639  CA  THR B 314     -20.005 156.303 394.472  1.00 51.81           C
ATOM   2640  CB  THR B 314     -20.901 155.777 393.343  1.00 60.46           C
ATOM   2641  OG1 THR B 314     -21.926 156.769 393.210  1.00 53.41           O
ATOM   2642  CG2 THR B 314     -21.462 154.394 393.613  1.00 55.69           C
ATOM   2643  C   THR B 314     -19.388 157.660 394.139  1.00 50.90           C
ATOM   2644  O   THR B 314     -19.973 158.673 394.590  1.00 51.99           O
ATOM   2645  N   ALA B 315     -18.267 157.704 393.408  1.00 58.75           N
ATOM   2646  CA  ALA B 315     -17.643 158.972 392.947  1.00 59.26           C
ATOM   2647  CB  ALA B 315     -16.505 158.709 391.985  1.00 56.65           C
ATOM   2648  C   ALA B 315     -18.726 159.850 392.302  1.00 59.30           C
ATOM   2649  O   ALA B 315     -18.748 161.064 392.586  1.00 64.09           O
ATOM   2650  N   ARG B 316     -19.604 159.244 391.492  1.00 66.09           N
ATOM   2651  CA  ARG B 316     -20.770 159.913 390.839  1.00 69.71           C
ATOM   2652  CB  ARG B 316     -21.604 158.912 390.033  1.00 73.89           C
ATOM   2653  CG  ARG B 316     -22.867 159.510 389.426  1.00 88.41           C
ATOM   2654  CD  ARG B 316     -22.571 160.660 388.473  1.00 97.52           C
ATOM   2655  NE  ARG B 316     -22.898 161.978 389.011  1.00103.08           N
ATOM   2656  CZ  ARG B 316     -22.315 163.126 388.658  1.00112.29           C
ATOM   2657  NH1 ARG B 316     -21.334 163.149 387.768  1.00117.93           N
ATOM   2658  NH2 ARG B 316     -22.711 164.257 389.216  1.00117.31           N
ATOM   2659  C   ARG B 316     -21.658 160.568 391.901  1.00 65.86           C
ATOM   2660  O   ARG B 316     -21.778 161.806 391.888  1.00 70.66           O
ATOM   2661  N   GLU B 317     -22.247 159.774 392.801  1.00 59.61           N
ATOM   2662  CA  GLU B 317     -23.064 160.314 393.916  1.00 61.82           C
ATOM   2663  CB  GLU B 317     -23.445 159.197 394.873  1.00 64.19           C
ATOM   2664  CG  GLU B 317     -24.477 158.250 394.293  1.00 60.28           C
ATOM   2665  CD  GLU B 317     -24.511 156.966 395.086  1.00 65.78           C
ATOM   2666  OE1 GLU B 317     -23.866 156.938 396.157  1.00 64.77           O
ATOM   2667  OE2 GLU B 317     -25.128 155.992 394.620  1.00 73.59           O
ATOM   2668  C   GLU B 317     -22.264 161.381 394.658  1.00 70.66           C
ATOM   2669  O   GLU B 317     -22.798 162.505 394.873  1.00 67.18           O
ATOM   2670  N   ALA B 318     -21.014 161.056 395.000  1.00 62.98           N
ATOM   2671  CA  ALA B 318     -20.140 161.919 395.823  1.00 69.32           C
ATOM   2672  CB  ALA B 318     -18.767 161.291 395.958  1.00 70.39           C
ATOM   2673  C   ALA B 318     -20.097 163.319 395.200  1.00 66.36           C
ATOM   2674  O   ALA B 318     -20.052 164.316 395.962  1.00 69.88           O
ATOM   2675  N   MET B 319     -20.147 163.386 393.865  1.00 71.92           N
ATOM   2676  CA  MET B 319     -20.070 164.649 393.076  1.00 73.70           C
ATOM   2677  CB  MET B 319     -19.710 164.349 391.618  1.00 72.71           C
ATOM   2678  CG  MET B 319     -18.305 163.793 391.494  1.00 73.49           C
ATOM   2679  SD  MET B 319     -17.922 163.148 389.860  1.00 76.33           S
ATOM   2680  CE  MET B 319     -17.352 164.659 389.082  1.00 70.56           C
ATOM   2681  C   MET B 319     -21.391 165.425 393.164  1.00 70.57           C
ATOM   2682  O   MET B 319     -21.342 166.668 393.053  1.00 63.08           O
ATOM   2683  N   GLU B 320     -22.511 164.740 393.419  1.00 69.98           N
ATOM   2684  CA  GLU B 320     -23.844 165.379 393.602  1.00 82.79           C
ATOM   2685  CB  GLU B 320     -24.970 164.340 393.612  1.00 86.95           C
ATOM   2686  CG  GLU B 320     -25.077 163.522 392.335  1.00 91.44           C
ATOM   2687  CD  GLU B 320     -25.765 164.236 391.185  1.00102.09           C
ATOM   2688  OE1 GLU B 320     -26.473 163.560 390.403  1.00104.88           O
ATOM   2689  OE2 GLU B 320     -25.586 165.467 391.067  1.00108.67           O
ATOM   2690  C   GLU B 320     -23.856 166.181 394.910  1.00 81.24           C
ATOM   2691  O   GLU B 320     -24.511 167.240 394.936  1.00 85.78           O
ATOM   2692  N   HIS B 321     -23.124 165.709 395.927  1.00 77.17           N
ATOM   2693  CA  HIS B 321     -23.237 166.119 397.352  1.00 69.23           C
ATOM   2694  CB  HIS B 321     -22.188 165.401 398.209  1.00 70.32           C
ATOM   2695  CG  HIS B 321     -22.546 165.354 399.655  1.00 63.97           C
ATOM   2696  ND1 HIS B 321     -22.361 166.434 400.497  1.00 65.63           N
ATOM   2697  CE1 HIS B 321     -22.775 166.115 401.711  1.00 67.38           C
ATOM   2698  NE2 HIS B 321     -23.230 164.849 401.680  1.00 62.64           N
ATOM   2699  CD2 HIS B 321     -23.095 164.372 400.402  1.00 60.86           C
ATOM   2700  C   HIS B 321     -23.130 167.634 397.497  1.00 73.26           C
ATOM   2701  O   HIS B 321     -22.294 168.264 396.852  1.00 71.31           O
ATOM   2702  N   PRO B 322     -24.003 168.250 398.335  1.00 75.93           N
ATOM   2703  CA  PRO B 322     -23.942 169.679 398.658  1.00 75.78           C
ATOM   2704  CB  PRO B 322     -24.874 169.804 399.877  1.00 79.31           C
ATOM   2705  CG  PRO B 322     -25.911 168.725 399.659  1.00 80.53           C
ATOM   2706  CD  PRO B 322     -25.165 167.600 398.967  1.00 81.41           C
ATOM   2707  C   PRO B 322     -22.567 170.237 399.050  1.00 74.99           C
ATOM   2708  O   PRO B 322     -22.358 171.444 398.916  1.00 73.13           O
ATOM   2709  N   TYR B 323     -21.671 169.368 399.521  1.00 76.62           N
ATOM   2710  CA  TYR B 323     -20.262 169.718 399.825  1.00 76.20           C
ATOM   2711  CB  TYR B 323     -19.461 168.465 400.183  1.00 83.66           C
ATOM   2712  CG  TYR B 323     -18.036 168.746 400.583  1.00 84.77           C
ATOM   2713  CD1 TYR B 323     -17.741 169.730 401.514  1.00 78.89           C
ATOM   2714  CE1 TYR B 323     -16.436 170.008 401.882  1.00 82.69           C
ATOM   2715  CZ  TYR B 323     -15.397 169.285 401.321  1.00 83.94           C
ATOM   2716  OH  TYR B 323     -14.112 169.553 401.690  1.00 86.44           O
ATOM   2717  CE2 TYR B 323     -15.670 168.298 400.391  1.00 78.92           C
ATOM   2718  CD2 TYR B 323     -16.981 168.037 400.029  1.00 84.48           C
ATOM   2719  C   TYR B 323     -19.643 170.468 398.638  1.00 75.75           C
ATOM   2720  O   TYR B 323     -18.780 171.328 398.881  1.00 89.19           O
ATOM   2721  N   PHE B 324     -20.081 170.190 397.404  1.00 74.01           N
ATOM   2722  CA  PHE B 324     -19.407 170.643 396.154  1.00 76.27           C
ATOM   2723  CB  PHE B 324     -19.144 169.435 395.251  1.00 72.86           C
ATOM   2724  CG  PHE B 324     -18.146 168.441 395.795  1.00 63.96           C
ATOM   2725  CD1 PHE B 324     -16.838 168.822 396.060  1.00 61.81           C
ATOM   2726  CE1 PHE B 324     -15.916 167.908 396.545  1.00 61.67           C
ATOM   2727  CZ  PHE B 324     -16.292 166.602 396.763  1.00 66.82           C
ATOM   2728  CD2 PHE B 324     -18.508 167.123 396.018  1.00 61.40           C
ATOM   2729  CE2 PHE B 324     -17.584 166.206 396.496  1.00 66.74           C
ATOM   2730  C   PHE B 324     -20.202 171.726 395.398  1.00 85.77           C
ATOM   2731  O   PHE B 324     -19.689 172.224 394.370  1.00 88.78           O
ATOM   2732  N   TYR B 325     -21.387 172.121 395.874  1.00 91.23           N
ATOM   2733  CA  TYR B 325     -22.268 173.105 395.184  1.00 94.65           C
ATOM   2734  CB  TYR B 325     -23.518 173.400 396.020  1.00 98.17           C
ATOM   2735  CG  TYR B 325     -24.586 172.335 395.982  1.00 98.62           C
ATOM   2736  CD1 TYR B 325     -24.611 171.362 394.992  1.00 97.99           C
ATOM   2737  CE1 TYR B 325     -25.598 170.390 394.957  1.00107.24           C
ATOM   2738  CZ  TYR B 325     -26.601 170.392 395.910  1.00111.58           C
ATOM   2739  OH  TYR B 325     -27.579 169.438 395.868  1.00114.13           O
ATOM   2740  CE2 TYR B 325     -26.604 171.362 396.899  1.00107.38           C
ATOM   2741  CD2 TYR B 325     -25.605 172.323 396.923  1.00104.53           C
ATOM   2742  C   TYR B 325     -21.494 174.392 394.857  1.00 93.27           C
ATOM   2743  O   TYR B 325     -21.825 175.058 393.855  1.00 99.53           O
ATOM   2744  N   THR B 326     -20.485 174.727 395.662  1.00 91.95           N
ATOM   2745  CA  THR B 326     -19.626 175.929 395.492  1.00 90.37           C
ATOM   2746  CB  THR B 326     -19.012 176.330 396.837  1.00 90.77           C
ATOM   2747  OG1 THR B 326     -18.405 175.161 397.389  1.00 77.73           O
ATOM   2748  CG2 THR B 326     -20.041 176.901 397.791  1.00 88.69           C
ATOM   2749  C   THR B 326     -18.556 175.680 394.419  1.00 91.01           C
ATOM   2750  O   THR B 326     -17.786 176.617 394.144  1.00 89.18           O
ATOM   2751  N   VAL B 327     -18.501 174.470 393.850  1.00 87.72           N
ATOM   2752  CA  VAL B 327     -17.679 174.133 392.649  1.00 90.73           C
ATOM   2753  CB  VAL B 327     -16.427 173.302 393.014  1.00 95.54           C
ATOM   2754  CG1 VAL B 327     -15.660 173.903 394.186  1.00 93.77           C
ATOM   2755  CG2 VAL B 327     -16.751 171.838 393.291  1.00 91.37           C
ATOM   2756  C   VAL B 327     -18.585 173.398 391.654  1.00 84.26           C
ATOM   2757  O   VAL B 327     -18.798 173.886 390.556  1.00 87.88           O
TER    2758      VAL B 327
ATOM   2759  N   GLY A   3      41.763 155.186 346.679  1.00 69.74           N
ATOM   2760  CA  GLY A   3      40.654 154.191 346.775  1.00 70.53           C
ATOM   2761  C   GLY A   3      39.308 154.881 346.991  1.00 68.65           C
ATOM   2762  O   GLY A   3      39.190 156.081 346.742  1.00 63.00           O
ATOM   2763  N   PRO A   4      38.257 154.161 347.453  1.00 61.65           N
ATOM   2764  CA  PRO A   4      36.934 154.773 347.635  1.00 58.09           C
ATOM   2765  CB  PRO A   4      36.024 153.612 348.077  1.00 60.37           C
ATOM   2766  CG  PRO A   4      36.960 152.466 348.461  1.00 63.40           C
ATOM   2767  CD  PRO A   4      38.269 152.718 347.742  1.00 64.77           C
ATOM   2768  C   PRO A   4      36.882 155.929 348.654  1.00 51.69           C
ATOM   2769  O   PRO A   4      37.558 155.885 349.643  1.00 59.57           O
ATOM   2770  N   VAL A   5      36.057 156.937 348.380  1.00 49.32           N
ATOM   2771  CA  VAL A   5      35.699 158.044 349.314  1.00 52.45           C
ATOM   2772  CB  VAL A   5      34.800 159.071 348.595  1.00 54.34           C
ATOM   2773  CG1 VAL A   5      34.281 160.163 349.519  1.00 52.30           C
ATOM   2774  CG2 VAL A   5      35.499 159.688 347.377  1.00 60.64           C
ATOM   2775  C   VAL A   5      35.000 157.417 350.521  1.00 58.08           C
ATOM   2776  O   VAL A   5      34.209 156.497 350.345  1.00 51.01           O
ATOM   2777  N   PRO A   6      35.293 157.838 351.774  1.00 56.80           N
ATOM   2778  CA  PRO A   6      34.496 157.426 352.930  1.00 50.88           C
ATOM   2779  CB  PRO A   6      35.260 157.942 354.159  1.00 51.43           C
ATOM   2780  CG  PRO A   6      36.142 159.058 353.597  1.00 54.34           C
ATOM   2781  CD  PRO A   6      36.465 158.641 352.170  1.00 55.38           C
ATOM   2782  C   PRO A   6      33.082 158.014 352.998  1.00 49.62           C
ATOM   2783  O   PRO A   6      32.818 159.097 352.481  1.00 44.56           O
ATOM   2784  N   SER A   7      32.226 157.282 353.708  1.00 43.36           N
ATOM   2785  CA  SER A   7      30.779 157.539 353.869  1.00 42.78           C
ATOM   2786  CB  SER A   7      29.979 156.727 352.877  1.00 42.87           C
ATOM   2787  OG  SER A   7      28.598 157.015 352.988  1.00 41.67           O
ATOM   2788  C   SER A   7      30.366 157.190 355.293  1.00 38.52           C
ATOM   2789  O   SER A   7      30.923 156.242 355.888  1.00 35.92           O
ATOM   2790  N   ARG A   8      29.358 157.870 355.802  1.00 37.98           N
ATOM   2791  CA  ARG A   8      28.693 157.370 357.016  1.00 43.82           C
ATOM   2792  CB  ARG A   8      29.427 157.883 358.252  1.00 48.25           C
ATOM   2793  CG  ARG A   8      29.503 159.391 358.307  1.00 55.19           C
ATOM   2794  CD  ARG A   8      30.778 159.799 359.007  1.00 60.62           C
ATOM   2795  NE  ARG A   8      30.774 161.248 359.063  1.00 59.86           N
ATOM   2796  CZ  ARG A   8      30.445 161.962 360.124  1.00 61.37           C
ATOM   2797  NH1 ARG A   8      30.124 161.378 361.267  1.00 69.69           N
ATOM   2798  NH2 ARG A   8      30.467 163.277 360.049  1.00 67.93           N
ATOM   2799  C   ARG A   8      27.209 157.697 356.950  1.00 40.06           C
ATOM   2800  O   ARG A   8      26.796 158.540 356.120  1.00 40.02           O
ATOM   2801  N   ALA A   9      26.429 156.992 357.758  1.00 38.86           N
ATOM   2802  CA  ALA A   9      24.969 157.211 357.882  1.00 37.24           C
ATOM   2803  CB  ALA A   9      24.434 156.325 358.980  1.00 38.17           C
ATOM   2804  C   ALA A   9      24.714 158.684 358.207  1.00 41.76           C
ATOM   2805  O   ALA A   9      25.494 159.245 359.017  1.00 39.84           O
ATOM   2806  N   ARG A  10      23.647 159.261 357.652  1.00 42.10           N
ATOM   2807  CA  ARG A  10      23.161 160.633 357.952  1.00 44.76           C
ATOM   2808  CB  ARG A  10      22.227 161.157 356.855  1.00 45.84           C
ATOM   2809  CG  ARG A  10      22.878 161.418 355.504  1.00 48.84           C
ATOM   2810  CD  ARG A  10      21.827 161.307 354.405  1.00 53.71           C
ATOM   2811  NE  ARG A  10      20.752 162.181 354.797  1.00 59.72           N
ATOM   2812  CZ  ARG A  10      19.456 162.043 354.569  1.00 56.92           C
ATOM   2813  NH1 ARG A  10      18.950 161.040 353.877  1.00 56.06           N
ATOM   2814  NH2 ARG A  10      18.651 162.960 355.070  1.00 64.07           N
ATOM   2815  C   ARG A  10      22.360 160.634 359.260  1.00 46.61           C
ATOM   2816  O   ARG A  10      22.065 161.719 359.735  1.00 46.47           O
ATOM   2817  N   VAL A  11      21.947 159.474 359.779  1.00 43.67           N
ATOM   2818  CA  VAL A  11      21.146 159.380 361.033  1.00 43.13           C
ATOM   2819  CB  VAL A  11      19.665 159.082 360.734  1.00 50.29           C
ATOM   2820  CG1 VAL A  11      19.032 160.234 359.965  1.00 55.71           C
ATOM   2821  CG2 VAL A  11      19.487 157.752 359.983  1.00 43.29           C
ATOM   2822  C   VAL A  11      21.778 158.298 361.890  1.00 39.54           C
ATOM   2823  O   VAL A  11      22.391 157.413 361.310  1.00 41.37           O
ATOM   2824  N   TYR A  12      21.697 158.436 363.218  1.00 39.64           N
ATOM   2825  CA  TYR A  12      22.141 157.435 364.224  1.00 37.96           C
ATOM   2826  CB  TYR A  12      21.210 156.228 364.198  1.00 38.52           C
ATOM   2827  CG  TYR A  12      19.747 156.580 364.271  1.00 39.38           C
ATOM   2828  CD1 TYR A  12      19.234 157.340 365.323  1.00 41.20           C
ATOM   2829  CE1 TYR A  12      17.871 157.615 365.415  1.00 39.69           C
ATOM   2830  CZ  TYR A  12      17.000 157.104 364.462  1.00 44.05           C
ATOM   2831  OH  TYR A  12      15.656 157.363 364.512  1.00 40.42           O
ATOM   2832  CE2 TYR A  12      17.496 156.340 363.415  1.00 37.79           C
ATOM   2833  CD2 TYR A  12      18.852 156.071 363.342  1.00 37.69           C
ATOM   2834  C   TYR A  12      23.570 157.008 363.982  1.00 35.44           C
ATOM   2835  O   TYR A  12      23.958 155.851 364.276  1.00 38.34           O
ATOM   2836  N   THR A  13      24.384 157.954 363.529  1.00 42.25           N
ATOM   2837  CA  THR A  13      25.775 157.709 363.077  1.00 39.06           C
ATOM   2838  CB  THR A  13      26.402 159.008 362.591  1.00 39.23           C
ATOM   2839  OG1 THR A  13      25.380 159.557 361.767  1.00 42.16           O
ATOM   2840  CG2 THR A  13      27.701 158.797 361.859  1.00 36.71           C
ATOM   2841  C   THR A  13      26.584 157.090 364.206  1.00 42.12           C
ATOM   2842  O   THR A  13      27.320 156.082 363.943  1.00 39.06           O
ATOM   2843  N   ASP A  14      26.475 157.674 365.404  1.00 41.31           N
ATOM   2844  CA  ASP A  14      27.412 157.374 366.521  1.00 44.52           C
ATOM   2845  CB  ASP A  14      28.096 158.671 366.987  1.00 50.14           C
ATOM   2846  CG  ASP A  14      28.976 159.312 365.919  1.00 51.72           C
ATOM   2847  OD1 ASP A  14      29.766 158.571 365.276  1.00 50.81           O
ATOM   2848  OD2 ASP A  14      28.868 160.554 365.739  1.00 53.96           O
ATOM   2849  C   ASP A  14      26.711 156.647 367.681  1.00 45.51           C
ATOM   2850  O   ASP A  14      27.244 156.704 368.817  1.00 42.93           O
ATOM   2851  N   VAL A  15      25.604 155.931 367.454  1.00 43.62           N
ATOM   2852  CA  VAL A  15      24.855 155.317 368.593  1.00 38.80           C
ATOM   2853  CB  VAL A  15      23.458 154.790 368.208  1.00 43.01           C
ATOM   2854  CG1 VAL A  15      22.568 155.879 367.640  1.00 43.38           C
ATOM   2855  CG2 VAL A  15      23.526 153.618 367.267  1.00 44.69           C
ATOM   2856  C   VAL A  15      25.716 154.235 369.249  1.00 37.56           C
ATOM   2857  O   VAL A  15      25.662 154.132 370.477  1.00 40.33           O
ATOM   2858  N   ASN A  16      26.498 153.455 368.499  1.00 39.42           N
ATOM   2859  CA  ASN A  16      27.323 152.374 369.099  1.00 40.06           C
ATOM   2860  CB  ASN A  16      27.598 151.248 368.119  1.00 37.99           C
ATOM   2861  CG  ASN A  16      26.357 150.410 367.854  1.00 44.20           C
ATOM   2862  OD1 ASN A  16      25.631 150.068 368.782  1.00 40.39           O
ATOM   2863  ND2 ASN A  16      26.102 150.080 366.593  1.00 37.74           N
ATOM   2864  C   ASN A  16      28.619 152.952 369.705  1.00 42.04           C
ATOM   2865  O   ASN A  16      29.086 152.416 370.712  1.00 37.46           O
ATOM   2866  N  ATHR A  17      29.181 154.013 369.118  0.50 44.94           N
ATOM   2867  N  BTHR A  17      29.149 154.030 369.124  0.50 44.05           N
ATOM   2868  CA ATHR A  17      30.417 154.669 369.630  0.50 46.92           C
ATOM   2869  CA BTHR A  17      30.393 154.702 369.587  0.50 45.75           C
ATOM   2870  CB ATHR A  17      30.822 155.908 368.822  0.50 48.70           C
ATOM   2871  CB BTHR A  17      30.767 155.847 368.637  0.50 46.15           C
ATOM   2872  OG1ATHR A  17      30.049 156.993 369.328  0.50 52.50           O
ATOM   2873  OG1BTHR A  17      30.856 155.314 367.316  0.50 49.65           O
ATOM   2874  CG2ATHR A  17      30.616 155.768 367.331  0.50 49.40           C
ATOM   2875  CG2BTHR A  17      32.081 156.505 368.989  0.50 45.53           C
ATOM   2876  C  ATHR A  17      30.181 155.076 371.089  0.50 46.54           C
ATOM   2877  C  BTHR A  17      30.196 155.138 371.046  0.50 45.91           C
ATOM   2878  O  ATHR A  17      31.073 154.825 371.908  0.50 43.25           O
ATOM   2879  O  BTHR A  17      31.130 154.948 371.834  0.50 43.63           O
ATOM   2880  N   HIS A  18      28.991 155.612 371.390  1.00 48.72           N
ATOM   2881  CA  HIS A  18      28.637 156.207 372.708  1.00 50.69           C
ATOM   2882  CB  HIS A  18      27.704 157.409 372.482  1.00 54.47           C
ATOM   2883  CG  HIS A  18      28.403 158.568 371.839  1.00 61.85           C
ATOM   2884  ND1 HIS A  18      27.976 159.137 370.645  1.00 63.02           N
ATOM   2885  CE1 HIS A  18      28.779 160.136 370.321  1.00 65.48           C
ATOM   2886  NE2 HIS A  18      29.735 160.225 371.258  1.00 68.75           N
ATOM   2887  CD2 HIS A  18      29.514 159.255 372.206  1.00 62.05           C
ATOM   2888  C   HIS A  18      28.064 155.173 373.687  1.00 51.31           C
ATOM   2889  O   HIS A  18      27.693 155.558 374.780  1.00 55.36           O
ATOM   2890  N  AARG A  19      28.054 153.890 373.320  0.50 50.14           N
ATOM   2891  N  BARG A  19      28.043 153.891 373.316  0.50 49.81           N
ATOM   2892  CA AARG A  19      27.516 152.798 374.169  0.50 48.55           C
ATOM   2893  CA BARG A  19      27.515 152.794 374.166  0.50 47.97           C
ATOM   2894  CB AARG A  19      26.429 152.021 373.422  0.50 48.73           C
ATOM   2895  CB BARG A  19      26.459 151.978 373.416  0.50 47.58           C
ATOM   2896  CG AARG A  19      25.087 152.731 373.417  0.50 48.87           C
ATOM   2897  CG BARG A  19      25.069 152.586 373.471  0.50 47.35           C
ATOM   2898  CD AARG A  19      24.064 152.022 372.559  0.50 49.42           C
ATOM   2899  CD BARG A  19      24.138 151.852 372.535  0.50 47.20           C
ATOM   2900  NE AARG A  19      22.784 152.696 372.687  0.50 51.46           N
ATOM   2901  NE BARG A  19      22.859 152.532 372.441  0.50 48.22           N
ATOM   2902  CZ AARG A  19      21.684 152.356 372.034  0.50 53.90           C
ATOM   2903  CZ BARG A  19      22.174 152.670 371.316  0.50 52.41           C
ATOM   2904  NH1AARG A  19      21.704 151.342 371.188  0.50 59.30           N
ATOM   2905  NH1BARG A  19      22.660 152.179 370.187  0.50 54.62           N
ATOM   2906  NH2AARG A  19      20.572 153.037 372.217  0.50 57.10           N
ATOM   2907  NH2BARG A  19      21.016 153.304 371.319  0.50 52.02           N
ATOM   2908  C  AARG A  19      28.657 151.880 374.579  0.50 48.53           C
ATOM   2909  C  BARG A  19      28.663 151.891 374.585  0.50 48.18           C
ATOM   2910  O  AARG A  19      29.619 151.717 373.831  0.50 46.73           O
ATOM   2911  O  BARG A  19      29.633 151.742 373.845  0.50 46.57           O
ATOM   2912  N   PRO A  20      28.577 151.248 375.771  1.00 50.03           N
ATOM   2913  CA  PRO A  20      29.625 150.333 376.217  1.00 51.33           C
ATOM   2914  CB  PRO A  20      29.210 149.963 377.647  1.00 53.32           C
ATOM   2915  CG  PRO A  20      27.724 150.224 377.688  1.00 57.00           C
ATOM   2916  CD  PRO A  20      27.485 151.390 376.747  1.00 53.44           C
ATOM   2917  C   PRO A  20      29.702 149.076 375.345  1.00 55.39           C
ATOM   2918  O   PRO A  20      28.692 148.665 374.796  1.00 53.98           O
ATOM   2919  N   SER A  21      30.889 148.482 375.269  1.00 51.08           N
ATOM   2920  CA  SER A  21      31.153 147.274 374.459  1.00 56.27           C
ATOM   2921  CB  SER A  21      32.589 146.823 374.595  1.00 53.46           C
ATOM   2922  OG  SER A  21      32.887 146.515 375.933  1.00 55.90           O
ATOM   2923  C   SER A  21      30.146 146.174 374.824  1.00 60.37           C
ATOM   2924  O   SER A  21      29.966 145.264 373.991  1.00 61.31           O
ATOM   2925  N   GLU A  22      29.529 146.246 376.013  1.00 57.33           N
ATOM   2926  CA  GLU A  22      28.498 145.278 376.488  1.00 59.15           C
ATOM   2927  CB  GLU A  22      27.848 145.715 377.807  1.00 56.76           C
ATOM   2928  CG  GLU A  22      28.560 145.243 379.063  1.00 67.85           C
ATOM   2929  CD  GLU A  22      29.820 146.016 379.440  1.00 74.46           C
ATOM   2930  OE1 GLU A  22      29.854 147.258 379.233  1.00 72.50           O
ATOM   2931  OE2 GLU A  22      30.782 145.369 379.924  1.00 79.10           O
ATOM   2932  C   GLU A  22      27.392 145.164 375.427  1.00 50.45           C
ATOM   2933  O   GLU A  22      26.927 144.051 375.165  1.00 50.35           O
ATOM   2934  N   TYR A  23      26.980 146.303 374.890  1.00 46.62           N
ATOM   2935  CA  TYR A  23      25.848 146.458 373.944  1.00 46.13           C
ATOM   2936  CB  TYR A  23      25.515 147.931 373.743  1.00 40.91           C
ATOM   2937  CG  TYR A  23      24.321 148.114 372.847  1.00 43.22           C
ATOM   2938  CD1 TYR A  23      23.036 147.895 373.329  1.00 38.76           C
ATOM   2939  CE1 TYR A  23      21.932 148.064 372.516  1.00 41.70           C
ATOM   2940  CZ  TYR A  23      22.110 148.382 371.178  1.00 41.09           C
ATOM   2941  OH  TYR A  23      21.036 148.517 370.352  1.00 41.29           O
ATOM   2942  CE2 TYR A  23      23.391 148.569 370.673  1.00 41.13           C
ATOM   2943  CD2 TYR A  23      24.486 148.431 371.509  1.00 37.43           C
ATOM   2944  C   TYR A  23      26.172 145.812 372.594  1.00 48.94           C
ATOM   2945  O   TYR A  23      25.363 144.992 372.135  1.00 42.96           O
ATOM   2946  N   TRP A  24      27.319 146.164 371.992  1.00 44.10           N
ATOM   2947  CA  TRP A  24      27.652 145.818 370.585  1.00 42.03           C
ATOM   2948  CB  TRP A  24      28.086 147.047 369.786  1.00 43.51           C
ATOM   2949  CG  TRP A  24      29.089 147.925 370.465  1.00 45.67           C
ATOM   2950  CD1 TRP A  24      28.864 149.163 370.998  1.00 46.68           C
ATOM   2951  NE1 TRP A  24      30.027 149.683 371.496  1.00 45.96           N
ATOM   2952  CE2 TRP A  24      31.040 148.777 371.305  1.00 55.11           C
ATOM   2953  CD2 TRP A  24      30.489 147.652 370.646  1.00 51.19           C
ATOM   2954  CE3 TRP A  24      31.332 146.589 370.307  1.00 49.84           C
ATOM   2955  CZ3 TRP A  24      32.665 146.656 370.652  1.00 57.89           C
ATOM   2956  CH2 TRP A  24      33.186 147.769 371.318  1.00 55.78           C
ATOM   2957  CZ2 TRP A  24      32.393 148.845 371.644  1.00 55.06           C
ATOM   2958  C   TRP A  24      28.700 144.715 370.507  1.00 39.82           C
ATOM   2959  O   TRP A  24      28.901 144.194 369.395  1.00 41.51           O
ATOM   2960  N   ASP A  25      29.366 144.376 371.606  1.00 44.76           N
ATOM   2961  CA  ASP A  25      30.435 143.336 371.596  1.00 51.47           C
ATOM   2962  CB  ASP A  25      31.512 143.555 372.672  1.00 58.44           C
ATOM   2963  CG  ASP A  25      32.655 142.546 372.635  1.00 63.11           C
ATOM   2964  OD1 ASP A  25      32.853 141.911 371.576  1.00 68.89           O
ATOM   2965  OD2 ASP A  25      33.336 142.391 373.670  1.00 64.30           O
ATOM   2966  C   ASP A  25      29.757 141.986 371.784  1.00 51.16           C
ATOM   2967  O   ASP A  25      29.668 141.523 372.920  1.00 56.34           O
ATOM   2968  N   TYR A  26      29.303 141.389 370.691  1.00 51.53           N
ATOM   2969  CA  TYR A  26      28.456 140.170 370.707  1.00 54.60           C
ATOM   2970  CB  TYR A  26      27.643 140.077 369.416  1.00 47.29           C
ATOM   2971  CG  TYR A  26      28.460 139.934 368.158  1.00 46.03           C
ATOM   2972  CD1 TYR A  26      29.027 138.717 367.806  1.00 42.43           C
ATOM   2973  CE1 TYR A  26      29.741 138.579 366.630  1.00 48.69           C
ATOM   2974  CZ  TYR A  26      29.931 139.680 365.811  1.00 50.80           C
ATOM   2975  OH  TYR A  26      30.649 139.568 364.654  1.00 61.22           O
ATOM   2976  CE2 TYR A  26      29.394 140.904 366.157  1.00 44.41           C
ATOM   2977  CD2 TYR A  26      28.670 141.022 367.327  1.00 44.46           C
ATOM   2978  C   TYR A  26      29.325 138.928 370.916  1.00 54.96           C
ATOM   2979  O   TYR A  26      28.803 137.944 371.439  1.00 58.11           O
ATOM   2980  N   GLU A  27      30.598 138.963 370.511  1.00 55.62           N
ATOM   2981  CA  GLU A  27      31.552 137.838 370.753  1.00 60.40           C
ATOM   2982  CB  GLU A  27      32.890 138.079 370.059  1.00 65.76           C
ATOM   2983  CG  GLU A  27      32.883 137.647 368.597  1.00 74.78           C
ATOM   2984  CD  GLU A  27      33.658 138.544 367.641  1.00 88.59           C
ATOM   2985  OE1 GLU A  27      33.599 138.294 366.415  1.00 95.51           O
ATOM   2986  OE2 GLU A  27      34.316 139.498 368.115  1.00 94.79           O
ATOM   2987  C   GLU A  27      31.744 137.600 372.256  1.00 61.67           C
ATOM   2988  O   GLU A  27      31.980 136.434 372.625  1.00 66.47           O
ATOM   2989  N   SER A  28      31.603 138.631 373.096  1.00 60.21           N
ATOM   2990  CA  SER A  28      31.829 138.552 374.568  1.00 69.46           C
ATOM   2991  CB  SER A  28      32.433 139.836 375.089  1.00 71.62           C
ATOM   2992  OG  SER A  28      33.667 140.106 374.432  1.00 67.32           O
ATOM   2993  C   SER A  28      30.535 138.214 375.326  1.00 69.92           C
ATOM   2994  O   SER A  28      30.636 137.888 376.525  1.00 67.38           O
ATOM   2995  N   HIS A  29      29.376 138.287 374.661  1.00 64.73           N
ATOM   2996  CA  HIS A  29      28.034 138.116 375.271  1.00 61.99           C
ATOM   2997  CB  HIS A  29      26.948 138.433 374.242  1.00 65.73           C
ATOM   2998  CG  HIS A  29      25.563 138.248 374.754  1.00 64.04           C
ATOM   2999  ND1 HIS A  29      25.012 139.089 375.693  1.00 68.32           N
ATOM   3000  CE1 HIS A  29      23.776 138.705 375.953  1.00 68.12           C
ATOM   3001  NE2 HIS A  29      23.505 137.627 375.201  1.00 66.06           N
ATOM   3002  CD2 HIS A  29      24.613 137.335 374.450  1.00 68.62           C
ATOM   3003  C   HIS A  29      27.887 136.699 375.844  1.00 60.23           C
ATOM   3004  O   HIS A  29      28.204 135.731 375.131  1.00 60.01           O
ATOM   3005  N   VAL A  30      27.437 136.612 377.098  1.00 61.47           N
ATOM   3006  CA  VAL A  30      27.181 135.351 377.855  1.00 67.36           C
ATOM   3007  CB  VAL A  30      27.312 135.556 379.385  1.00 66.90           C
ATOM   3008  CG1 VAL A  30      26.897 134.327 380.179  1.00 64.26           C
ATOM   3009  CG2 VAL A  30      28.714 135.988 379.796  1.00 65.85           C
ATOM   3010  C   VAL A  30      25.776 134.895 377.462  1.00 59.71           C
ATOM   3011  O   VAL A  30      24.812 135.629 377.757  1.00 58.32           O
ATOM   3012  N   VAL A  31      25.687 133.776 376.756  1.00 53.47           N
ATOM   3013  CA  VAL A  31      24.398 133.178 376.307  1.00 62.45           C
ATOM   3014  CB  VAL A  31      24.505 132.718 374.841  1.00 63.44           C
ATOM   3015  CG1 VAL A  31      23.357 131.805 374.435  1.00 67.90           C
ATOM   3016  CG2 VAL A  31      24.609 133.920 373.913  1.00 61.49           C
ATOM   3017  C   VAL A  31      24.050 132.034 377.263  1.00 55.53           C
ATOM   3018  O   VAL A  31      24.904 131.167 377.456  1.00 56.53           O
ATOM   3019  N   GLU A  32      22.862 132.072 377.859  1.00 54.27           N
ATOM   3020  CA  GLU A  32      22.314 130.994 378.726  1.00 63.32           C
ATOM   3021  CB  GLU A  32      21.715 131.595 379.999  1.00 66.49           C
ATOM   3022  CG  GLU A  32      22.695 132.403 380.825  1.00 80.12           C
ATOM   3023  CD  GLU A  32      22.053 133.062 382.032  1.00 81.89           C
ATOM   3024  OE1 GLU A  32      20.807 133.088 382.091  1.00 87.01           O
ATOM   3025  OE2 GLU A  32      22.794 133.540 382.911  1.00 88.52           O
ATOM   3026  C   GLU A  32      21.214 130.224 377.978  1.00 57.28           C
ATOM   3027  O   GLU A  32      20.192 130.866 377.642  1.00 58.70           O
ATOM   3028  N   TRP A  33      21.387 128.905 377.816  1.00 58.25           N
ATOM   3029  CA  TRP A  33      20.425 127.948 377.194  1.00 65.20           C
ATOM   3030  CB  TRP A  33      21.154 126.724 376.616  1.00 76.75           C
ATOM   3031  CG  TRP A  33      22.290 127.072 375.705  1.00 83.73           C
ATOM   3032  CD1 TRP A  33      23.611 127.067 376.029  1.00 95.90           C
ATOM   3033  NE1 TRP A  33      24.377 127.465 374.967  1.00 96.28           N
ATOM   3034  CE2 TRP A  33      23.557 127.734 373.908  1.00100.95           C
ATOM   3035  CD2 TRP A  33      22.228 127.502 374.332  1.00100.14           C
ATOM   3036  CE3 TRP A  33      21.191 127.705 373.415  1.00101.58           C
ATOM   3037  CZ3 TRP A  33      21.500 128.130 372.141  1.00103.22           C
ATOM   3038  CH2 TRP A  33      22.822 128.357 371.752  1.00108.92           C
ATOM   3039  CZ2 TRP A  33      23.871 128.160 372.619  1.00103.95           C
ATOM   3040  C   TRP A  33      19.361 127.515 378.207  1.00 65.06           C
ATOM   3041  O   TRP A  33      19.747 126.995 379.258  1.00 77.04           O
ATOM   3042  N   GLY A  34      18.077 127.737 377.889  1.00 65.81           N
ATOM   3043  CA  GLY A  34      16.890 127.241 378.625  1.00 60.07           C
ATOM   3044  C   GLY A  34      16.675 125.740 378.432  1.00 56.94           C
ATOM   3045  O   GLY A  34      17.622 125.040 378.014  1.00 44.78           O
ATOM   3046  N   ASN A  35      15.474 125.244 378.743  1.00 65.38           N
ATOM   3047  CA  ASN A  35      15.141 123.793 378.701  1.00 67.64           C
ATOM   3048  CB  ASN A  35      14.361 123.364 379.950  1.00 73.61           C
ATOM   3049  CG  ASN A  35      14.258 121.858 380.136  1.00 76.03           C
ATOM   3050  OD1 ASN A  35      13.311 121.377 380.756  1.00 75.49           O
ATOM   3051  ND2 ASN A  35      15.235 121.104 379.650  1.00 70.02           N
ATOM   3052  C   ASN A  35      14.345 123.494 377.423  1.00 59.52           C
ATOM   3053  O   ASN A  35      13.196 123.960 377.340  1.00 63.49           O
ATOM   3054  N   GLN A  36      14.953 122.783 376.462  1.00 63.97           N
ATOM   3055  CA  GLN A  36      14.290 122.229 375.240  1.00 64.61           C
ATOM   3056  CB  GLN A  36      15.096 121.110 374.578  1.00 81.53           C
ATOM   3057  CG  GLN A  36      16.490 120.910 375.137  1.00 97.16           C
ATOM   3058  CD  GLN A  36      16.521 120.106 376.416  1.00105.88           C
ATOM   3059  OE1 GLN A  36      16.036 118.978 376.474  1.00113.79           O
ATOM   3060  NE2 GLN A  36      17.140 120.665 377.443  1.00107.21           N
ATOM   3061  C   GLN A  36      12.940 121.584 375.589  1.00 60.24           C
ATOM   3062  O   GLN A  36      11.975 121.736 374.805  1.00 54.73           O
ATOM   3063  N   ASP A  37      12.882 120.874 376.717  1.00 53.87           N
ATOM   3064  CA  ASP A  37      11.761 119.971 377.087  1.00 54.29           C
ATOM   3065  CB  ASP A  37      12.192 119.018 378.203  1.00 63.52           C
ATOM   3066  CG  ASP A  37      13.384 118.152 377.820  1.00 70.23           C
ATOM   3067  OD1 ASP A  37      13.608 117.963 376.607  1.00 72.96           O
ATOM   3068  OD2 ASP A  37      14.088 117.677 378.741  1.00 75.08           O
ATOM   3069  C   ASP A  37      10.518 120.802 377.414  1.00 51.11           C
ATOM   3070  O   ASP A  37       9.443 120.222 377.482  1.00 52.19           O
ATOM   3071  N   ASP A  38      10.636 122.122 377.570  1.00 48.97           N
ATOM   3072  CA  ASP A  38       9.449 123.021 377.670  1.00 52.78           C
ATOM   3073  CB  ASP A  38       9.860 124.435 378.086  1.00 60.23           C
ATOM   3074  CG  ASP A  38      10.346 124.507 379.524  1.00 59.43           C
ATOM   3075  OD1 ASP A  38      10.188 123.498 380.251  1.00 62.47           O
ATOM   3076  OD2 ASP A  38      10.876 125.565 379.904  1.00 64.13           O
ATOM   3077  C   ASP A  38       8.687 123.096 376.342  1.00 53.14           C
ATOM   3078  O   ASP A  38       7.546 123.588 376.348  1.00 53.05           O
ATOM   3079  N   TYR A  39       9.286 122.630 375.245  1.00 51.70           N
ATOM   3080  CA  TYR A  39       8.757 122.820 373.873  1.00 52.87           C
ATOM   3081  CB  TYR A  39       9.701 123.713 373.067  1.00 47.62           C
ATOM   3082  CG  TYR A  39      10.024 124.982 373.797  1.00 45.62           C
ATOM   3083  CD1 TYR A  39       9.095 125.997 373.859  1.00 43.15           C
ATOM   3084  CE1 TYR A  39       9.340 127.150 374.576  1.00 42.60           C
ATOM   3085  CZ  TYR A  39      10.541 127.302 375.236  1.00 42.11           C
ATOM   3086  OH  TYR A  39      10.758 128.464 375.903  1.00 47.79           O
ATOM   3087  CE2 TYR A  39      11.484 126.296 375.197  1.00 44.23           C
ATOM   3088  CD2 TYR A  39      11.221 125.140 374.482  1.00 45.04           C
ATOM   3089  C   TYR A  39       8.570 121.458 373.217  1.00 52.81           C
ATOM   3090  O   TYR A  39       9.525 120.635 373.238  1.00 54.26           O
ATOM   3091  N   GLN A  40       7.398 121.238 372.619  1.00 51.33           N
ATOM   3092  CA  GLN A  40       7.182 120.061 371.731  1.00 53.04           C
ATOM   3093  CB  GLN A  40       6.040 119.174 372.230  1.00 62.13           C
ATOM   3094  CG  GLN A  40       6.527 117.940 372.980  1.00 66.47           C
ATOM   3095  CD  GLN A  40       5.421 117.312 373.796  1.00 79.20           C
ATOM   3096  OE1 GLN A  40       4.319 117.064 373.301  1.00 79.93           O
ATOM   3097  NE2 GLN A  40       5.703 117.068 375.068  1.00 78.19           N
ATOM   3098  C   GLN A  40       6.941 120.568 370.314  1.00 43.95           C
ATOM   3099  O   GLN A  40       6.103 121.460 370.142  1.00 42.68           O
ATOM   3100  N   LEU A  41       7.657 119.995 369.353  1.00 48.17           N
ATOM   3101  CA  LEU A  41       7.531 120.327 367.914  1.00 51.51           C
ATOM   3102  CB  LEU A  41       8.733 119.728 367.188  1.00 53.41           C
ATOM   3103  CG  LEU A  41      10.101 120.138 367.724  1.00 53.19           C
ATOM   3104  CD1 LEU A  41      11.201 119.674 366.783  1.00 55.96           C
ATOM   3105  CD2 LEU A  41      10.185 121.640 367.924  1.00 55.31           C
ATOM   3106  C   LEU A  41       6.194 119.779 367.381  1.00 51.35           C
ATOM   3107  O   LEU A  41       5.879 118.630 367.697  1.00 53.10           O
ATOM   3108  N   VAL A  42       5.443 120.607 366.648  1.00 47.66           N
ATOM   3109  CA  VAL A  42       4.147 120.300 365.963  1.00 51.62           C
ATOM   3110  CB  VAL A  42       3.130 121.440 366.152  1.00 51.73           C
ATOM   3111  CG1 VAL A  42       1.771 121.083 365.572  1.00 55.83           C
ATOM   3112  CG2 VAL A  42       2.994 121.862 367.604  1.00 55.14           C
ATOM   3113  C   VAL A  42       4.393 120.055 364.469  1.00 51.65           C
ATOM   3114  O   VAL A  42       3.940 119.016 363.965  1.00 53.53           O
ATOM   3115  N   ARG A  43       5.049 120.985 363.761  1.00 49.56           N
ATOM   3116  CA  ARG A  43       5.276 120.840 362.295  1.00 51.03           C
ATOM   3117  CB  ARG A  43       3.992 121.130 361.511  1.00 47.57           C
ATOM   3118  CG  ARG A  43       3.274 122.392 361.943  1.00 45.29           C
ATOM   3119  CD  ARG A  43       2.333 122.925 360.886  1.00 48.37           C
ATOM   3120  NE  ARG A  43       1.824 124.238 361.291  1.00 48.94           N
ATOM   3121  CZ  ARG A  43       1.602 125.263 360.462  1.00 50.37           C
ATOM   3122  NH1 ARG A  43       1.846 125.151 359.165  1.00 49.45           N
ATOM   3123  NH2 ARG A  43       1.154 126.415 360.935  1.00 51.26           N
ATOM   3124  C   ARG A  43       6.345 121.807 361.775  1.00 50.09           C
ATOM   3125  O   ARG A  43       6.558 122.846 362.397  1.00 48.28           O
ATOM   3126  N   LYS A  44       6.930 121.483 360.624  1.00 54.28           N
ATOM   3127  CA  LYS A  44       7.828 122.381 359.857  1.00 56.40           C
ATOM   3128  CB  LYS A  44       8.516 121.630 358.718  1.00 56.01           C
ATOM   3129  CG  LYS A  44       9.530 122.477 357.961  1.00 64.80           C
ATOM   3130  CD  LYS A  44      10.158 121.779 356.782  1.00 73.19           C
ATOM   3131  CE  LYS A  44      11.065 120.640 357.196  1.00 75.15           C
ATOM   3132  NZ  LYS A  44      11.954 120.253 356.076  1.00 81.82           N
ATOM   3133  C   LYS A  44       6.992 123.550 359.330  1.00 51.96           C
ATOM   3134  O   LYS A  44       5.923 123.299 358.795  1.00 46.40           O
ATOM   3135  N   LEU A  45       7.435 124.783 359.564  1.00 48.05           N
ATOM   3136  CA  LEU A  45       6.761 126.016 359.091  1.00 54.95           C
ATOM   3137  CB  LEU A  45       6.851 127.100 360.167  1.00 60.29           C
ATOM   3138  CG  LEU A  45       5.768 127.066 361.231  1.00 61.50           C
ATOM   3139  CD1 LEU A  45       5.951 128.219 362.206  1.00 59.21           C
ATOM   3140  CD2 LEU A  45       4.396 127.114 360.585  1.00 62.26           C
ATOM   3141  C   LEU A  45       7.473 126.513 357.842  1.00 54.83           C
ATOM   3142  O   LEU A  45       6.860 127.215 357.039  1.00 54.03           O
ATOM   3143  N   GLY A  46       8.756 126.203 357.739  1.00 57.75           N
ATOM   3144  CA  GLY A  46       9.646 126.867 356.785  1.00 57.24           C
ATOM   3145  C   GLY A  46      11.060 126.371 356.929  1.00 63.90           C
ATOM   3146  O   GLY A  46      11.339 125.453 357.770  1.00 52.87           O
ATOM   3147  N   ARG A  47      11.915 126.971 356.118  1.00 63.35           N
ATOM   3148  CA  ARG A  47      13.309 126.548 355.905  1.00 71.23           C
ATOM   3149  CB  ARG A  47      13.330 125.361 354.938  1.00 77.99           C
ATOM   3150  CG  ARG A  47      14.436 124.352 355.201  1.00 91.11           C
ATOM   3151  CD  ARG A  47      14.188 123.100 354.380  1.00107.30           C
ATOM   3152  NE  ARG A  47      15.262 122.118 354.488  1.00114.89           N
ATOM   3153  CZ  ARG A  47      15.336 120.987 353.785  1.00115.01           C
ATOM   3154  NH1 ARG A  47      14.396 120.672 352.909  1.00114.63           N
ATOM   3155  NH2 ARG A  47      16.356 120.166 353.965  1.00118.06           N
ATOM   3156  C   ARG A  47      14.037 127.776 355.367  1.00 69.35           C
ATOM   3157  O   ARG A  47      13.362 128.755 354.996  1.00 70.27           O
ATOM   3158  N   GLY A  48      15.357 127.739 355.360  1.00 71.42           N
ATOM   3159  CA  GLY A  48      16.170 128.806 354.765  1.00 70.76           C
ATOM   3160  C   GLY A  48      17.581 128.326 354.573  1.00 69.81           C
ATOM   3161  O   GLY A  48      17.874 127.177 354.988  1.00 65.08           O
ATOM   3162  N   LYS A  49      18.410 129.175 353.959  1.00 79.31           N
ATOM   3163  CA  LYS A  49      19.876 128.972 353.810  1.00 84.47           C
ATOM   3164  CB  LYS A  49      20.546 130.284 353.373  1.00 92.12           C
ATOM   3165  CG  LYS A  49      21.434 130.208 352.134  1.00101.42           C
ATOM   3166  CD  LYS A  49      21.781 131.574 351.552  1.00105.61           C
ATOM   3167  CE  LYS A  49      22.196 131.532 350.095  1.00110.63           C
ATOM   3168  NZ  LYS A  49      23.615 131.138 349.935  1.00114.20           N
ATOM   3169  C   LYS A  49      20.438 128.441 355.141  1.00 77.07           C
ATOM   3170  O   LYS A  49      21.270 127.515 355.092  1.00 70.73           O
ATOM   3171  N   TYR A  50      19.966 128.971 356.282  1.00 79.32           N
ATOM   3172  CA  TYR A  50      20.620 128.847 357.616  1.00 81.41           C
ATOM   3173  CB  TYR A  50      20.981 130.233 358.159  1.00 84.86           C
ATOM   3174  CG  TYR A  50      21.970 131.012 357.329  1.00 89.06           C
ATOM   3175  CD1 TYR A  50      23.316 130.668 357.290  1.00 91.58           C
ATOM   3176  CE1 TYR A  50      24.226 131.397 356.533  1.00 92.17           C
ATOM   3177  CZ  TYR A  50      23.792 132.494 355.804  1.00 91.63           C
ATOM   3178  OH  TYR A  50      24.656 133.238 355.055  1.00 89.93           O
ATOM   3179  CE2 TYR A  50      22.456 132.855 355.839  1.00 90.13           C
ATOM   3180  CD2 TYR A  50      21.561 132.114 356.595  1.00 86.74           C
ATOM   3181  C   TYR A  50      19.748 128.130 358.666  1.00 76.88           C
ATOM   3182  O   TYR A  50      20.213 128.049 359.822  1.00 67.72           O
ATOM   3183  N   SER A  51      18.559 127.609 358.339  1.00 66.26           N
ATOM   3184  CA  SER A  51      17.639 127.112 359.395  1.00 61.85           C
ATOM   3185  CB  SER A  51      16.939 128.276 360.036  1.00 66.57           C
ATOM   3186  OG  SER A  51      16.017 128.861 359.125  1.00 66.86           O
ATOM   3187  C   SER A  51      16.600 126.107 358.895  1.00 58.67           C
ATOM   3188  O   SER A  51      16.298 126.083 357.689  1.00 59.95           O
ATOM   3189  N   GLU A  52      16.046 125.351 359.848  1.00 58.81           N
ATOM   3190  CA  GLU A  52      14.740 124.651 359.739  1.00 56.66           C
ATOM   3191  CB  GLU A  52      14.905 123.138 359.790  1.00 60.09           C
ATOM   3192  CG  GLU A  52      13.988 122.419 358.819  1.00 75.70           C
ATOM   3193  CD  GLU A  52      14.712 121.342 358.036  1.00 85.14           C
ATOM   3194  OE1 GLU A  52      15.615 120.709 358.628  1.00 80.51           O
ATOM   3195  OE2 GLU A  52      14.398 121.166 356.839  1.00 92.45           O
ATOM   3196  C   GLU A  52      13.862 125.151 360.881  1.00 47.19           C
ATOM   3197  O   GLU A  52      14.329 125.173 362.029  1.00 45.60           O
ATOM   3198  N   VAL A  53      12.654 125.592 360.549  1.00 40.92           N
ATOM   3199  CA  VAL A  53      11.785 126.341 361.476  1.00 39.31           C
ATOM   3200  CB  VAL A  53      11.528 127.761 360.953  1.00 38.42           C
ATOM   3201  CG1 VAL A  53      10.704 128.547 361.938  1.00 37.50           C
ATOM   3202  CG2 VAL A  53      12.842 128.483 360.668  1.00 45.76           C
ATOM   3203  C   VAL A  53      10.511 125.523 361.694  1.00 39.86           C
ATOM   3204  O   VAL A  53       9.859 125.147 360.714  1.00 42.59           O
ATOM   3205  N   PHE A  54      10.195 125.276 362.958  1.00 40.50           N
ATOM   3206  CA  PHE A  54       9.083 124.409 363.401  1.00 43.08           C
ATOM   3207  CB  PHE A  54       9.633 123.230 364.193  1.00 44.27           C
ATOM   3208  CG  PHE A  54      10.455 122.277 363.378  1.00 46.31           C
ATOM   3209  CD1 PHE A  54      11.815 122.484 363.211  1.00 54.88           C
ATOM   3210  CE1 PHE A  54      12.580 121.588 362.476  1.00 56.88           C
ATOM   3211  CZ  PHE A  54      11.992 120.483 361.906  1.00 55.70           C
ATOM   3212  CD2 PHE A  54       9.880 121.154 362.808  1.00 54.08           C
ATOM   3213  CE2 PHE A  54      10.645 120.264 362.070  1.00 53.69           C
ATOM   3214  C   PHE A  54       8.124 125.238 364.237  1.00 41.47           C
ATOM   3215  O   PHE A  54       8.565 126.112 365.029  1.00 43.30           O
ATOM   3216  N   GLU A  55       6.832 125.008 364.045  1.00 43.00           N
ATOM   3217  CA  GLU A  55       5.791 125.439 365.021  1.00 43.05           C
ATOM   3218  CB  GLU A  55       4.413 125.398 364.369  1.00 47.88           C
ATOM   3219  CG  GLU A  55       3.274 125.897 365.226  1.00 51.35           C
ATOM   3220  CD  GLU A  55       1.959 125.809 364.467  1.00 58.51           C
ATOM   3221  OE1 GLU A  55       1.384 126.883 364.159  1.00 58.19           O
ATOM   3222  OE2 GLU A  55       1.544 124.658 364.131  1.00 58.18           O
ATOM   3223  C   GLU A  55       5.947 124.485 366.201  1.00 41.31           C
ATOM   3224  O   GLU A  55       6.369 123.359 365.948  1.00 45.57           O
ATOM   3225  N   ALA A  56       5.805 124.988 367.426  1.00 44.59           N
ATOM   3226  CA  ALA A  56       5.987 124.236 368.685  1.00 43.08           C
ATOM   3227  CB  ALA A  56       7.379 124.392 369.265  1.00 41.54           C
ATOM   3228  C   ALA A  56       4.943 124.717 369.678  1.00 43.48           C
ATOM   3229  O   ALA A  56       4.370 125.813 369.480  1.00 41.03           O
ATOM   3230  N   ILE A  57       4.714 123.905 370.708  1.00 44.01           N
ATOM   3231  CA  ILE A  57       3.845 124.281 371.854  1.00 49.37           C
ATOM   3232  CB  ILE A  57       2.708 123.264 372.122  1.00 56.85           C
ATOM   3233  CG1 ILE A  57       2.287 122.489 370.881  1.00 65.47           C
ATOM   3234  CG2 ILE A  57       1.507 123.970 372.736  1.00 65.01           C
ATOM   3235  CD1 ILE A  57       1.963 121.040 371.151  1.00 79.41           C
ATOM   3236  C   ILE A  57       4.757 124.405 373.063  1.00 43.58           C
ATOM   3237  O   ILE A  57       5.557 123.484 373.301  1.00 42.94           O
ATOM   3238  N   ASN A  58       4.658 125.521 373.767  1.00 49.22           N
ATOM   3239  CA  ASN A  58       5.252 125.680 375.118  1.00 51.68           C
ATOM   3240  CB  ASN A  58       5.430 127.158 375.441  1.00 51.42           C
ATOM   3241  CG  ASN A  58       6.181 127.418 376.727  1.00 58.30           C
ATOM   3242  OD1 ASN A  58       6.392 126.517 377.541  1.00 60.35           O
ATOM   3243  ND2 ASN A  58       6.575 128.667 376.918  1.00 58.07           N
ATOM   3244  C   ASN A  58       4.328 124.915 376.084  1.00 61.23           C
ATOM   3245  O   ASN A  58       3.188 125.389 376.301  1.00 55.37           O
ATOM   3246  N   ILE A  59       4.775 123.748 376.573  1.00 62.10           N
ATOM   3247  CA  ILE A  59       3.933 122.748 377.300  1.00 64.84           C
ATOM   3248  CB  ILE A  59       4.583 121.345 377.307  1.00 64.14           C
ATOM   3249  CG1 ILE A  59       5.791 121.273 378.242  1.00 61.21           C
ATOM   3250  CG2 ILE A  59       4.932 120.885 375.902  1.00 65.31           C
ATOM   3251  CD1 ILE A  59       6.148 119.879 378.653  1.00 68.26           C
ATOM   3252  C   ILE A  59       3.673 123.234 378.732  1.00 67.59           C
ATOM   3253  O   ILE A  59       2.818 122.630 379.399  1.00 73.30           O
ATOM   3254  N   THR A  60       4.408 124.248 379.190  1.00 57.85           N
ATOM   3255  CA  THR A  60       4.255 124.857 380.536  1.00 62.70           C
ATOM   3256  CB  THR A  60       5.600 125.377 381.064  1.00 60.67           C
ATOM   3257  OG1 THR A  60       5.826 126.664 380.491  1.00 63.59           O
ATOM   3258  CG2 THR A  60       6.769 124.470 380.747  1.00 65.42           C
ATOM   3259  C   THR A  60       3.217 125.996 380.515  1.00 62.76           C
ATOM   3260  O   THR A  60       2.940 126.523 381.594  1.00 70.60           O
ATOM   3261  N   ASN A  61       2.686 126.404 379.355  1.00 59.02           N
ATOM   3262  CA  ASN A  61       1.599 127.425 379.294  1.00 56.06           C
ATOM   3263  CB  ASN A  61       2.178 128.841 379.322  1.00 57.10           C
ATOM   3264  CG  ASN A  61       3.052 129.133 378.124  1.00 69.56           C
ATOM   3265  OD1 ASN A  61       3.374 128.228 377.360  1.00 73.00           O
ATOM   3266  ND2 ASN A  61       3.422 130.391 377.935  1.00 68.25           N
ATOM   3267  C   ASN A  61       0.675 127.179 378.088  1.00 54.79           C
ATOM   3268  O   ASN A  61      -0.162 128.070 377.783  1.00 54.03           O
ATOM   3269  N   ASN A  62       0.805 126.024 377.426  1.00 54.89           N
ATOM   3270  CA  ASN A  62      -0.002 125.606 376.243  1.00 60.09           C
ATOM   3271  CB  ASN A  62      -1.413 125.180 376.673  1.00 62.87           C
ATOM   3272  CG  ASN A  62      -1.917 123.927 375.976  1.00 67.85           C
ATOM   3273  OD1 ASN A  62      -1.358 123.484 374.976  1.00 67.71           O
ATOM   3274  ND2 ASN A  62      -2.983 123.337 376.494  1.00 65.67           N
ATOM   3275  C   ASN A  62      -0.028 126.706 375.159  1.00 58.43           C
ATOM   3276  O   ASN A  62      -1.024 126.769 374.423  1.00 57.48           O
ATOM   3277  N   GLU A  63       1.035 127.512 375.012  1.00 57.89           N
ATOM   3278  CA  GLU A  63       1.105 128.619 374.011  1.00 62.05           C
ATOM   3279  CB  GLU A  63       1.594 129.909 374.659  1.00 70.22           C
ATOM   3280  CG  GLU A  63       0.453 130.709 375.257  1.00 81.25           C
ATOM   3281  CD  GLU A  63       0.828 132.106 375.710  1.00 93.11           C
ATOM   3282  OE1 GLU A  63       2.015 132.486 375.554  1.00104.33           O
ATOM   3283  OE2 GLU A  63      -0.070 132.813 376.215  1.00100.98           O
ATOM   3284  C   GLU A  63       1.981 128.226 372.813  1.00 55.36           C
ATOM   3285  O   GLU A  63       2.954 127.473 372.990  1.00 48.03           O
ATOM   3286  N   LYS A  64       1.586 128.659 371.614  1.00 55.85           N
ATOM   3287  CA  LYS A  64       2.297 128.311 370.362  1.00 56.39           C
ATOM   3288  CB  LYS A  64       1.407 128.458 369.123  1.00 58.22           C
ATOM   3289  CG  LYS A  64       0.964 127.129 368.520  1.00 71.17           C
ATOM   3290  CD  LYS A  64       0.278 127.263 367.184  1.00 77.55           C
ATOM   3291  CE  LYS A  64      -1.067 127.952 367.277  1.00 79.72           C
ATOM   3292  NZ  LYS A  64      -1.710 128.022 365.945  1.00 80.90           N
ATOM   3293  C   LYS A  64       3.535 129.198 370.266  1.00 48.51           C
ATOM   3294  O   LYS A  64       3.418 130.400 370.504  1.00 50.66           O
ATOM   3295  N   VAL A  65       4.652 128.618 369.859  1.00 42.25           N
ATOM   3296  CA  VAL A  65       5.901 129.368 369.572  1.00 41.80           C
ATOM   3297  CB  VAL A  65       6.921 129.288 370.718  1.00 39.71           C
ATOM   3298  CG1 VAL A  65       6.376 129.865 371.999  1.00 42.34           C
ATOM   3299  CG2 VAL A  65       7.440 127.883 370.939  1.00 36.94           C
ATOM   3300  C   VAL A  65       6.510 128.807 368.299  1.00 44.80           C
ATOM   3301  O   VAL A  65       5.991 127.825 367.744  1.00 43.91           O
ATOM   3302  N   VAL A  66       7.600 129.430 367.879  1.00 42.28           N
ATOM   3303  CA  VAL A  66       8.370 129.009 366.694  1.00 41.37           C
ATOM   3304  CB  VAL A  66       8.324 130.108 365.622  1.00 44.10           C
ATOM   3305  CG1 VAL A  66       9.272 129.804 364.478  1.00 43.02           C
ATOM   3306  CG2 VAL A  66       6.898 130.310 365.128  1.00 45.77           C
ATOM   3307  C   VAL A  66       9.773 128.689 367.191  1.00 40.72           C
ATOM   3308  O   VAL A  66      10.344 129.498 367.954  1.00 42.40           O
ATOM   3309  N   VAL A  67      10.278 127.538 366.775  1.00 41.06           N
ATOM   3310  CA  VAL A  67      11.643 127.048 367.062  1.00 39.97           C
ATOM   3311  CB  VAL A  67      11.586 125.646 367.693  1.00 44.52           C
ATOM   3312  CG1 VAL A  67      12.979 125.101 367.971  1.00 44.70           C
ATOM   3313  CG2 VAL A  67      10.751 125.655 368.965  1.00 46.41           C
ATOM   3314  C   VAL A  67      12.435 127.076 365.753  1.00 41.78           C
ATOM   3315  O   VAL A  67      12.070 126.369 364.812  1.00 39.74           O
ATOM   3316  N   LYS A  68      13.471 127.911 365.688  1.00 42.07           N
ATOM   3317  CA  LYS A  68      14.392 128.022 364.529  1.00 39.39           C
ATOM   3318  CB  LYS A  68      14.700 129.498 364.253  1.00 37.42           C
ATOM   3319  CG  LYS A  68      15.637 129.777 363.084  1.00 41.11           C
ATOM   3320  CD  LYS A  68      15.959 131.248 362.900  1.00 45.52           C
ATOM   3321  CE  LYS A  68      16.731 131.554 361.630  1.00 50.73           C
ATOM   3322  NZ  LYS A  68      17.126 132.987 361.553  1.00 50.31           N
ATOM   3323  C   LYS A  68      15.640 127.218 364.882  1.00 38.08           C
ATOM   3324  O   LYS A  68      16.407 127.716 365.726  1.00 42.76           O
ATOM   3325  N   ILE A  69      15.805 126.014 364.314  1.00 41.55           N
ATOM   3326  CA  ILE A  69      16.970 125.113 364.588  1.00 44.45           C
ATOM   3327  CB  ILE A  69      16.605 123.628 364.402  1.00 46.03           C
ATOM   3328  CG1 ILE A  69      15.552 123.161 365.413  1.00 50.56           C
ATOM   3329  CG2 ILE A  69      17.866 122.776 364.471  1.00 48.48           C
ATOM   3330  CD1 ILE A  69      14.906 121.826 365.057  1.00 53.29           C
ATOM   3331  C   ILE A  69      18.108 125.525 363.654  1.00 44.72           C
ATOM   3332  O   ILE A  69      17.864 125.574 362.439  1.00 46.89           O
ATOM   3333  N   LEU A  70      19.268 125.897 364.189  1.00 44.93           N
ATOM   3334  CA  LEU A  70      20.295 126.636 363.396  1.00 48.74           C
ATOM   3335  CB  LEU A  70      21.019 127.664 364.280  1.00 51.16           C
ATOM   3336  CG  LEU A  70      20.142 128.783 364.843  1.00 53.15           C
ATOM   3337  CD1 LEU A  70      20.951 129.808 365.604  1.00 57.00           C
ATOM   3338  CD2 LEU A  70      19.338 129.463 363.755  1.00 57.54           C
ATOM   3339  C   LEU A  70      21.264 125.629 362.758  1.00 53.68           C
ATOM   3340  O   LEU A  70      21.693 124.715 363.459  1.00 56.77           O
ATOM   3341  N   LYS A  71      21.526 125.794 361.455  1.00 63.11           N
ATOM   3342  CA  LYS A  71      22.377 124.922 360.594  1.00 74.64           C
ATOM   3343  CB  LYS A  71      22.085 125.215 359.112  1.00 80.15           C
ATOM   3344  CG  LYS A  71      20.702 124.810 358.605  1.00 85.30           C
ATOM   3345  CD  LYS A  71      20.360 125.312 357.198  1.00 86.06           C
ATOM   3346  CE  LYS A  71      21.055 124.577 356.072  1.00 88.08           C
ATOM   3347  NZ  LYS A  71      20.704 123.138 356.051  1.00 95.27           N
ATOM   3348  C   LYS A  71      23.858 125.151 360.912  1.00 72.96           C
ATOM   3349  O   LYS A  71      24.229 126.179 361.474  1.00 61.97           O
ATOM   3350  N   PRO A  72      24.759 124.208 360.549  1.00 80.15           N
ATOM   3351  CA  PRO A  72      26.191 124.345 360.849  1.00 85.48           C
ATOM   3352  CB  PRO A  72      26.831 123.120 360.166  1.00 89.92           C
ATOM   3353  CG  PRO A  72      25.698 122.115 360.012  1.00 88.95           C
ATOM   3354  CD  PRO A  72      24.442 122.947 359.857  1.00 83.84           C
ATOM   3355  C   PRO A  72      26.825 125.643 360.315  1.00 79.41           C
ATOM   3356  O   PRO A  72      26.963 125.785 359.122  1.00 87.46           O
ATOM   3357  N   VAL A  73      27.197 126.565 361.201  1.00 76.12           N
ATOM   3358  CA  VAL A  73      27.589 127.951 360.805  1.00 76.80           C
ATOM   3359  CB  VAL A  73      26.341 128.852 360.653  1.00 77.14           C
ATOM   3360  CG1 VAL A  73      25.957 129.554 361.949  1.00 71.56           C
ATOM   3361  CG2 VAL A  73      26.501 129.872 359.537  1.00 77.36           C
ATOM   3362  C   VAL A  73      28.570 128.504 361.841  1.00 71.62           C
ATOM   3363  O   VAL A  73      28.512 128.054 362.994  1.00 68.63           O
ATOM   3364  N   LYS A  74      29.414 129.456 361.438  1.00 72.58           N
ATOM   3365  CA  LYS A  74      30.286 130.234 362.357  1.00 79.80           C
ATOM   3366  CB  LYS A  74      30.744 131.535 361.689  1.00 82.64           C
ATOM   3367  CG  LYS A  74      31.766 131.360 360.573  1.00 92.48           C
ATOM   3368  CD  LYS A  74      32.436 132.653 360.157  1.00 98.32           C
ATOM   3369  CE  LYS A  74      33.620 133.016 361.027  1.00102.41           C
ATOM   3370  NZ  LYS A  74      34.838 132.277 360.618  1.00104.52           N
ATOM   3371  C   LYS A  74      29.518 130.533 363.655  1.00 74.59           C
ATOM   3372  O   LYS A  74      28.484 131.226 363.581  1.00 74.04           O
ATOM   3373  N   LYS A  75      30.005 130.014 364.787  1.00 61.09           N
ATOM   3374  CA  LYS A  75      29.502 130.294 366.163  1.00 63.21           C
ATOM   3375  CB  LYS A  75      30.459 129.697 367.199  1.00 62.91           C
ATOM   3376  CG  LYS A  75      30.012 129.810 368.652  1.00 68.30           C
ATOM   3377  CD  LYS A  75      30.495 128.659 369.508  1.00 70.11           C
ATOM   3378  CE  LYS A  75      29.767 127.362 369.210  1.00 76.49           C
ATOM   3379  NZ  LYS A  75      30.705 126.216 369.108  1.00 76.94           N
ATOM   3380  C   LYS A  75      29.333 131.805 366.399  1.00 59.83           C
ATOM   3381  O   LYS A  75      28.350 132.169 367.063  1.00 56.50           O
ATOM   3382  N   LYS A  76      30.265 132.637 365.910  1.00 58.73           N
ATOM   3383  CA  LYS A  76      30.210 134.132 365.968  1.00 62.98           C
ATOM   3384  CB  LYS A  76      31.252 134.779 365.044  1.00 65.23           C
ATOM   3385  CG  LYS A  76      32.492 135.338 365.721  1.00 74.22           C
ATOM   3386  CD  LYS A  76      33.608 135.643 364.741  1.00 82.19           C
ATOM   3387  CE  LYS A  76      34.289 134.392 364.223  1.00 88.23           C
ATOM   3388  NZ  LYS A  76      35.324 134.705 363.212  1.00 91.49           N
ATOM   3389  C   LYS A  76      28.847 134.640 365.485  1.00 58.07           C
ATOM   3390  O   LYS A  76      28.310 135.569 366.105  1.00 55.47           O
ATOM   3391  N   LYS A  77      28.375 134.085 364.366  1.00 53.90           N
ATOM   3392  CA  LYS A  77      27.157 134.516 363.643  1.00 55.17           C
ATOM   3393  CB  LYS A  77      27.072 133.784 362.296  1.00 57.00           C
ATOM   3394  CG  LYS A  77      26.096 134.378 361.287  1.00 62.70           C
ATOM   3395  CD  LYS A  77      25.973 133.542 360.025  1.00 68.37           C
ATOM   3396  CE  LYS A  77      24.852 133.979 359.104  1.00 72.46           C
ATOM   3397  NZ  LYS A  77      23.510 133.653 359.647  1.00 70.36           N
ATOM   3398  C   LYS A  77      25.939 134.260 364.539  1.00 48.34           C
ATOM   3399  O   LYS A  77      25.074 135.119 364.576  1.00 47.14           O
ATOM   3400  N   ILE A  78      25.897 133.126 365.238  1.00 47.40           N
ATOM   3401  CA  ILE A  78      24.803 132.762 366.194  1.00 49.65           C
ATOM   3402  CB  ILE A  78      24.921 131.295 366.647  1.00 54.25           C
ATOM   3403  CG1 ILE A  78      24.735 130.319 365.481  1.00 59.82           C
ATOM   3404  CG2 ILE A  78      23.949 131.007 367.779  1.00 57.37           C
ATOM   3405  CD1 ILE A  78      25.358 128.960 365.715  1.00 63.79           C
ATOM   3406  C   ILE A  78      24.839 133.726 367.383  1.00 46.64           C
ATOM   3407  O   ILE A  78      23.769 134.269 367.753  1.00 42.65           O
ATOM   3408  N   LYS A  79      26.018 133.983 367.950  1.00 45.76           N
ATOM   3409  CA  LYS A  79      26.124 134.961 369.067  1.00 45.99           C
ATOM   3410  CB  LYS A  79      27.541 134.984 369.647  1.00 51.65           C
ATOM   3411  CG  LYS A  79      28.031 133.640 370.178  1.00 59.01           C
ATOM   3412  CD  LYS A  79      29.314 133.731 370.969  1.00 66.00           C
ATOM   3413  CE  LYS A  79      29.068 134.149 372.402  1.00 73.91           C
ATOM   3414  NZ  LYS A  79      30.333 134.442 373.113  1.00 81.12           N
ATOM   3415  C   LYS A  79      25.623 136.327 368.570  1.00 38.08           C
ATOM   3416  O   LYS A  79      24.891 136.964 369.316  1.00 37.29           O
ATOM   3417  N   ARG A  80      25.963 136.744 367.347  1.00 38.50           N
ATOM   3418  CA  ARG A  80      25.536 138.060 366.790  1.00 38.95           C
ATOM   3419  CB  ARG A  80      26.191 138.326 365.429  1.00 36.46           C
ATOM   3420  CG  ARG A  80      25.882 139.697 364.850  1.00 36.88           C
ATOM   3421  CD  ARG A  80      26.581 139.952 363.520  1.00 38.07           C
ATOM   3422  NE  ARG A  80      26.030 139.053 362.530  1.00 42.90           N
ATOM   3423  CZ  ARG A  80      26.499 138.845 361.310  1.00 45.01           C
ATOM   3424  NH1 ARG A  80      27.585 139.480 360.869  1.00 40.15           N
ATOM   3425  NH2 ARG A  80      25.873 137.971 360.541  1.00 41.86           N
ATOM   3426  C   ARG A  80      24.002 138.118 366.715  1.00 33.83           C
ATOM   3427  O   ARG A  80      23.431 139.077 367.209  1.00 36.81           O
ATOM   3428  N   GLU A  81      23.351 137.111 366.137  1.00 36.09           N
ATOM   3429  CA  GLU A  81      21.870 137.069 365.990  1.00 35.81           C
ATOM   3430  CB  GLU A  81      21.423 135.834 365.187  1.00 41.06           C
ATOM   3431  CG  GLU A  81      19.913 135.769 364.954  1.00 38.75           C
ATOM   3432  CD  GLU A  81      19.426 134.680 364.012  1.00 40.81           C
ATOM   3433  OE1 GLU A  81      20.271 133.882 363.563  1.00 40.92           O
ATOM   3434  OE2 GLU A  81      18.179 134.636 363.721  1.00 42.54           O
ATOM   3435  C   GLU A  81      21.231 137.133 367.380  1.00 34.30           C
ATOM   3436  O   GLU A  81      20.339 137.950 367.567  1.00 34.29           O
ATOM   3437  N   ILE A  82      21.689 136.323 368.335  1.00 36.89           N
ATOM   3438  CA  ILE A  82      21.130 136.343 369.726  1.00 36.63           C
ATOM   3439  CB  ILE A  82      21.780 135.234 370.553  1.00 41.38           C
ATOM   3440  CG1 ILE A  82      21.320 133.868 370.035  1.00 40.95           C
ATOM   3441  CG2 ILE A  82      21.461 135.432 372.027  1.00 43.49           C
ATOM   3442  CD1 ILE A  82      22.245 132.733 370.383  1.00 43.52           C
ATOM   3443  C   ILE A  82      21.309 137.739 370.330  1.00 35.02           C
ATOM   3444  O   ILE A  82      20.320 138.343 370.819  1.00 36.20           O
ATOM   3445  N   LYS A  83      22.505 138.322 370.212  1.00 39.17           N
ATOM   3446  CA  LYS A  83      22.757 139.608 370.908  1.00 36.59           C
ATOM   3447  CB  LYS A  83      24.236 139.999 370.821  1.00 43.17           C
ATOM   3448  CG  LYS A  83      24.556 141.268 371.583  1.00 43.33           C
ATOM   3449  CD  LYS A  83      24.386 141.101 373.069  1.00 45.36           C
ATOM   3450  CE  LYS A  83      24.619 142.384 373.827  1.00 47.62           C
ATOM   3451  NZ  LYS A  83      24.356 142.187 375.270  1.00 50.18           N
ATOM   3452  C   LYS A  83      21.830 140.669 370.316  1.00 32.77           C
ATOM   3453  O   LYS A  83      21.168 141.342 371.084  1.00 36.86           O
ATOM   3454  N   ILE A  84      21.722 140.755 368.983  1.00 33.57           N
ATOM   3455  CA  ILE A  84      20.859 141.760 368.288  1.00 33.49           C
ATOM   3456  CB  ILE A  84      21.092 141.718 366.761  1.00 34.42           C
ATOM   3457  CG1 ILE A  84      22.473 142.285 366.407  1.00 38.25           C
ATOM   3458  CG2 ILE A  84      19.968 142.411 366.018  1.00 34.77           C
ATOM   3459  CD1 ILE A  84      22.866 142.191 364.969  1.00 38.37           C
ATOM   3460  C   ILE A  84      19.410 141.503 368.688  1.00 32.49           C
ATOM   3461  O   ILE A  84      18.668 142.467 369.010  1.00 32.72           O
ATOM   3462  N   LEU A  85      18.978 140.250 368.638  1.00 32.07           N
ATOM   3463  CA  LEU A  85      17.580 139.926 369.061  1.00 34.14           C
ATOM   3464  CB  LEU A  85      17.337 138.424 368.872  1.00 31.81           C
ATOM   3465  CG  LEU A  85      17.058 138.000 367.429  1.00 33.80           C
ATOM   3466  CD1 LEU A  85      17.042 136.493 367.335  1.00 35.21           C
ATOM   3467  CD2 LEU A  85      15.768 138.596 366.899  1.00 32.87           C
ATOM   3468  C   LEU A  85      17.353 140.357 370.522  1.00 34.70           C
ATOM   3469  O   LEU A  85      16.311 141.001 370.788  1.00 37.13           O
ATOM   3470  N   GLU A  86      18.300 140.081 371.428  1.00 35.53           N
ATOM   3471  CA  GLU A  86      18.166 140.505 372.855  1.00 40.39           C
ATOM   3472  CB  GLU A  86      19.264 139.866 373.700  1.00 46.49           C
ATOM   3473  CG  GLU A  86      19.075 138.361 373.857  1.00 54.59           C
ATOM   3474  CD  GLU A  86      19.999 137.686 374.861  1.00 68.32           C
ATOM   3475  OE1 GLU A  86      20.860 138.387 375.429  1.00 79.20           O
ATOM   3476  OE2 GLU A  86      19.852 136.458 375.083  1.00 75.92           O
ATOM   3477  C   GLU A  86      18.128 142.032 372.950  1.00 40.14           C
ATOM   3478  O   GLU A  86      17.292 142.543 373.717  1.00 40.20           O
ATOM   3479  N   ASN A  87      18.938 142.747 372.155  1.00 39.55           N
ATOM   3480  CA  ASN A  87      18.973 144.241 372.170  1.00 34.77           C
ATOM   3481  CB  ASN A  87      20.129 144.757 371.322  1.00 38.52           C
ATOM   3482  CG  ASN A  87      21.461 144.583 372.019  1.00 40.21           C
ATOM   3483  OD1 ASN A  87      21.507 144.231 373.197  1.00 37.72           O
ATOM   3484  ND2 ASN A  87      22.542 144.839 371.308  1.00 38.63           N
ATOM   3485  C   ASN A  87      17.663 144.845 371.681  1.00 38.86           C
ATOM   3486  O   ASN A  87      17.291 145.951 372.143  1.00 35.87           O
ATOM   3487  N   LEU A  88      17.016 144.216 370.699  1.00 36.98           N
ATOM   3488  CA  LEU A  88      15.856 144.834 370.007  1.00 37.17           C
ATOM   3489  CB  LEU A  88      15.915 144.528 368.505  1.00 37.30           C
ATOM   3490  CG  LEU A  88      17.102 145.094 367.735  1.00 38.06           C
ATOM   3491  CD1 LEU A  88      17.038 144.652 366.269  1.00 40.27           C
ATOM   3492  CD2 LEU A  88      17.148 146.617 367.829  1.00 36.00           C
ATOM   3493  C   LEU A  88      14.551 144.310 370.611  1.00 34.76           C
ATOM   3494  O   LEU A  88      13.505 144.826 370.238  1.00 40.18           O
ATOM   3495  N   ARG A  89      14.622 143.367 371.536  1.00 38.05           N
ATOM   3496  CA  ARG A  89      13.433 142.755 372.191  1.00 44.86           C
ATOM   3497  CB  ARG A  89      13.859 141.777 373.281  1.00 47.73           C
ATOM   3498  CG  ARG A  89      12.776 140.776 373.646  1.00 58.30           C
ATOM   3499  CD  ARG A  89      13.034 140.120 374.980  1.00 66.95           C
ATOM   3500  NE  ARG A  89      13.751 138.858 374.850  1.00 75.24           N
ATOM   3501  CZ  ARG A  89      15.039 138.651 375.127  1.00 79.70           C
ATOM   3502  NH1 ARG A  89      15.818 139.639 375.546  1.00 85.12           N
ATOM   3503  NH2 ARG A  89      15.545 137.436 374.982  1.00 83.37           N
ATOM   3504  C   ARG A  89      12.498 143.847 372.737  1.00 48.78           C
ATOM   3505  O   ARG A  89      12.927 144.664 373.563  1.00 46.25           O
ATOM   3506  N   GLY A  90      11.252 143.849 372.264  1.00 42.60           N
ATOM   3507  CA  GLY A  90      10.184 144.757 372.698  1.00 41.99           C
ATOM   3508  C   GLY A  90      10.037 145.950 371.772  1.00 45.95           C
ATOM   3509  O   GLY A  90       9.085 146.680 371.953  1.00 43.20           O
ATOM   3510  N   GLY A  91      10.949 146.144 370.806  1.00 47.20           N
ATOM   3511  CA  GLY A  91      10.819 147.196 369.782  1.00 46.00           C
ATOM   3512  C   GLY A  91       9.571 146.977 368.932  1.00 42.68           C
ATOM   3513  O   GLY A  91       9.114 145.849 368.778  1.00 37.50           O
ATOM   3514  N   PRO A  92       8.993 148.038 368.334  1.00 41.30           N
ATOM   3515  CA  PRO A  92       7.776 147.892 367.536  1.00 41.71           C
ATOM   3516  CB  PRO A  92       7.389 149.337 367.185  1.00 43.25           C
ATOM   3517  CG  PRO A  92       8.678 150.118 367.299  1.00 42.79           C
ATOM   3518  CD  PRO A  92       9.508 149.416 368.355  1.00 43.45           C
ATOM   3519  C   PRO A  92       8.019 147.031 366.280  1.00 42.94           C
ATOM   3520  O   PRO A  92       8.924 147.315 365.480  1.00 34.89           O
ATOM   3521  N   ASN A  93       7.253 145.944 366.177  1.00 37.56           N
ATOM   3522  CA  ASN A  93       7.142 145.073 364.980  1.00 35.96           C
ATOM   3523  CB  ASN A  93       6.734 145.875 363.750  1.00 34.84           C
ATOM   3524  CG  ASN A  93       5.368 146.496 363.959  1.00 39.11           C
ATOM   3525  OD1 ASN A  93       4.546 145.949 364.687  1.00 40.65           O
ATOM   3526  ND2 ASN A  93       5.137 147.655 363.399  1.00 37.23           N
ATOM   3527  C   ASN A  93       8.449 144.314 364.775  1.00 36.65           C
ATOM   3528  O   ASN A  93       8.694 143.911 363.631  1.00 37.03           O
ATOM   3529  N   ILE A  94       9.211 144.116 365.852  1.00 34.02           N
ATOM   3530  CA  ILE A  94      10.444 143.288 365.893  1.00 36.73           C
ATOM   3531  CB  ILE A  94      11.540 143.900 366.790  1.00 37.88           C
ATOM   3532  CG1 ILE A  94      11.817 145.362 366.444  1.00 42.76           C
ATOM   3533  CG2 ILE A  94      12.810 143.070 366.728  1.00 35.34           C
ATOM   3534  CD1 ILE A  94      12.419 145.526 365.104  1.00 37.99           C
ATOM   3535  C   ILE A  94      10.021 141.943 366.446  1.00 35.28           C
ATOM   3536  O   ILE A  94       9.428 141.912 367.527  1.00 35.62           O
ATOM   3537  N   ILE A  95      10.382 140.859 365.790  1.00 38.77           N
ATOM   3538  CA  ILE A  95      10.047 139.510 366.335  1.00 38.34           C
ATOM   3539  CB  ILE A  95      10.511 138.400 365.385  1.00 36.47           C
ATOM   3540  CG1 ILE A  95       9.862 137.052 365.728  1.00 37.27           C
ATOM   3541  CG2 ILE A  95      12.020 138.333 365.322  1.00 35.57           C
ATOM   3542  CD1 ILE A  95       8.370 137.026 365.456  1.00 39.25           C
ATOM   3543  C   ILE A  95      10.651 139.391 367.742  1.00 39.98           C
ATOM   3544  O   ILE A  95      11.829 139.761 367.929  1.00 39.46           O
ATOM   3545  N   THR A  96       9.883 138.862 368.694  1.00 39.95           N
ATOM   3546  CA  THR A  96      10.339 138.627 370.088  1.00 39.75           C
ATOM   3547  CB  THR A  96       9.172 138.682 371.070  1.00 43.67           C
ATOM   3548  OG1 THR A  96       8.650 139.985 370.864  1.00 42.19           O
ATOM   3549  CG2 THR A  96       9.576 138.465 372.510  1.00 45.90           C
ATOM   3550  C   THR A  96      11.028 137.279 370.181  1.00 38.36           C
ATOM   3551  O   THR A  96      10.342 136.256 369.987  1.00 41.37           O
ATOM   3552  N   LEU A  97      12.305 137.286 370.549  1.00 34.10           N
ATOM   3553  CA  LEU A  97      13.004 136.068 371.002  1.00 36.18           C
ATOM   3554  CB  LEU A  97      14.499 136.320 370.939  1.00 36.80           C
ATOM   3555  CG  LEU A  97      15.379 135.192 371.427  1.00 37.51           C
ATOM   3556  CD1 LEU A  97      15.367 134.054 370.445  1.00 34.98           C
ATOM   3557  CD2 LEU A  97      16.797 135.697 371.661  1.00 42.15           C
ATOM   3558  C   LEU A  97      12.525 135.765 372.425  1.00 43.42           C
ATOM   3559  O   LEU A  97      12.608 136.655 373.284  1.00 41.74           O
ATOM   3560  N   ALA A  98      11.954 134.586 372.642  1.00 44.83           N
ATOM   3561  CA  ALA A  98      11.356 134.176 373.938  1.00 47.42           C
ATOM   3562  CB  ALA A  98       9.996 133.533 373.735  1.00 45.60           C
ATOM   3563  C   ALA A  98      12.320 133.240 374.668  1.00 46.52           C
ATOM   3564  O   ALA A  98      12.209 133.174 375.891  1.00 54.11           O
ATOM   3565  N   ASP A  99      13.241 132.572 373.961  1.00 45.12           N
ATOM   3566  CA  ASP A  99      14.127 131.557 374.573  1.00 42.60           C
ATOM   3567  CB  ASP A  99      13.339 130.324 375.012  1.00 47.65           C
ATOM   3568  CG  ASP A  99      13.750 129.704 376.343  1.00 53.37           C
ATOM   3569  OD1 ASP A  99      14.927 129.850 376.751  1.00 49.51           O
ATOM   3570  OD2 ASP A  99      12.887 129.053 376.951  1.00 48.03           O
ATOM   3571  C   ASP A  99      15.199 131.090 373.589  1.00 44.23           C
ATOM   3572  O   ASP A  99      15.064 131.274 372.387  1.00 40.88           O
ATOM   3573  N   ILE A 100      16.198 130.417 374.143  1.00 46.77           N
ATOM   3574  CA  ILE A 100      17.446 129.954 373.493  1.00 48.55           C
ATOM   3575  CB  ILE A 100      18.584 130.931 373.860  1.00 53.53           C
ATOM   3576  CG1 ILE A 100      18.208 132.400 373.646  1.00 57.51           C
ATOM   3577  CG2 ILE A 100      19.865 130.571 373.152  1.00 52.53           C
ATOM   3578  CD1 ILE A 100      19.077 133.375 374.431  1.00 60.33           C
ATOM   3579  C   ILE A 100      17.680 128.572 374.074  1.00 48.13           C
ATOM   3580  O   ILE A 100      17.799 128.501 375.288  1.00 53.53           O
ATOM   3581  N   VAL A 101      17.690 127.517 373.271  1.00 51.09           N
ATOM   3582  CA  VAL A 101      17.718 126.133 373.813  1.00 49.35           C
ATOM   3583  CB  VAL A 101      16.317 125.488 373.817  1.00 55.97           C
ATOM   3584  CG1 VAL A 101      15.389 126.198 374.781  1.00 55.08           C
ATOM   3585  CG2 VAL A 101      15.701 125.422 372.428  1.00 59.19           C
ATOM   3586  C   VAL A 101      18.712 125.315 373.008  1.00 50.62           C
ATOM   3587  O   VAL A 101      19.001 125.672 371.863  1.00 48.83           O
ATOM   3588  N   LYS A 102      19.216 124.245 373.611  1.00 55.41           N
ATOM   3589  CA  LYS A 102      20.127 123.294 372.939  1.00 61.17           C
ATOM   3590  CB  LYS A 102      21.516 123.337 373.571  1.00 63.67           C
ATOM   3591  CG  LYS A 102      22.659 123.364 372.568  1.00 75.58           C
ATOM   3592  CD  LYS A 102      23.958 123.941 373.110  1.00 86.26           C
ATOM   3593  CE  LYS A 102      24.813 124.598 372.039  1.00 90.68           C
ATOM   3594  NZ  LYS A 102      26.234 124.734 372.442  1.00 90.48           N
ATOM   3595  C   LYS A 102      19.476 121.920 373.032  1.00 66.58           C
ATOM   3596  O   LYS A 102      18.821 121.651 374.061  1.00 59.48           O
ATOM   3597  N   ASP A 103      19.585 121.145 371.953  1.00 69.87           N
ATOM   3598  CA  ASP A 103      19.299 119.692 371.941  1.00 79.66           C
ATOM   3599  CB  ASP A 103      19.368 119.123 370.519  1.00 79.58           C
ATOM   3600  CG  ASP A 103      19.113 117.627 370.430  1.00 87.54           C
ATOM   3601  OD1 ASP A 103      18.829 117.000 371.485  1.00 81.52           O
ATOM   3602  OD2 ASP A 103      19.205 117.096 369.307  1.00 93.47           O
ATOM   3603  C   ASP A 103      20.315 119.045 372.874  1.00 76.37           C
ATOM   3604  O   ASP A 103      21.510 119.111 372.596  1.00 67.58           O
ATOM   3605  N   PRO A 104      19.878 118.413 373.991  1.00 85.16           N
ATOM   3606  CA  PRO A 104      20.788 117.697 374.888  1.00 89.60           C
ATOM   3607  CB  PRO A 104      19.841 116.894 375.794  1.00 94.13           C
ATOM   3608  CG  PRO A 104      18.574 117.714 375.826  1.00 90.30           C
ATOM   3609  CD  PRO A 104      18.481 118.324 374.441  1.00 86.85           C
ATOM   3610  C   PRO A 104      21.750 116.747 374.157  1.00 91.75           C
ATOM   3611  O   PRO A 104      22.898 116.695 374.566  1.00 96.97           O
ATOM   3612  N   VAL A 105      21.282 116.082 373.086  1.00 88.56           N
ATOM   3613  CA  VAL A 105      22.016 114.983 372.383  1.00 86.87           C
ATOM   3614  CB  VAL A 105      21.051 113.912 371.811  1.00 87.46           C
ATOM   3615  CG1 VAL A 105      19.959 113.560 372.818  1.00 85.75           C
ATOM   3616  CG2 VAL A 105      20.417 114.263 370.468  1.00 84.63           C
ATOM   3617  C   VAL A 105      23.008 115.581 371.361  1.00 85.16           C
ATOM   3618  O   VAL A 105      24.221 115.611 371.680  1.00 78.68           O
ATOM   3619  N   SER A 106      22.558 116.075 370.200  1.00 82.81           N
ATOM   3620  CA  SER A 106      23.458 116.528 369.104  1.00 81.13           C
ATOM   3621  CB  SER A 106      22.800 116.424 367.752  1.00 83.05           C
ATOM   3622  OG  SER A 106      21.865 117.476 367.563  1.00 85.72           O
ATOM   3623  C   SER A 106      23.935 117.959 369.394  1.00 82.08           C
ATOM   3624  O   SER A 106      24.871 118.416 368.707  1.00 88.98           O
ATOM   3625  N   ARG A 107      23.300 118.644 370.352  1.00 77.47           N
ATOM   3626  CA  ARG A 107      23.757 119.948 370.909  1.00 89.01           C
ATOM   3627  CB  ARG A 107      25.228 119.841 371.332  1.00100.36           C
ATOM   3628  CG  ARG A 107      25.519 118.724 372.328  1.00105.16           C
ATOM   3629  CD  ARG A 107      25.462 119.160 373.783  1.00110.71           C
ATOM   3630  NE  ARG A 107      26.003 120.500 373.977  1.00120.45           N
ATOM   3631  CZ  ARG A 107      27.286 120.847 373.848  1.00123.83           C
ATOM   3632  NH1 ARG A 107      28.205 119.950 373.524  1.00127.80           N
ATOM   3633  NH2 ARG A 107      27.646 122.106 374.038  1.00120.67           N
ATOM   3634  C   ARG A 107      23.522 121.085 369.895  1.00 79.60           C
ATOM   3635  O   ARG A 107      24.056 122.184 370.110  1.00 70.83           O
ATOM   3636  N   THR A 108      22.710 120.855 368.861  1.00 67.91           N
ATOM   3637  CA  THR A 108      22.278 121.893 367.892  1.00 63.79           C
ATOM   3638  CB  THR A 108      21.316 121.314 366.850  1.00 63.64           C
ATOM   3639  OG1 THR A 108      21.841 120.049 366.460  1.00 58.75           O
ATOM   3640  CG2 THR A 108      21.158 122.208 365.641  1.00 70.09           C
ATOM   3641  C   THR A 108      21.616 123.019 368.672  1.00 53.47           C
ATOM   3642  O   THR A 108      20.806 122.748 369.545  1.00 52.47           O
ATOM   3643  N   PRO A 109      21.967 124.302 368.426  1.00 49.08           N
ATOM   3644  CA  PRO A 109      21.262 125.411 369.055  1.00 47.96           C
ATOM   3645  CB  PRO A 109      22.287 126.542 368.982  1.00 49.48           C
ATOM   3646  CG  PRO A 109      23.009 126.270 367.675  1.00 53.88           C
ATOM   3647  CD  PRO A 109      23.050 124.759 367.545  1.00 51.10           C
ATOM   3648  C   PRO A 109      19.968 125.722 368.285  1.00 48.63           C
ATOM   3649  O   PRO A 109      19.862 125.398 367.108  1.00 47.57           O
ATOM   3650  N   ALA A 110      19.015 126.334 368.982  1.00 44.52           N
ATOM   3651  CA  ALA A 110      17.687 126.673 368.456  1.00 44.18           C
ATOM   3652  CB  ALA A 110      16.736 125.512 368.674  1.00 43.55           C
ATOM   3653  C   ALA A 110      17.226 127.959 369.140  1.00 41.98           C
ATOM   3654  O   ALA A 110      17.404 128.108 370.363  1.00 44.47           O
ATOM   3655  N   LEU A 111      16.701 128.890 368.363  1.00 39.00           N
ATOM   3656  CA  LEU A 111      16.079 130.113 368.899  1.00 35.62           C
ATOM   3657  CB  LEU A 111      16.458 131.289 367.993  1.00 37.95           C
ATOM   3658  CG  LEU A 111      17.950 131.524 367.748  1.00 41.30           C
ATOM   3659  CD1 LEU A 111      18.165 132.797 366.940  1.00 41.94           C
ATOM   3660  CD2 LEU A 111      18.736 131.579 369.050  1.00 44.80           C
ATOM   3661  C   LEU A 111      14.562 129.882 368.945  1.00 39.95           C
ATOM   3662  O   LEU A 111      13.988 129.335 367.963  1.00 41.60           O
ATOM   3663  N   VAL A 112      13.928 130.316 370.026  1.00 36.86           N
ATOM   3664  CA  VAL A 112      12.463 130.213 370.228  1.00 38.27           C
ATOM   3665  CB  VAL A 112      12.163 129.484 371.556  1.00 39.26           C
ATOM   3666  CG1 VAL A 112      10.676 129.282 371.746  1.00 41.71           C
ATOM   3667  CG2 VAL A 112      12.897 128.155 371.599  1.00 41.83           C
ATOM   3668  C   VAL A 112      11.877 131.630 370.167  1.00 37.46           C
ATOM   3669  O   VAL A 112      12.328 132.514 370.947  1.00 36.10           O
ATOM   3670  N   PHE A 113      10.909 131.820 369.270  1.00 36.29           N
ATOM   3671  CA  PHE A 113      10.264 133.113 368.946  1.00 35.88           C
ATOM   3672  CB  PHE A 113      10.466 133.426 367.460  1.00 39.72           C
ATOM   3673  CG  PHE A 113      11.891 133.660 367.024  1.00 36.46           C
ATOM   3674  CD1 PHE A 113      12.493 134.897 367.225  1.00 40.11           C
ATOM   3675  CE1 PHE A 113      13.789 135.131 366.798  1.00 34.43           C
ATOM   3676  CZ  PHE A 113      14.488 134.144 366.148  1.00 37.55           C
ATOM   3677  CD2 PHE A 113      12.611 132.674 366.378  1.00 33.44           C
ATOM   3678  CE2 PHE A 113      13.899 132.911 365.938  1.00 38.42           C
ATOM   3679  C   PHE A 113       8.777 133.041 369.255  1.00 39.62           C
ATOM   3680  O   PHE A 113       8.189 131.941 369.222  1.00 38.34           O
ATOM   3681  N   GLU A 114       8.160 134.204 369.464  1.00 41.09           N
ATOM   3682  CA  GLU A 114       6.697 134.345 369.358  1.00 43.16           C
ATOM   3683  CB  GLU A 114       6.245 135.796 369.490  1.00 47.23           C
ATOM   3684  CG  GLU A 114       6.686 136.651 368.339  1.00 48.61           C
ATOM   3685  CD  GLU A 114       6.213 138.092 368.374  1.00 53.81           C
ATOM   3686  OE1 GLU A 114       4.994 138.333 368.240  1.00 48.81           O
ATOM   3687  OE2 GLU A 114       7.074 138.973 368.486  1.00 54.26           O
ATOM   3688  C   GLU A 114       6.271 133.791 367.995  1.00 47.18           C
ATOM   3689  O   GLU A 114       7.017 133.975 366.974  1.00 44.16           O
ATOM   3690  N   HIS A 115       5.129 133.109 367.985  1.00 42.25           N
ATOM   3691  CA  HIS A 115       4.480 132.582 366.768  1.00 43.53           C
ATOM   3692  CB  HIS A 115       3.485 131.474 367.133  1.00 45.58           C
ATOM   3693  CG  HIS A 115       2.776 130.945 365.936  1.00 44.73           C
ATOM   3694  ND1 HIS A 115       1.605 131.489 365.492  1.00 44.08           N
ATOM   3695  CE1 HIS A 115       1.203 130.839 364.419  1.00 49.87           C
ATOM   3696  NE2 HIS A 115       2.113 129.891 364.139  1.00 48.55           N
ATOM   3697  CD2 HIS A 115       3.095 129.954 365.079  1.00 50.46           C
ATOM   3698  C   HIS A 115       3.759 133.716 366.047  1.00 43.43           C
ATOM   3699  O   HIS A 115       2.971 134.378 366.691  1.00 39.37           O
ATOM   3700  N   VAL A 116       3.976 133.868 364.742  1.00 41.72           N
ATOM   3701  CA  VAL A 116       3.120 134.717 363.872  1.00 44.56           C
ATOM   3702  CB  VAL A 116       3.903 135.805 363.110  1.00 42.13           C
ATOM   3703  CG1 VAL A 116       2.954 136.669 362.296  1.00 46.78           C
ATOM   3704  CG2 VAL A 116       4.741 136.689 364.031  1.00 43.78           C
ATOM   3705  C   VAL A 116       2.382 133.779 362.905  1.00 46.92           C
ATOM   3706  O   VAL A 116       3.035 132.935 362.274  1.00 47.40           O
ATOM   3707  N   ASN A 117       1.061 133.922 362.846  1.00 44.68           N
ATOM   3708  CA  ASN A 117       0.137 133.203 361.936  1.00 53.17           C
ATOM   3709  CB  ASN A 117      -1.285 133.295 362.507  1.00 58.22           C
ATOM   3710  CG  ASN A 117      -2.250 132.252 361.988  1.00 64.17           C
ATOM   3711  OD1 ASN A 117      -3.252 131.962 362.641  1.00 86.20           O
ATOM   3712  ND2 ASN A 117      -1.984 131.703 360.817  1.00 65.09           N
ATOM   3713  C   ASN A 117       0.270 133.837 360.543  1.00 49.84           C
ATOM   3714  O   ASN A 117      -0.521 134.736 360.237  1.00 49.35           O
ATOM   3715  N   ASN A 118       1.264 133.415 359.758  1.00 50.95           N
ATOM   3716  CA  ASN A 118       1.757 134.143 358.560  1.00 50.23           C
ATOM   3717  CB  ASN A 118       3.188 133.738 358.197  1.00 51.42           C
ATOM   3718  CG  ASN A 118       3.743 134.523 357.025  1.00 48.97           C
ATOM   3719  OD1 ASN A 118       4.373 133.961 356.131  1.00 46.90           O
ATOM   3720  ND2 ASN A 118       3.509 135.828 357.022  1.00 45.97           N
ATOM   3721  C   ASN A 118       0.817 133.889 357.377  1.00 54.47           C
ATOM   3722  O   ASN A 118       0.697 132.733 356.969  1.00 56.84           O
ATOM   3723  N   THR A 119       0.198 134.946 356.855  1.00 58.06           N
ATOM   3724  CA  THR A 119      -0.714 134.935 355.680  1.00 59.45           C
ATOM   3725  CB  THR A 119      -1.508 136.245 355.638  1.00 58.75           C
ATOM   3726  OG1 THR A 119      -2.148 136.432 356.906  1.00 48.82           O
ATOM   3727  CG2 THR A 119      -2.542 136.282 354.535  1.00 65.23           C
ATOM   3728  C   THR A 119       0.110 134.684 354.409  1.00 64.98           C
ATOM   3729  O   THR A 119       1.273 135.141 354.344  1.00 59.19           O
ATOM   3730  N   ASP A 120      -0.462 133.992 353.417  1.00 78.93           N
ATOM   3731  CA  ASP A 120       0.304 133.477 352.247  1.00 89.12           C
ATOM   3732  CB  ASP A 120      -0.467 132.381 351.507  1.00 93.50           C
ATOM   3733  CG  ASP A 120      -0.148 130.995 352.035  1.00102.61           C
ATOM   3734  OD1 ASP A 120       0.271 130.898 353.210  1.00101.26           O
ATOM   3735  OD2 ASP A 120      -0.301 130.025 351.264  1.00113.06           O
ATOM   3736  C   ASP A 120       0.721 134.632 351.326  1.00 90.04           C
ATOM   3737  O   ASP A 120      -0.155 135.421 350.940  1.00 72.38           O
ATOM   3738  N   PHE A 121       2.012 134.675 350.963  1.00102.66           N
ATOM   3739  CA  PHE A 121       2.654 135.724 350.123  1.00115.24           C
ATOM   3740  CB  PHE A 121       4.182 135.703 350.289  1.00122.45           C
ATOM   3741  CG  PHE A 121       4.982 134.971 349.236  1.00130.30           C
ATOM   3742  CD1 PHE A 121       4.902 133.590 349.105  1.00133.09           C
ATOM   3743  CE1 PHE A 121       5.650 132.922 348.144  1.00129.24           C
ATOM   3744  CZ  PHE A 121       6.496 133.622 347.314  1.00125.82           C
ATOM   3745  CD2 PHE A 121       5.850 135.661 348.398  1.00127.45           C
ATOM   3746  CE2 PHE A 121       6.597 134.990 347.439  1.00127.55           C
ATOM   3747  C   PHE A 121       2.219 135.576 348.656  1.00123.23           C
ATOM   3748  O   PHE A 121       2.866 136.204 347.792  1.00139.41           O
ATOM   3749  N   LYS A 122       1.177 134.777 348.379  1.00117.62           N
ATOM   3750  CA  LYS A 122       0.499 134.702 347.054  1.00113.25           C
ATOM   3751  CB  LYS A 122       0.759 133.352 346.383  1.00113.67           C
ATOM   3752  CG  LYS A 122       2.035 133.304 345.557  1.00116.30           C
ATOM   3753  CD  LYS A 122       2.403 131.914 345.100  1.00121.28           C
ATOM   3754  CE  LYS A 122       3.591 131.908 344.161  1.00123.50           C
ATOM   3755  NZ  LYS A 122       3.655 130.656 343.373  1.00122.01           N
ATOM   3756  C   LYS A 122      -1.002 134.964 347.210  1.00106.97           C
ATOM   3757  O   LYS A 122      -1.579 135.585 346.300  1.00112.45           O
ATOM   3758  N   GLN A 123      -1.614 134.511 348.306  1.00 97.98           N
ATOM   3759  CA  GLN A 123      -3.051 134.755 348.601  1.00102.31           C
ATOM   3760  CB  GLN A 123      -3.569 133.706 349.586  1.00108.59           C
ATOM   3761  CG  GLN A 123      -3.509 132.287 349.031  1.00111.74           C
ATOM   3762  CD  GLN A 123      -4.131 131.268 349.956  1.00114.74           C
ATOM   3763  OE1 GLN A 123      -5.158 131.516 350.585  1.00115.27           O
ATOM   3764  NE2 GLN A 123      -3.509 130.102 350.044  1.00110.09           N
ATOM   3765  C   GLN A 123      -3.225 136.191 349.115  1.00 97.68           C
ATOM   3766  O   GLN A 123      -4.370 136.686 349.087  1.00 95.80           O
ATOM   3767  N   LEU A 124      -2.122 136.824 349.537  1.00 92.74           N
ATOM   3768  CA  LEU A 124      -2.034 138.233 350.019  1.00 92.11           C
ATOM   3769  CB  LEU A 124      -0.808 138.321 350.944  1.00 82.60           C
ATOM   3770  CG  LEU A 124      -0.822 139.347 352.078  1.00 75.01           C
ATOM   3771  CD1 LEU A 124      -2.146 139.365 352.822  1.00 75.19           C
ATOM   3772  CD2 LEU A 124       0.313 139.059 353.050  1.00 72.11           C
ATOM   3773  C   LEU A 124      -1.918 139.166 348.799  1.00 96.08           C
ATOM   3774  O   LEU A 124      -2.778 140.055 348.637  1.00 94.78           O
ATOM   3775  N   TYR A 125      -0.900 138.921 347.965  1.00 99.75           N
ATOM   3776  CA  TYR A 125      -0.531 139.596 346.685  1.00 96.27           C
ATOM   3777  CB  TYR A 125       0.194 138.571 345.810  1.00 95.73           C
ATOM   3778  CG  TYR A 125       0.902 139.088 344.586  1.00 95.65           C
ATOM   3779  CD1 TYR A 125       1.909 140.037 344.680  1.00 95.04           C
ATOM   3780  CE1 TYR A 125       2.583 140.478 343.553  1.00 92.25           C
ATOM   3781  CZ  TYR A 125       2.265 139.946 342.314  1.00 90.01           C
ATOM   3782  OH  TYR A 125       2.910 140.361 341.190  1.00 79.99           O
ATOM   3783  CE2 TYR A 125       1.274 138.988 342.203  1.00 88.32           C
ATOM   3784  CD2 TYR A 125       0.611 138.561 343.337  1.00 93.95           C
ATOM   3785  C   TYR A 125      -1.739 140.145 345.916  1.00 98.03           C
ATOM   3786  O   TYR A 125      -1.594 141.206 345.284  1.00100.14           O
ATOM   3787  N   GLN A 126      -2.862 139.416 345.910  1.00107.98           N
ATOM   3788  CA  GLN A 126      -4.051 139.721 345.065  1.00105.02           C
ATOM   3789  CB  GLN A 126      -4.732 138.434 344.587  1.00110.53           C
ATOM   3790  CG  GLN A 126      -5.223 137.526 345.711  1.00115.34           C
ATOM   3791  CD  GLN A 126      -6.626 137.005 345.502  1.00118.17           C
ATOM   3792  OE1 GLN A 126      -7.418 137.559 344.741  1.00114.50           O
ATOM   3793  NE2 GLN A 126      -6.957 135.931 346.201  1.00117.51           N
ATOM   3794  C   GLN A 126      -5.046 140.605 345.826  1.00 94.61           C
ATOM   3795  O   GLN A 126      -5.699 141.432 345.170  1.00 91.43           O
ATOM   3796  N   THR A 127      -5.148 140.447 347.150  1.00 88.88           N
ATOM   3797  CA  THR A 127      -6.278 140.960 347.977  1.00 80.07           C
ATOM   3798  CB  THR A 127      -6.769 139.892 348.964  1.00 81.90           C
ATOM   3799  OG1 THR A 127      -7.832 140.479 349.713  1.00 89.85           O
ATOM   3800  CG2 THR A 127      -5.705 139.383 349.912  1.00 86.21           C
ATOM   3801  C   THR A 127      -5.919 142.275 348.693  1.00 70.89           C
ATOM   3802  O   THR A 127      -6.860 142.980 349.118  1.00 70.81           O
ATOM   3803  N   LEU A 128      -4.635 142.609 348.832  1.00 60.97           N
ATOM   3804  CA  LEU A 128      -4.200 143.873 349.487  1.00 58.59           C
ATOM   3805  CB  LEU A 128      -2.671 143.923 349.579  1.00 61.15           C
ATOM   3806  CG  LEU A 128      -2.028 142.853 350.463  1.00 71.70           C
ATOM   3807  CD1 LEU A 128      -0.553 142.673 350.121  1.00 71.60           C
ATOM   3808  CD2 LEU A 128      -2.211 143.178 351.940  1.00 74.06           C
ATOM   3809  C   LEU A 128      -4.743 145.057 348.681  1.00 50.82           C
ATOM   3810  O   LEU A 128      -4.697 145.010 347.454  1.00 50.77           O
ATOM   3811  N   THR A 129      -5.268 146.063 349.374  1.00 50.45           N
ATOM   3812  CA  THR A 129      -5.722 147.349 348.804  1.00 49.15           C
ATOM   3813  CB  THR A 129      -6.939 147.869 349.573  1.00 49.79           C
ATOM   3814  OG1 THR A 129      -6.471 148.256 350.860  1.00 49.24           O
ATOM   3815  CG2 THR A 129      -8.040 146.838 349.719  1.00 51.70           C
ATOM   3816  C   THR A 129      -4.590 148.378 348.891  1.00 48.17           C
ATOM   3817  O   THR A 129      -3.593 148.110 349.579  1.00 45.52           O
ATOM   3818  N   ASP A 130      -4.760 149.509 348.208  1.00 46.00           N
ATOM   3819  CA  ASP A 130      -3.901 150.709 348.315  1.00 47.69           C
ATOM   3820  CB  ASP A 130      -4.529 151.896 347.573  1.00 46.46           C
ATOM   3821  CG  ASP A 130      -3.641 153.133 347.586  1.00 52.03           C
ATOM   3822  OD1 ASP A 130      -2.486 153.025 348.041  1.00 46.46           O
ATOM   3823  OD2 ASP A 130      -4.102 154.203 347.136  1.00 49.73           O
ATOM   3824  C   ASP A 130      -3.658 150.984 349.802  1.00 47.53           C
ATOM   3825  O   ASP A 130      -2.492 151.149 350.194  1.00 47.04           O
ATOM   3826  N   TYR A 131      -4.720 150.976 350.608  1.00 42.10           N
ATOM   3827  CA  TYR A 131      -4.663 151.306 352.044  1.00 42.72           C
ATOM   3828  CB  TYR A 131      -6.036 151.291 352.711  1.00 48.07           C
ATOM   3829  CG  TYR A 131      -5.917 151.567 354.188  1.00 56.47           C
ATOM   3830  CD1 TYR A 131      -5.610 152.840 354.636  1.00 60.34           C
ATOM   3831  CE1 TYR A 131      -5.426 153.107 355.980  1.00 65.25           C
ATOM   3832  CZ  TYR A 131      -5.526 152.084 356.902  1.00 65.19           C
ATOM   3833  OH  TYR A 131      -5.344 152.364 358.224  1.00 69.04           O
ATOM   3834  CE2 TYR A 131      -5.816 150.799 356.477  1.00 63.06           C
ATOM   3835  CD2 TYR A 131      -5.983 150.546 355.125  1.00 61.58           C
ATOM   3836  C   TYR A 131      -3.767 150.306 352.782  1.00 45.49           C
ATOM   3837  O   TYR A 131      -2.977 150.760 353.612  1.00 40.15           O
ATOM   3838  N   ASP A 132      -3.955 149.002 352.544  1.00 42.11           N
ATOM   3839  CA  ASP A 132      -3.223 147.897 353.221  1.00 43.04           C
ATOM   3840  CB  ASP A 132      -3.683 146.550 352.676  1.00 49.09           C
ATOM   3841  CG  ASP A 132      -5.129 146.202 353.017  1.00 55.77           C
ATOM   3842  OD1 ASP A 132      -5.578 146.612 354.102  1.00 58.39           O
ATOM   3843  OD2 ASP A 132      -5.777 145.486 352.207  1.00 58.28           O
ATOM   3844  C   ASP A 132      -1.710 148.042 353.002  1.00 39.76           C
ATOM   3845  O   ASP A 132      -0.951 147.845 353.933  1.00 41.22           O
ATOM   3846  N   ILE A 133      -1.314 148.389 351.792  1.00 38.71           N
ATOM   3847  CA  ILE A 133       0.110 148.549 351.397  1.00 39.99           C
ATOM   3848  CB  ILE A 133       0.205 148.693 349.874  1.00 39.66           C
ATOM   3849  CG1 ILE A 133      -0.320 147.427 349.193  1.00 42.23           C
ATOM   3850  CG2 ILE A 133       1.619 149.007 349.442  1.00 46.44           C
ATOM   3851  CD1 ILE A 133      -0.182 147.441 347.703  1.00 40.86           C
ATOM   3852  C   ILE A 133       0.690 149.724 352.175  1.00 39.00           C
ATOM   3853  O   ILE A 133       1.767 149.551 352.764  1.00 34.06           O
ATOM   3854  N   ARG A 134      -0.020 150.857 352.231  1.00 38.28           N
ATOM   3855  CA  ARG A 134       0.429 152.032 353.013  1.00 38.65           C
ATOM   3856  CB  ARG A 134      -0.582 153.170 352.930  1.00 40.11           C
ATOM   3857  CG  ARG A 134      -0.623 153.819 351.563  1.00 41.36           C
ATOM   3858  CD  ARG A 134      -1.690 154.893 351.537  1.00 38.77           C
ATOM   3859  NE  ARG A 134      -2.067 155.143 350.167  1.00 39.00           N
ATOM   3860  CZ  ARG A 134      -1.940 156.287 349.537  1.00 39.21           C
ATOM   3861  NH1 ARG A 134      -1.409 157.341 350.135  1.00 45.13           N
ATOM   3862  NH2 ARG A 134      -2.350 156.368 348.295  1.00 40.51           N
ATOM   3863  C   ARG A 134       0.598 151.630 354.469  1.00 38.17           C
ATOM   3864  O   ARG A 134       1.613 151.978 355.085  1.00 37.93           O
ATOM   3865  N   PHE A 135      -0.377 150.907 355.001  1.00 40.03           N
ATOM   3866  CA  PHE A 135      -0.413 150.512 356.423  1.00 40.54           C
ATOM   3867  CB  PHE A 135      -1.758 149.879 356.769  1.00 46.05           C
ATOM   3868  CG  PHE A 135      -1.774 149.286 358.151  1.00 46.27           C
ATOM   3869  CD1 PHE A 135      -1.970 150.097 359.257  1.00 46.09           C
ATOM   3870  CE1 PHE A 135      -1.949 149.562 360.534  1.00 47.97           C
ATOM   3871  CZ  PHE A 135      -1.755 148.210 360.710  1.00 49.58           C
ATOM   3872  CD2 PHE A 135      -1.567 147.932 358.341  1.00 42.93           C
ATOM   3873  CE2 PHE A 135      -1.572 147.395 359.615  1.00 44.34           C
ATOM   3874  C   PHE A 135       0.780 149.597 356.738  1.00 38.22           C
ATOM   3875  O   PHE A 135       1.542 149.876 357.672  1.00 38.98           O
ATOM   3876  N   TYR A 136       0.969 148.531 355.973  1.00 38.50           N
ATOM   3877  CA  TYR A 136       2.059 147.560 356.242  1.00 38.28           C
ATOM   3878  CB  TYR A 136       1.823 146.263 355.469  1.00 38.84           C
ATOM   3879  CG  TYR A 136       0.704 145.430 356.050  1.00 42.67           C
ATOM   3880  CD1 TYR A 136       0.687 145.115 357.397  1.00 42.26           C
ATOM   3881  CE1 TYR A 136      -0.314 144.338 357.950  1.00 47.47           C
ATOM   3882  CZ  TYR A 136      -1.347 143.882 357.148  1.00 52.22           C
ATOM   3883  OH  TYR A 136      -2.351 143.161 357.721  1.00 47.45           O
ATOM   3884  CE2 TYR A 136      -1.350 144.178 355.794  1.00 45.13           C
ATOM   3885  CD2 TYR A 136      -0.330 144.952 355.261  1.00 42.65           C
ATOM   3886  C   TYR A 136       3.434 148.223 355.999  1.00 35.34           C
ATOM   3887  O   TYR A 136       4.358 147.946 356.785  1.00 33.78           O
ATOM   3888  N   MET A 137       3.570 149.070 354.976  1.00 39.17           N
ATOM   3889  CA  MET A 137       4.852 149.769 354.694  1.00 37.98           C
ATOM   3890  CB  MET A 137       4.758 150.641 353.440  1.00 37.85           C
ATOM   3891  CG  MET A 137       4.887 149.865 352.167  1.00 43.01           C
ATOM   3892  SD  MET A 137       6.531 149.151 351.881  1.00 42.94           S
ATOM   3893  CE  MET A 137       7.439 150.693 351.942  1.00 40.99           C
ATOM   3894  C   MET A 137       5.210 150.614 355.932  1.00 40.75           C
ATOM   3895  O   MET A 137       6.376 150.619 356.333  1.00 38.58           O
ATOM   3896  N   TYR A 138       4.221 151.245 356.559  1.00 42.51           N
ATOM   3897  CA  TYR A 138       4.400 152.083 357.769  1.00 39.65           C
ATOM   3898  CB  TYR A 138       3.117 152.822 358.128  1.00 46.38           C
ATOM   3899  CG  TYR A 138       3.386 153.958 359.073  1.00 42.96           C
ATOM   3900  CD1 TYR A 138       3.915 155.144 358.600  1.00 43.23           C
ATOM   3901  CE1 TYR A 138       4.192 156.189 359.467  1.00 50.23           C
ATOM   3902  CZ  TYR A 138       3.956 156.036 360.825  1.00 51.00           C
ATOM   3903  OH  TYR A 138       4.238 157.054 361.681  1.00 52.61           O
ATOM   3904  CE2 TYR A 138       3.441 154.846 361.312  1.00 48.11           C
ATOM   3905  CD2 TYR A 138       3.177 153.817 360.431  1.00 43.57           C
ATOM   3906  C   TYR A 138       4.866 151.247 358.956  1.00 36.74           C
ATOM   3907  O   TYR A 138       5.816 151.666 359.647  1.00 38.16           O
ATOM   3908  N   GLU A 139       4.266 150.077 359.158  1.00 36.25           N
ATOM   3909  CA  GLU A 139       4.635 149.109 360.223  1.00 35.76           C
ATOM   3910  CB  GLU A 139       3.675 147.918 360.174  1.00 39.80           C
ATOM   3911  CG  GLU A 139       2.230 148.291 360.491  1.00 44.02           C
ATOM   3912  CD  GLU A 139       2.059 148.882 361.877  1.00 44.53           C
ATOM   3913  OE1 GLU A 139       2.264 148.148 362.841  1.00 49.76           O
ATOM   3914  OE2 GLU A 139       1.784 150.090 361.984  1.00 57.95           O
ATOM   3915  C   GLU A 139       6.091 148.643 360.079  1.00 34.19           C
ATOM   3916  O   GLU A 139       6.757 148.435 361.110  1.00 37.94           O
ATOM   3917  N   ILE A 140       6.550 148.396 358.848  1.00 34.77           N
ATOM   3918  CA  ILE A 140       7.948 147.969 358.556  1.00 33.44           C
ATOM   3919  CB  ILE A 140       8.091 147.478 357.084  1.00 34.14           C
ATOM   3920  CG1 ILE A 140       7.267 146.204 356.823  1.00 35.76           C
ATOM   3921  CG2 ILE A 140       9.552 147.224 356.744  1.00 36.02           C
ATOM   3922  CD1 ILE A 140       7.173 145.805 355.353  1.00 36.02           C
ATOM   3923  C   ILE A 140       8.840 149.181 358.878  1.00 30.93           C
ATOM   3924  O   ILE A 140       9.904 149.017 359.438  1.00 32.04           O
ATOM   3925  N   LEU A 141       8.416 150.378 358.502  1.00 32.84           N
ATOM   3926  CA  LEU A 141       9.239 151.585 358.763  1.00 36.10           C
ATOM   3927  CB  LEU A 141       8.563 152.800 358.131  1.00 35.56           C
ATOM   3928  CG  LEU A 141       8.890 152.990 356.655  1.00 39.14           C
ATOM   3929  CD1 LEU A 141       8.129 154.160 356.078  1.00 38.90           C
ATOM   3930  CD2 LEU A 141      10.382 153.165 356.422  1.00 38.26           C
ATOM   3931  C   LEU A 141       9.433 151.740 360.268  1.00 35.75           C
ATOM   3932  O   LEU A 141      10.539 152.079 360.670  1.00 37.02           O
ATOM   3933  N   LYS A 142       8.405 151.452 361.074  1.00 37.48           N
ATOM   3934  CA  LYS A 142       8.521 151.503 362.552  1.00 40.23           C
ATOM   3935  CB  LYS A 142       7.187 151.220 363.252  1.00 43.57           C
ATOM   3936  CG  LYS A 142       6.196 152.382 363.249  1.00 50.62           C
ATOM   3937  CD  LYS A 142       5.090 152.245 364.287  1.00 55.68           C
ATOM   3938  CE  LYS A 142       3.983 151.315 363.853  1.00 65.84           C
ATOM   3939  NZ  LYS A 142       3.323 150.677 365.017  1.00 69.51           N
ATOM   3940  C   LYS A 142       9.610 150.517 362.981  1.00 35.71           C
ATOM   3941  O   LYS A 142      10.374 150.847 363.870  1.00 34.85           O
ATOM   3942  N   ALA A 143       9.699 149.334 362.381  1.00 35.22           N
ATOM   3943  CA  ALA A 143      10.692 148.331 362.839  1.00 35.48           C
ATOM   3944  CB  ALA A 143      10.353 146.990 362.266  1.00 36.80           C
ATOM   3945  C   ALA A 143      12.102 148.810 362.457  1.00 35.41           C
ATOM   3946  O   ALA A 143      13.012 148.706 363.287  1.00 36.10           O
ATOM   3947  N   LEU A 144      12.239 149.388 361.263  1.00 34.53           N
ATOM   3948  CA  LEU A 144      13.538 149.838 360.697  1.00 34.88           C
ATOM   3949  CB  LEU A 144      13.410 150.079 359.182  1.00 33.40           C
ATOM   3950  CG  LEU A 144      13.265 148.827 358.298  1.00 31.49           C
ATOM   3951  CD1 LEU A 144      13.280 149.218 356.843  1.00 32.60           C
ATOM   3952  CD2 LEU A 144      14.352 147.794 358.560  1.00 32.11           C
ATOM   3953  C   LEU A 144      14.005 151.094 361.448  1.00 33.61           C
ATOM   3954  O   LEU A 144      15.157 151.116 361.854  1.00 35.36           O
ATOM   3955  N   ASP A 145      13.143 152.084 361.650  1.00 35.59           N
ATOM   3956  CA  ASP A 145      13.533 153.314 362.388  1.00 39.50           C
ATOM   3957  CB  ASP A 145      12.405 154.337 362.517  1.00 39.61           C
ATOM   3958  CG  ASP A 145      12.862 155.615 363.216  1.00 43.45           C
ATOM   3959  OD1 ASP A 145      13.953 156.141 362.872  1.00 41.18           O
ATOM   3960  OD2 ASP A 145      12.140 156.068 364.093  1.00 46.73           O
ATOM   3961  C   ASP A 145      14.031 152.896 363.762  1.00 40.28           C
ATOM   3962  O   ASP A 145      15.017 153.451 364.235  1.00 37.84           O
ATOM   3963  N   TYR A 146      13.405 151.876 364.344  1.00 36.24           N
ATOM   3964  CA  TYR A 146      13.760 151.418 365.690  1.00 36.79           C
ATOM   3965  CB  TYR A 146      12.676 150.540 366.303  1.00 39.37           C
ATOM   3966  CG  TYR A 146      13.095 150.021 367.648  1.00 38.44           C
ATOM   3967  CD1 TYR A 146      13.081 150.857 368.752  1.00 40.76           C
ATOM   3968  CE1 TYR A 146      13.474 150.406 369.998  1.00 42.10           C
ATOM   3969  CZ  TYR A 146      13.922 149.110 370.147  1.00 44.09           C
ATOM   3970  OH  TYR A 146      14.319 148.675 371.374  1.00 53.08           O
ATOM   3971  CE2 TYR A 146      13.970 148.272 369.050  1.00 42.57           C
ATOM   3972  CD2 TYR A 146      13.569 148.734 367.808  1.00 37.24           C
ATOM   3973  C   TYR A 146      15.101 150.695 365.635  1.00 36.58           C
ATOM   3974  O   TYR A 146      15.978 151.062 366.436  1.00 33.34           O
ATOM   3975  N   CYS A 147      15.275 149.669 364.794  1.00 32.50           N
ATOM   3976  CA  CYS A 147      16.555 148.929 364.807  1.00 33.13           C
ATOM   3977  CB  CYS A 147      16.512 147.655 363.983  1.00 35.56           C
ATOM   3978  SG  CYS A 147      16.435 147.969 362.224  1.00 38.14           S
ATOM   3979  C   CYS A 147      17.707 149.877 364.394  1.00 32.16           C
ATOM   3980  O   CYS A 147      18.764 149.784 365.012  1.00 33.18           O
ATOM   3981  N   HIS A 148      17.522 150.747 363.408  1.00 30.84           N
ATOM   3982  CA  HIS A 148      18.519 151.793 363.047  1.00 33.75           C
ATOM   3983  CB  HIS A 148      17.995 152.635 361.886  1.00 31.46           C
ATOM   3984  CG  HIS A 148      17.829 151.879 360.592  1.00 31.76           C
ATOM   3985  ND1 HIS A 148      17.195 152.424 359.511  1.00 27.59           N
ATOM   3986  CE1 HIS A 148      17.164 151.530 358.530  1.00 33.64           C
ATOM   3987  NE2 HIS A 148      17.736 150.406 358.959  1.00 29.85           N
ATOM   3988  CD2 HIS A 148      18.167 150.611 360.240  1.00 29.51           C
ATOM   3989  C   HIS A 148      18.891 152.618 364.306  1.00 38.52           C
ATOM   3990  O   HIS A 148      20.097 152.789 364.582  1.00 35.42           O
ATOM   3991  N   SER A 149      17.898 153.062 365.079  1.00 38.17           N
ATOM   3992  CA  SER A 149      18.085 153.942 366.260  1.00 39.73           C
ATOM   3993  CB  SER A 149      16.775 154.522 366.736  1.00 40.72           C
ATOM   3994  OG  SER A 149      16.080 153.573 367.514  1.00 38.24           O
ATOM   3995  C   SER A 149      18.846 153.181 367.351  1.00 40.37           C
ATOM   3996  O   SER A 149      19.552 153.838 368.112  1.00 44.57           O
ATOM   3997  N   MET A 150      18.796 151.844 367.333  1.00 37.31           N
ATOM   3998  CA  MET A 150      19.545 150.913 368.203  1.00 33.49           C
ATOM   3999  CB  MET A 150      18.675 149.679 368.493  1.00 37.08           C
ATOM   4000  CG  MET A 150      17.425 150.035 369.292  1.00 39.31           C
ATOM   4001  SD  MET A 150      17.807 150.544 371.025  1.00 40.78           S
ATOM   4002  CE  MET A 150      18.282 148.962 371.714  1.00 36.98           C
ATOM   4003  C   MET A 150      20.882 150.500 367.573  1.00 32.15           C
ATOM   4004  O   MET A 150      21.528 149.592 368.122  1.00 36.96           O
ATOM   4005  N   GLY A 151      21.319 151.165 366.502  1.00 34.39           N
ATOM   4006  CA  GLY A 151      22.629 150.951 365.860  1.00 36.08           C
ATOM   4007  C   GLY A 151      22.735 149.627 365.112  1.00 34.31           C
ATOM   4008  O   GLY A 151      23.833 149.067 365.033  1.00 31.21           O
ATOM   4009  N   ILE A 152      21.631 149.141 364.555  1.00 34.88           N
ATOM   4010  CA  ILE A 152      21.607 147.823 363.859  1.00 35.42           C
ATOM   4011  CB  ILE A 152      20.841 146.793 364.707  1.00 37.69           C
ATOM   4012  CG1 ILE A 152      21.582 146.543 366.017  1.00 37.19           C
ATOM   4013  CG2 ILE A 152      20.593 145.494 363.947  1.00 33.97           C
ATOM   4014  CD1 ILE A 152      20.671 146.267 367.154  1.00 41.11           C
ATOM   4015  C   ILE A 152      21.049 148.020 362.443  1.00 31.48           C
ATOM   4016  O   ILE A 152      20.053 148.758 362.237  1.00 30.88           O
ATOM   4017  N   MET A 153      21.764 147.442 361.493  1.00 31.47           N
ATOM   4018  CA  MET A 153      21.363 147.274 360.080  1.00 33.87           C
ATOM   4019  CB  MET A 153      22.575 147.354 359.146  1.00 35.66           C
ATOM   4020  CG  MET A 153      23.373 148.619 359.209  1.00 41.39           C
ATOM   4021  SD  MET A 153      24.808 148.491 358.092  1.00 41.21           S
ATOM   4022  CE  MET A 153      25.996 147.522 359.003  1.00 39.00           C
ATOM   4023  C   MET A 153      20.785 145.861 359.961  1.00 31.11           C
ATOM   4024  O   MET A 153      21.466 144.941 360.389  1.00 29.24           O
ATOM   4025  N   HIS A 154      19.606 145.683 359.384  1.00 31.31           N
ATOM   4026  CA  HIS A 154      18.997 144.325 359.229  1.00 28.10           C
ATOM   4027  CB  HIS A 154      17.500 144.452 358.953  1.00 30.12           C
ATOM   4028  CG  HIS A 154      16.811 143.133 358.846  1.00 32.53           C
ATOM   4029  ND1 HIS A 154      16.937 142.304 357.710  1.00 31.21           N
ATOM   4030  CE1 HIS A 154      16.196 141.215 357.897  1.00 31.66           C
ATOM   4031  NE2 HIS A 154      15.610 141.299 359.141  1.00 32.06           N
ATOM   4032  CD2 HIS A 154      15.985 142.499 359.714  1.00 33.38           C
ATOM   4033  C   HIS A 154      19.736 143.538 358.138  1.00 28.77           C
ATOM   4034  O   HIS A 154      20.113 142.361 358.399  1.00 28.32           O
ATOM   4035  N   ARG A 155      19.907 144.164 356.967  1.00 29.19           N
ATOM   4036  CA  ARG A 155      20.714 143.687 355.817  1.00 30.77           C
ATOM   4037  CB  ARG A 155      22.145 143.318 356.226  1.00 30.79           C
ATOM   4038  CG  ARG A 155      22.888 144.414 356.988  1.00 30.66           C
ATOM   4039  CD  ARG A 155      24.380 144.235 356.910  1.00 29.99           C
ATOM   4040  NE  ARG A 155      24.797 142.985 357.523  1.00 30.87           N
ATOM   4041  CZ  ARG A 155      26.035 142.546 357.586  1.00 33.41           C
ATOM   4042  NH1 ARG A 155      27.016 143.238 357.032  1.00 35.76           N
ATOM   4043  NH2 ARG A 155      26.297 141.413 358.206  1.00 32.29           N
ATOM   4044  C   ARG A 155      20.068 142.463 355.157  1.00 31.20           C
ATOM   4045  O   ARG A 155      20.732 141.874 354.338  1.00 33.94           O
ATOM   4046  N   ASP A 156      18.816 142.108 355.452  1.00 31.40           N
ATOM   4047  CA  ASP A 156      18.134 141.072 354.632  1.00 32.52           C
ATOM   4048  CB  ASP A 156      18.474 139.680 355.164  1.00 33.64           C
ATOM   4049  CG  ASP A 156      18.146 138.568 354.173  1.00 38.68           C
ATOM   4050  OD1 ASP A 156      17.990 138.868 352.958  1.00 41.95           O
ATOM   4051  OD2 ASP A 156      18.026 137.422 354.620  1.00 41.38           O
ATOM   4052  C   ASP A 156      16.643 141.396 354.550  1.00 31.40           C
ATOM   4053  O   ASP A 156      15.812 140.481 354.719  1.00 33.81           O
ATOM   4054  N   VAL A 157      16.303 142.664 354.322  1.00 29.04           N
ATOM   4055  CA  VAL A 157      14.885 143.075 354.228  1.00 30.42           C
ATOM   4056  CB  VAL A 157      14.737 144.601 354.298  1.00 31.78           C
ATOM   4057  CG1 VAL A 157      13.323 145.055 353.964  1.00 35.92           C
ATOM   4058  CG2 VAL A 157      15.173 145.124 355.655  1.00 30.69           C
ATOM   4059  C   VAL A 157      14.330 142.491 352.918  1.00 34.84           C
ATOM   4060  O   VAL A 157      14.939 142.720 351.839  1.00 32.74           O
ATOM   4061  N   LYS A 158      13.259 141.700 353.027  1.00 34.00           N
ATOM   4062  CA  LYS A 158      12.566 141.086 351.863  1.00 34.65           C
ATOM   4063  CB  LYS A 158      13.497 140.050 351.242  1.00 31.82           C
ATOM   4064  CG  LYS A 158      13.712 138.791 352.046  1.00 35.37           C
ATOM   4065  CD  LYS A 158      14.656 137.917 351.304  1.00 35.59           C
ATOM   4066  CE  LYS A 158      14.889 136.569 351.901  1.00 39.18           C
ATOM   4067  NZ  LYS A 158      15.640 135.734 350.922  1.00 41.81           N
ATOM   4068  C   LYS A 158      11.233 140.477 352.310  1.00 31.66           C
ATOM   4069  O   LYS A 158      11.027 140.291 353.503  1.00 30.94           O
ATOM   4070  N   PRO A 159      10.287 140.188 351.386  1.00 30.45           N
ATOM   4071  CA  PRO A 159       8.953 139.722 351.759  1.00 33.42           C
ATOM   4072  CB  PRO A 159       8.272 139.431 350.406  1.00 32.02           C
ATOM   4073  CG  PRO A 159       8.924 140.458 349.516  1.00 32.43           C
ATOM   4074  CD  PRO A 159      10.376 140.436 349.935  1.00 31.79           C
ATOM   4075  C   PRO A 159       9.002 138.521 352.693  1.00 30.07           C
ATOM   4076  O   PRO A 159       8.304 138.593 353.649  1.00 32.88           O
ATOM   4077  N   HIS A 160       9.863 137.532 352.436  1.00 31.45           N
ATOM   4078  CA  HIS A 160       9.946 136.289 353.247  1.00 34.98           C
ATOM   4079  CB  HIS A 160      10.858 135.225 352.610  1.00 42.72           C
ATOM   4080  CG  HIS A 160      10.282 134.568 351.399  1.00 54.65           C
ATOM   4081  ND1 HIS A 160      11.074 133.898 350.475  1.00 63.57           N
ATOM   4082  CE1 HIS A 160      10.309 133.437 349.504  1.00 65.61           C
ATOM   4083  NE2 HIS A 160       9.036 133.775 349.779  1.00 66.46           N
ATOM   4084  CD2 HIS A 160       9.008 134.480 350.951  1.00 57.39           C
ATOM   4085  C   HIS A 160      10.442 136.580 354.658  1.00 35.72           C
ATOM   4086  O   HIS A 160      10.347 135.671 355.495  1.00 37.15           O
ATOM   4087  N   ASN A 161      11.030 137.760 354.916  1.00 34.49           N
ATOM   4088  CA  ASN A 161      11.541 138.082 356.265  1.00 30.69           C
ATOM   4089  CB  ASN A 161      13.002 138.536 356.268  1.00 30.87           C
ATOM   4090  CG  ASN A 161      13.951 137.441 355.856  1.00 33.58           C
ATOM   4091  OD1 ASN A 161      13.646 136.265 356.009  1.00 32.33           O
ATOM   4092  ND2 ASN A 161      15.106 137.820 355.334  1.00 31.42           N
ATOM   4093  C   ASN A 161      10.588 139.061 356.941  1.00 29.79           C
ATOM   4094  O   ASN A 161      10.943 139.575 358.000  1.00 32.45           O
ATOM   4095  N   VAL A 162       9.389 139.238 356.409  1.00 31.15           N
ATOM   4096  CA  VAL A 162       8.302 140.023 357.055  1.00 33.28           C
ATOM   4097  CB  VAL A 162       7.983 141.269 356.231  1.00 31.70           C
ATOM   4098  CG1 VAL A 162       6.909 142.115 356.913  1.00 36.06           C
ATOM   4099  CG2 VAL A 162       9.247 142.077 355.981  1.00 34.82           C
ATOM   4100  C   VAL A 162       7.061 139.138 357.233  1.00 37.26           C
ATOM   4101  O   VAL A 162       6.452 138.753 356.206  1.00 34.95           O
ATOM   4102  N   MET A 163       6.740 138.790 358.479  1.00 38.70           N
ATOM   4103  CA  MET A 163       5.566 137.943 358.806  1.00 38.32           C
ATOM   4104  CB  MET A 163       5.786 137.122 360.074  1.00 36.71           C
ATOM   4105  CG  MET A 163       6.948 136.143 359.948  1.00 39.68           C
ATOM   4106  SD  MET A 163       6.691 134.746 358.823  1.00 44.78           S
ATOM   4107  CE  MET A 163       7.382 135.255 357.248  1.00 41.25           C
ATOM   4108  C   MET A 163       4.351 138.863 358.964  1.00 39.99           C
ATOM   4109  O   MET A 163       4.442 139.851 359.702  1.00 38.77           O
ATOM   4110  N   ILE A 164       3.302 138.622 358.186  1.00 36.60           N
ATOM   4111  CA  ILE A 164       2.027 139.360 358.326  1.00 40.06           C
ATOM   4112  CB  ILE A 164       1.711 140.168 357.066  1.00 40.26           C
ATOM   4113  CG1 ILE A 164       2.797 141.212 356.791  1.00 45.00           C
ATOM   4114  CG2 ILE A 164       0.330 140.806 357.194  1.00 41.01           C
ATOM   4115  CD1 ILE A 164       2.803 141.747 355.394  1.00 45.72           C
ATOM   4116  C   ILE A 164       0.913 138.368 358.685  1.00 43.48           C
ATOM   4117  O   ILE A 164       0.699 137.401 357.950  1.00 43.09           O
ATOM   4118  N   ASP A 165       0.269 138.627 359.810  1.00 43.54           N
ATOM   4119  CA  ASP A 165      -1.011 138.010 360.239  1.00 47.31           C
ATOM   4120  CB  ASP A 165      -1.016 137.768 361.743  1.00 49.35           C
ATOM   4121  CG  ASP A 165      -2.309 137.140 362.230  1.00 57.63           C
ATOM   4122  OD1 ASP A 165      -3.282 137.118 361.444  1.00 50.81           O
ATOM   4123  OD2 ASP A 165      -2.319 136.668 363.384  1.00 62.97           O
ATOM   4124  C   ASP A 165      -2.123 138.986 359.858  1.00 39.38           C
ATOM   4125  O   ASP A 165      -2.396 139.862 360.671  1.00 40.93           O
ATOM   4126  N   HIS A 166      -2.631 138.882 358.625  1.00 44.17           N
ATOM   4127  CA  HIS A 166      -3.487 139.906 357.967  1.00 49.29           C
ATOM   4128  CB  HIS A 166      -3.803 139.461 356.540  1.00 48.18           C
ATOM   4129  CG  HIS A 166      -4.474 140.533 355.758  1.00 54.25           C
ATOM   4130  ND1 HIS A 166      -4.083 141.870 355.856  1.00 48.85           N
ATOM   4131  CE1 HIS A 166      -4.842 142.599 355.065  1.00 52.64           C
ATOM   4132  NE2 HIS A 166      -5.730 141.776 354.461  1.00 51.42           N
ATOM   4133  CD2 HIS A 166      -5.504 140.489 354.882  1.00 54.22           C
ATOM   4134  C   HIS A 166      -4.749 140.165 358.808  1.00 48.40           C
ATOM   4135  O   HIS A 166      -5.099 141.347 359.019  1.00 46.16           O
ATOM   4136  N   GLU A 167      -5.353 139.094 359.331  1.00 58.15           N
ATOM   4137  CA  GLU A 167      -6.578 139.101 360.191  1.00 65.02           C
ATOM   4138  CB  GLU A 167      -6.911 137.679 360.652  1.00 71.24           C
ATOM   4139  CG  GLU A 167      -8.130 137.604 361.561  1.00 83.74           C
ATOM   4140  CD  GLU A 167      -8.499 136.210 362.047  1.00 88.72           C
ATOM   4141  OE1 GLU A 167      -9.579 135.719 361.648  1.00 81.85           O
ATOM   4142  OE2 GLU A 167      -7.718 135.628 362.842  1.00 93.93           O
ATOM   4143  C   GLU A 167      -6.394 140.025 361.406  1.00 60.84           C
ATOM   4144  O   GLU A 167      -7.335 140.773 361.731  1.00 58.71           O
ATOM   4145  N   HIS A 168      -5.246 139.971 362.087  1.00 55.40           N
ATOM   4146  CA  HIS A 168      -4.979 140.832 363.267  1.00 54.59           C
ATOM   4147  CB  HIS A 168      -4.317 140.016 364.371  1.00 57.04           C
ATOM   4148  CG  HIS A 168      -5.120 138.823 364.765  1.00 65.70           C
ATOM   4149  ND1 HIS A 168      -6.280 138.933 365.507  1.00 71.41           N
ATOM   4150  CE1 HIS A 168      -6.793 137.732 365.690  1.00 74.73           C
ATOM   4151  NE2 HIS A 168      -5.998 136.838 365.085  1.00 73.01           N
ATOM   4152  CD2 HIS A 168      -4.959 137.508 364.500  1.00 67.53           C
ATOM   4153  C   HIS A 168      -4.185 142.072 362.839  1.00 54.04           C
ATOM   4154  O   HIS A 168      -3.856 142.872 363.717  1.00 56.00           O
ATOM   4155  N   ARG A 169      -3.905 142.225 361.544  1.00 45.93           N
ATOM   4156  CA  ARG A 169      -3.112 143.347 360.982  1.00 54.73           C
ATOM   4157  CB  ARG A 169      -3.952 144.624 361.008  1.00 60.02           C
ATOM   4158  CG  ARG A 169      -5.086 144.602 359.994  1.00 64.45           C
ATOM   4159  CD  ARG A 169      -5.854 145.910 359.969  1.00 69.84           C
ATOM   4160  NE  ARG A 169      -5.336 146.849 358.984  1.00 73.48           N
ATOM   4161  CZ  ARG A 169      -5.479 146.732 357.662  1.00 72.06           C
ATOM   4162  NH1 ARG A 169      -6.127 145.701 357.144  1.00 67.82           N
ATOM   4163  NH2 ARG A 169      -4.963 147.649 356.859  1.00 73.11           N
ATOM   4164  C   ARG A 169      -1.799 143.450 361.767  1.00 48.68           C
ATOM   4165  O   ARG A 169      -1.423 144.540 362.167  1.00 42.99           O
ATOM   4166  N   LYS A 170      -1.187 142.301 362.026  1.00 46.37           N
ATOM   4167  CA  LYS A 170       0.011 142.144 362.879  1.00 50.17           C
ATOM   4168  CB  LYS A 170      -0.166 140.959 363.829  1.00 48.09           C
ATOM   4169  CG  LYS A 170       0.726 141.008 365.059  1.00 53.97           C
ATOM   4170  CD  LYS A 170       0.385 139.987 366.105  1.00 62.45           C
ATOM   4171  CE  LYS A 170       0.845 138.600 365.724  1.00 62.60           C
ATOM   4172  NZ  LYS A 170       0.428 137.614 366.740  1.00 65.60           N
ATOM   4173  C   LYS A 170       1.195 141.900 361.945  1.00 45.65           C
ATOM   4174  O   LYS A 170       1.093 140.941 361.147  1.00 41.99           O
ATOM   4175  N   LEU A 171       2.225 142.749 362.018  1.00 40.57           N
ATOM   4176  CA  LEU A 171       3.474 142.624 361.209  1.00 38.97           C
ATOM   4177  CB  LEU A 171       3.589 143.835 360.280  1.00 41.40           C
ATOM   4178  CG  LEU A 171       4.765 143.815 359.300  1.00 38.39           C
ATOM   4179  CD1 LEU A 171       4.413 144.540 358.024  1.00 40.15           C
ATOM   4180  CD2 LEU A 171       6.015 144.414 359.923  1.00 40.77           C
ATOM   4181  C   LEU A 171       4.696 142.470 362.128  1.00 38.54           C
ATOM   4182  O   LEU A 171       4.838 143.231 363.142  1.00 34.61           O
ATOM   4183  N   ARG A 172       5.550 141.500 361.821  1.00 34.88           N
ATOM   4184  CA  ARG A 172       6.838 141.299 362.526  1.00 34.60           C
ATOM   4185  CB  ARG A 172       6.819 140.041 363.399  1.00 39.20           C
ATOM   4186  CG  ARG A 172       5.834 140.079 364.556  1.00 41.78           C
ATOM   4187  CD  ARG A 172       6.123 141.199 365.558  1.00 44.35           C
ATOM   4188  NE  ARG A 172       5.145 141.181 366.647  1.00 42.82           N
ATOM   4189  CZ  ARG A 172       4.158 142.050 366.834  1.00 43.86           C
ATOM   4190  NH1 ARG A 172       3.969 143.056 366.008  1.00 44.69           N
ATOM   4191  NH2 ARG A 172       3.351 141.912 367.876  1.00 53.29           N
ATOM   4192  C   ARG A 172       7.961 141.191 361.489  1.00 36.60           C
ATOM   4193  O   ARG A 172       7.819 140.397 360.554  1.00 35.04           O
ATOM   4194  N   LEU A 173       9.035 141.965 361.664  1.00 33.90           N
ATOM   4195  CA  LEU A 173      10.315 141.800 360.929  1.00 33.02           C
ATOM   4196  CB  LEU A 173      11.060 143.137 360.975  1.00 35.98           C
ATOM   4197  CG  LEU A 173      12.370 143.241 360.188  1.00 37.29           C
ATOM   4198  CD1 LEU A 173      12.188 142.817 358.734  1.00 36.31           C
ATOM   4199  CD2 LEU A 173      12.905 144.685 360.247  1.00 37.19           C
ATOM   4200  C   LEU A 173      11.094 140.650 361.575  1.00 29.88           C
ATOM   4201  O   LEU A 173      11.400 140.720 362.797  1.00 32.70           O
ATOM   4202  N   ILE A 174      11.410 139.603 360.808  1.00 29.59           N
ATOM   4203  CA  ILE A 174      12.120 138.407 361.339  1.00 29.87           C
ATOM   4204  CB  ILE A 174      11.278 137.124 361.128  1.00 31.71           C
ATOM   4205  CG1 ILE A 174      11.058 136.820 359.643  1.00 33.51           C
ATOM   4206  CG2 ILE A 174       9.958 137.206 361.867  1.00 28.37           C
ATOM   4207  CD1 ILE A 174      10.697 135.362 359.370  1.00 36.77           C
ATOM   4208  C   ILE A 174      13.501 138.282 360.692  1.00 29.11           C
ATOM   4209  O   ILE A 174      13.881 139.096 359.871  1.00 31.81           O
ATOM   4210  N   ASP A 175      14.193 137.209 361.037  1.00 33.69           N
ATOM   4211  CA  ASP A 175      15.431 136.743 360.381  1.00 31.56           C
ATOM   4212  CB  ASP A 175      15.178 136.372 358.928  1.00 33.36           C
ATOM   4213  CG  ASP A 175      16.340 135.588 358.367  1.00 38.60           C
ATOM   4214  OD1 ASP A 175      17.228 135.181 359.186  1.00 45.12           O
ATOM   4215  OD2 ASP A 175      16.362 135.400 357.142  1.00 42.72           O
ATOM   4216  C   ASP A 175      16.541 137.808 360.509  1.00 32.36           C
ATOM   4217  O   ASP A 175      16.945 138.404 359.472  1.00 33.13           O
ATOM   4218  N   TRP A 176      17.106 137.878 361.710  1.00 32.00           N
ATOM   4219  CA  TRP A 176      18.148 138.848 362.118  1.00 36.55           C
ATOM   4220  CB  TRP A 176      17.824 139.397 363.515  1.00 32.97           C
ATOM   4221  CG  TRP A 176      16.549 140.167 363.528  1.00 31.86           C
ATOM   4222  CD1 TRP A 176      15.278 139.672 363.611  1.00 30.91           C
ATOM   4223  NE1 TRP A 176      14.377 140.697 363.497  1.00 31.71           N
ATOM   4224  CE2 TRP A 176      15.053 141.876 363.317  1.00 27.92           C
ATOM   4225  CD2 TRP A 176      16.420 141.578 363.293  1.00 26.86           C
ATOM   4226  CE3 TRP A 176      17.340 142.610 363.095  1.00 31.39           C
ATOM   4227  CZ3 TRP A 176      16.873 143.894 362.918  1.00 29.38           C
ATOM   4228  CH2 TRP A 176      15.507 144.168 362.948  1.00 30.87           C
ATOM   4229  CZ2 TRP A 176      14.573 143.176 363.181  1.00 30.37           C
ATOM   4230  C   TRP A 176      19.513 138.171 362.040  1.00 31.96           C
ATOM   4231  O   TRP A 176      20.440 138.705 362.595  1.00 33.06           O
ATOM   4232  N   GLY A 177      19.631 137.068 361.305  1.00 34.04           N
ATOM   4233  CA  GLY A 177      20.891 136.313 361.167  1.00 33.94           C
ATOM   4234  C   GLY A 177      21.968 137.036 360.351  1.00 34.27           C
ATOM   4235  O   GLY A 177      23.126 136.612 360.417  1.00 33.27           O
ATOM   4236  N   LEU A 178      21.606 138.015 359.528  1.00 30.35           N
ATOM   4237  CA  LEU A 178      22.587 138.769 358.708  1.00 33.23           C
ATOM   4238  CB  LEU A 178      22.113 138.844 357.251  1.00 35.30           C
ATOM   4239  CG  LEU A 178      22.145 137.521 356.476  1.00 39.03           C
ATOM   4240  CD1 LEU A 178      21.763 137.721 355.014  1.00 40.17           C
ATOM   4241  CD2 LEU A 178      23.508 136.871 356.587  1.00 42.76           C
ATOM   4242  C   LEU A 178      22.752 140.170 359.295  1.00 32.48           C
ATOM   4243  O   LEU A 178      23.567 140.912 358.755  1.00 36.26           O
ATOM   4244  N   ALA A 179      22.003 140.514 360.340  1.00 30.59           N
ATOM   4245  CA  ALA A 179      21.988 141.877 360.900  1.00 35.00           C
ATOM   4246  CB  ALA A 179      20.842 142.019 361.878  1.00 33.33           C
ATOM   4247  C   ALA A 179      23.369 142.170 361.517  1.00 35.75           C
ATOM   4248  O   ALA A 179      24.101 141.243 361.932  1.00 32.02           O
ATOM   4249  N   GLU A 180      23.741 143.434 361.573  1.00 35.47           N
ATOM   4250  CA  GLU A 180      25.075 143.833 362.092  1.00 36.57           C
ATOM   4251  CB  GLU A 180      26.066 143.822 360.921  1.00 39.18           C
ATOM   4252  CG  GLU A 180      27.535 143.931 361.296  1.00 47.61           C
ATOM   4253  CD  GLU A 180      28.066 143.049 362.419  1.00 43.38           C
ATOM   4254  OE1 GLU A 180      28.768 142.084 362.121  1.00 46.86           O
ATOM   4255  OE2 GLU A 180      27.802 143.360 363.590  1.00 43.43           O
ATOM   4256  C   GLU A 180      24.946 145.185 362.814  1.00 34.92           C
ATOM   4257  O   GLU A 180      24.054 145.976 362.464  1.00 30.79           O
ATOM   4258  N   PHE A 181      25.834 145.420 363.775  1.00 32.93           N
ATOM   4259  CA  PHE A 181      26.046 146.729 364.445  1.00 33.21           C
ATOM   4260  CB  PHE A 181      26.869 146.525 365.722  1.00 33.77           C
ATOM   4261  CG  PHE A 181      26.157 145.694 366.753  1.00 32.41           C
ATOM   4262  CD1 PHE A 181      25.277 146.272 367.641  1.00 34.20           C
ATOM   4263  CE1 PHE A 181      24.599 145.501 368.570  1.00 34.02           C
ATOM   4264  CZ  PHE A 181      24.819 144.153 368.633  1.00 34.81           C
ATOM   4265  CD2 PHE A 181      26.347 144.329 366.813  1.00 34.43           C
ATOM   4266  CE2 PHE A 181      25.680 143.564 367.749  1.00 34.64           C
ATOM   4267  C   PHE A 181      26.730 147.681 363.461  1.00 29.23           C
ATOM   4268  O   PHE A 181      27.698 147.298 362.840  1.00 29.83           O
ATOM   4269  N   TYR A 182      26.147 148.862 363.258  1.00 28.69           N
ATOM   4270  CA  TYR A 182      26.728 149.943 362.452  1.00 32.48           C
ATOM   4271  CB  TYR A 182      25.658 150.932 362.009  1.00 31.14           C
ATOM   4272  CG  TYR A 182      26.272 152.034 361.204  1.00 33.04           C
ATOM   4273  CD1 TYR A 182      26.880 151.760 359.989  1.00 36.05           C
ATOM   4274  CE1 TYR A 182      27.528 152.756 359.275  1.00 35.62           C
ATOM   4275  CZ  TYR A 182      27.581 154.043 359.788  1.00 34.28           C
ATOM   4276  OH  TYR A 182      28.158 155.048 359.060  1.00 37.54           O
ATOM   4277  CE2 TYR A 182      26.970 154.333 360.992  1.00 36.95           C
ATOM   4278  CD2 TYR A 182      26.352 153.326 361.711  1.00 36.96           C
ATOM   4279  C   TYR A 182      27.805 150.670 363.287  1.00 39.32           C
ATOM   4280  O   TYR A 182      27.496 151.118 364.423  1.00 34.54           O
ATOM   4281  N   HIS A 183      29.035 150.720 362.762  1.00 39.11           N
ATOM   4282  CA  HIS A 183      30.191 151.486 363.320  1.00 40.02           C
ATOM   4283  CB  HIS A 183      31.291 150.545 363.836  1.00 39.24           C
ATOM   4284  CG  HIS A 183      30.891 149.700 365.000  1.00 41.54           C
ATOM   4285  ND1 HIS A 183      30.782 150.213 366.285  1.00 40.18           N
ATOM   4286  CE1 HIS A 183      30.407 149.261 367.113  1.00 46.26           C
ATOM   4287  NE2 HIS A 183      30.320 148.111 366.422  1.00 41.26           N
ATOM   4288  CD2 HIS A 183      30.613 148.378 365.098  1.00 42.56           C
ATOM   4289  C   HIS A 183      30.678 152.380 362.195  1.00 37.99           C
ATOM   4290  O   HIS A 183      31.022 151.874 361.125  1.00 36.37           O
ATOM   4291  N   PRO A 184      30.607 153.723 362.350  1.00 42.76           N
ATOM   4292  CA  PRO A 184      30.971 154.628 361.269  1.00 38.00           C
ATOM   4293  CB  PRO A 184      30.888 156.040 361.872  1.00 45.36           C
ATOM   4294  CG  PRO A 184      30.535 155.877 363.329  1.00 42.78           C
ATOM   4295  CD  PRO A 184      30.186 154.427 363.566  1.00 43.85           C
ATOM   4296  C   PRO A 184      32.365 154.274 360.732  1.00 40.47           C
ATOM   4297  O   PRO A 184      33.248 153.943 361.516  1.00 37.32           O
ATOM   4298  N   GLY A 185      32.511 154.266 359.405  1.00 36.46           N
ATOM   4299  CA  GLY A 185      33.792 153.998 358.724  1.00 38.04           C
ATOM   4300  C   GLY A 185      34.118 152.524 358.604  1.00 42.68           C
ATOM   4301  O   GLY A 185      35.128 152.207 357.946  1.00 44.62           O
ATOM   4302  N   GLN A 186      33.341 151.626 359.224  1.00 44.80           N
ATOM   4303  CA  GLN A 186      33.656 150.172 359.160  1.00 43.71           C
ATOM   4304  CB  GLN A 186      32.874 149.374 360.210  1.00 48.78           C
ATOM   4305  CG  GLN A 186      33.181 147.875 360.160  1.00 53.06           C
ATOM   4306  CD  GLN A 186      32.664 147.087 361.342  1.00 60.09           C
ATOM   4307  OE1 GLN A 186      32.422 145.881 361.269  1.00 64.97           O
ATOM   4308  NE2 GLN A 186      32.501 147.759 362.464  1.00 60.00           N
ATOM   4309  C   GLN A 186      33.359 149.678 357.733  1.00 42.73           C
ATOM   4310  O   GLN A 186      32.363 150.135 357.118  1.00 36.78           O
ATOM   4311  N   GLU A 187      34.166 148.730 357.260  1.00 42.70           N
ATOM   4312  CA  GLU A 187      34.039 148.088 355.939  1.00 46.25           C
ATOM   4313  CB  GLU A 187      35.426 147.922 355.322  1.00 45.34           C
ATOM   4314  CG  GLU A 187      36.162 149.239 355.245  1.00 57.84           C
ATOM   4315  CD  GLU A 187      37.072 149.412 354.045  1.00 68.68           C
ATOM   4316  OE1 GLU A 187      37.749 148.432 353.661  1.00 71.64           O
ATOM   4317  OE2 GLU A 187      37.083 150.529 353.488  1.00 74.58           O
ATOM   4318  C   GLU A 187      33.321 146.771 356.162  1.00 45.26           C
ATOM   4319  O   GLU A 187      33.843 145.956 356.913  1.00 48.41           O
ATOM   4320  N   TYR A 188      32.133 146.605 355.593  1.00 38.92           N
ATOM   4321  CA  TYR A 188      31.316 145.388 355.825  1.00 37.80           C
ATOM   4322  CB  TYR A 188      29.868 145.808 356.063  1.00 36.00           C
ATOM   4323  CG  TYR A 188      29.689 146.527 357.362  1.00 34.08           C
ATOM   4324  CD1 TYR A 188      29.564 145.825 358.544  1.00 35.70           C
ATOM   4325  CE1 TYR A 188      29.384 146.491 359.748  1.00 39.32           C
ATOM   4326  CZ  TYR A 188      29.372 147.879 359.775  1.00 34.87           C
ATOM   4327  OH  TYR A 188      29.262 148.540 360.962  1.00 39.15           O
ATOM   4328  CE2 TYR A 188      29.550 148.591 358.608  1.00 34.15           C
ATOM   4329  CD2 TYR A 188      29.713 147.913 357.414  1.00 34.43           C
ATOM   4330  C   TYR A 188      31.448 144.427 354.649  1.00 34.83           C
ATOM   4331  O   TYR A 188      31.807 144.823 353.569  1.00 34.87           O
ATOM   4332  N   ASN A 189      31.144 143.163 354.875  1.00 39.29           N
ATOM   4333  CA  ASN A 189      30.974 142.175 353.785  1.00 40.39           C
ATOM   4334  CB  ASN A 189      30.777 140.769 354.356  1.00 44.68           C
ATOM   4335  CG  ASN A 189      31.122 139.729 353.322  1.00 51.63           C
ATOM   4336  OD1 ASN A 189      30.673 139.826 352.178  1.00 49.59           O
ATOM   4337  ND2 ASN A 189      32.000 138.806 353.685  1.00 59.10           N
ATOM   4338  C   ASN A 189      29.807 142.621 352.888  1.00 36.10           C
ATOM   4339  O   ASN A 189      28.735 142.951 353.430  1.00 38.06           O
ATOM   4340  N   VAL A 190      30.010 142.660 351.561  1.00 33.56           N
ATOM   4341  CA  VAL A 190      28.936 143.008 350.599  1.00 34.72           C
ATOM   4342  CB  VAL A 190      29.430 143.730 349.329  1.00 34.69           C
ATOM   4343  CG1 VAL A 190      30.041 145.064 349.689  1.00 35.63           C
ATOM   4344  CG2 VAL A 190      30.378 142.887 348.486  1.00 36.48           C
ATOM   4345  C   VAL A 190      28.123 141.761 350.251  1.00 34.62           C
ATOM   4346  O   VAL A 190      27.065 141.921 349.597  1.00 41.38           O
ATOM   4347  N   ARG A 191      28.565 140.576 350.650  1.00 34.78           N
ATOM   4348  CA  ARG A 191      27.846 139.307 350.368  1.00 39.66           C
ATOM   4349  CB  ARG A 191      28.850 138.163 350.272  1.00 47.61           C
ATOM   4350  CG  ARG A 191      29.943 138.408 349.237  1.00 52.89           C
ATOM   4351  CD  ARG A 191      31.148 137.501 349.443  1.00 73.39           C
ATOM   4352  NE  ARG A 191      31.018 136.239 348.718  1.00 85.89           N
ATOM   4353  CZ  ARG A 191      31.794 135.828 347.706  1.00 97.33           C
ATOM   4354  NH1 ARG A 191      32.809 136.562 347.272  1.00 88.89           N
ATOM   4355  NH2 ARG A 191      31.548 134.658 347.133  1.00101.44           N
ATOM   4356  C   ARG A 191      26.763 139.110 351.433  1.00 39.20           C
ATOM   4357  O   ARG A 191      26.840 138.174 352.189  1.00 45.64           O
ATOM   4358  N   VAL A 192      25.788 140.007 351.459  1.00 36.99           N
ATOM   4359  CA  VAL A 192      24.605 139.979 352.357  1.00 38.92           C
ATOM   4360  CB  VAL A 192      24.753 140.963 353.526  1.00 41.73           C
ATOM   4361  CG1 VAL A 192      25.991 140.656 354.360  1.00 41.49           C
ATOM   4362  CG2 VAL A 192      24.760 142.400 353.026  1.00 36.80           C
ATOM   4363  C   VAL A 192      23.374 140.329 351.518  1.00 37.69           C
ATOM   4364  O   VAL A 192      23.530 140.669 350.340  1.00 37.71           O
ATOM   4365  N   ALA A 193      22.208 140.304 352.153  1.00 36.36           N
ATOM   4366  CA  ALA A 193      20.881 140.484 351.539  1.00 38.48           C
ATOM   4367  CB  ALA A 193      20.691 141.887 350.970  1.00 36.93           C
ATOM   4368  C   ALA A 193      20.711 139.404 350.482  1.00 40.17           C
ATOM   4369  O   ALA A 193      21.630 138.630 350.245  1.00 47.09           O
ATOM   4370  N   SER A 194      19.520 139.340 349.927  1.00 41.31           N
ATOM   4371  CA  SER A 194      19.144 138.428 348.835  1.00 42.28           C
ATOM   4372  CB  SER A 194      17.787 137.917 349.106  1.00 43.40           C
ATOM   4373  OG  SER A 194      17.809 137.419 350.429  1.00 48.54           O
ATOM   4374  C   SER A 194      19.242 139.193 347.521  1.00 36.95           C
ATOM   4375  O   SER A 194      18.865 140.359 347.516  1.00 31.41           O
ATOM   4376  N   ARG A 195      19.752 138.535 346.485  1.00 31.17           N
ATOM   4377  CA  ARG A 195      20.061 139.139 345.167  1.00 34.21           C
ATOM   4378  CB  ARG A 195      20.105 138.086 344.058  1.00 35.22           C
ATOM   4379  CG  ARG A 195      20.664 138.632 342.747  1.00 33.23           C
ATOM   4380  CD  ARG A 195      20.353 137.724 341.580  1.00 37.51           C
ATOM   4381  NE  ARG A 195      20.909 136.402 341.814  1.00 42.74           N
ATOM   4382  CZ  ARG A 195      20.365 135.255 341.430  1.00 44.06           C
ATOM   4383  NH1 ARG A 195      19.243 135.231 340.734  1.00 46.05           N
ATOM   4384  NH2 ARG A 195      20.973 134.128 341.720  1.00 47.78           N
ATOM   4385  C   ARG A 195      19.092 140.277 344.809  1.00 29.71           C
ATOM   4386  O   ARG A 195      19.586 141.347 344.482  1.00 28.20           O
ATOM   4387  N   TYR A 196      17.786 140.035 344.782  1.00 28.44           N
ATOM   4388  CA  TYR A 196      16.795 140.961 344.219  1.00 28.51           C
ATOM   4389  CB  TYR A 196      15.407 140.329 344.094  1.00 32.25           C
ATOM   4390  CG  TYR A 196      15.352 139.016 343.343  1.00 34.33           C
ATOM   4391  CD1 TYR A 196      16.116 138.782 342.210  1.00 32.26           C
ATOM   4392  CE1 TYR A 196      16.057 137.567 341.540  1.00 36.30           C
ATOM   4393  CZ  TYR A 196      15.227 136.564 342.021  1.00 36.31           C
ATOM   4394  OH  TYR A 196      15.153 135.358 341.422  1.00 40.74           O
ATOM   4395  CE2 TYR A 196      14.469 136.766 343.158  1.00 37.01           C
ATOM   4396  CD2 TYR A 196      14.520 137.993 343.797  1.00 36.32           C
ATOM   4397  C   TYR A 196      16.732 142.244 345.054  1.00 28.26           C
ATOM   4398  O   TYR A 196      16.211 143.249 344.529  1.00 29.64           O
ATOM   4399  N   PHE A 197      17.225 142.198 346.294  1.00 29.10           N
ATOM   4400  CA  PHE A 197      17.018 143.251 347.317  1.00 30.95           C
ATOM   4401  CB  PHE A 197      16.373 142.646 348.561  1.00 27.15           C
ATOM   4402  CG  PHE A 197      15.029 142.090 348.197  1.00 28.19           C
ATOM   4403  CD1 PHE A 197      13.922 142.920 348.024  1.00 29.73           C
ATOM   4404  CE1 PHE A 197      12.702 142.391 347.618  1.00 33.53           C
ATOM   4405  CZ  PHE A 197      12.591 141.040 347.335  1.00 29.76           C
ATOM   4406  CD2 PHE A 197      14.903 140.747 347.895  1.00 29.47           C
ATOM   4407  CE2 PHE A 197      13.690 140.230 347.452  1.00 28.89           C
ATOM   4408  C   PHE A 197      18.330 143.975 347.604  1.00 33.68           C
ATOM   4409  O   PHE A 197      18.327 144.900 348.452  1.00 32.51           O
ATOM   4410  N   LYS A 198      19.402 143.556 346.941  1.00 30.96           N
ATOM   4411  CA  LYS A 198      20.760 144.102 347.189  1.00 32.16           C
ATOM   4412  CB  LYS A 198      21.849 143.281 346.493  1.00 31.92           C
ATOM   4413  CG  LYS A 198      22.189 141.959 347.150  1.00 33.71           C
ATOM   4414  CD  LYS A 198      23.268 141.232 346.424  1.00 37.17           C
ATOM   4415  CE  LYS A 198      23.381 139.775 346.828  1.00 39.46           C
ATOM   4416  NZ  LYS A 198      24.419 139.595 347.849  1.00 40.73           N
ATOM   4417  C   LYS A 198      20.806 145.531 346.638  1.00 27.87           C
ATOM   4418  O   LYS A 198      20.486 145.749 345.452  1.00 27.44           O
ATOM   4419  N   GLY A 199      21.244 146.449 347.456  1.00 28.50           N
ATOM   4420  CA  GLY A 199      21.490 147.832 347.027  1.00 32.11           C
ATOM   4421  C   GLY A 199      22.676 147.903 346.080  1.00 31.29           C
ATOM   4422  O   GLY A 199      23.579 147.070 346.092  1.00 30.66           O
ATOM   4423  N   PRO A 200      22.692 148.919 345.217  1.00 33.95           N
ATOM   4424  CA  PRO A 200      23.812 149.120 344.304  1.00 35.24           C
ATOM   4425  CB  PRO A 200      23.522 150.481 343.663  1.00 36.68           C
ATOM   4426  CG  PRO A 200      22.062 150.772 343.932  1.00 35.13           C
ATOM   4427  CD  PRO A 200      21.643 149.940 345.120  1.00 34.56           C
ATOM   4428  C   PRO A 200      25.175 149.150 345.025  1.00 36.27           C
ATOM   4429  O   PRO A 200      26.160 148.757 344.419  1.00 34.26           O
ATOM   4430  N   GLU A 201      25.214 149.620 346.282  1.00 36.55           N
ATOM   4431  CA  GLU A 201      26.466 149.692 347.081  1.00 33.79           C
ATOM   4432  CB  GLU A 201      26.294 150.265 348.502  1.00 36.25           C
ATOM   4433  CG  GLU A 201      25.144 149.696 349.342  1.00 34.38           C
ATOM   4434  CD  GLU A 201      23.841 150.480 349.231  1.00 32.42           C
ATOM   4435  OE1 GLU A 201      23.358 150.682 348.080  1.00 31.00           O
ATOM   4436  OE2 GLU A 201      23.292 150.896 350.287  1.00 33.32           O
ATOM   4437  C   GLU A 201      27.058 148.297 347.163  1.00 35.37           C
ATOM   4438  O   GLU A 201      28.276 148.168 347.026  1.00 35.34           O
ATOM   4439  N   LEU A 202      26.228 147.282 347.375  1.00 33.44           N
ATOM   4440  CA  LEU A 202      26.744 145.903 347.540  1.00 35.06           C
ATOM   4441  CB  LEU A 202      25.641 145.000 348.074  1.00 36.46           C
ATOM   4442  CG  LEU A 202      24.896 145.454 349.329  1.00 35.50           C
ATOM   4443  CD1 LEU A 202      23.888 144.375 349.690  1.00 36.92           C
ATOM   4444  CD2 LEU A 202      25.834 145.709 350.504  1.00 34.93           C
ATOM   4445  C   LEU A 202      27.221 145.386 346.181  1.00 34.17           C
ATOM   4446  O   LEU A 202      28.208 144.634 346.141  1.00 40.04           O
ATOM   4447  N   LEU A 203      26.499 145.713 345.112  1.00 33.61           N
ATOM   4448  CA  LEU A 203      26.768 145.172 343.761  1.00 33.51           C
ATOM   4449  CB  LEU A 203      25.553 145.410 342.860  1.00 34.23           C
ATOM   4450  CG  LEU A 203      24.261 144.789 343.401  1.00 31.84           C
ATOM   4451  CD1 LEU A 203      23.067 145.247 342.600  1.00 31.22           C
ATOM   4452  CD2 LEU A 203      24.349 143.272 343.456  1.00 31.91           C
ATOM   4453  C   LEU A 203      28.017 145.819 343.160  1.00 33.15           C
ATOM   4454  O   LEU A 203      28.578 145.193 342.302  1.00 37.63           O
ATOM   4455  N   VAL A 204      28.384 147.045 343.534  1.00 36.99           N
ATOM   4456  CA  VAL A 204      29.635 147.692 343.019  1.00 39.42           C
ATOM   4457  CB  VAL A 204      29.454 149.184 342.670  1.00 34.25           C
ATOM   4458  CG1 VAL A 204      28.379 149.402 341.639  1.00 39.98           C
ATOM   4459  CG2 VAL A 204      29.182 150.050 343.887  1.00 36.81           C
ATOM   4460  C   VAL A 204      30.775 147.494 344.031  1.00 42.40           C
ATOM   4461  O   VAL A 204      31.853 148.094 343.821  1.00 45.15           O
ATOM   4462  N   ASP A 205      30.570 146.690 345.074  1.00 44.84           N
ATOM   4463  CA  ASP A 205      31.617 146.349 346.071  1.00 45.31           C
ATOM   4464  CB  ASP A 205      32.846 145.776 345.358  1.00 53.97           C
ATOM   4465  CG  ASP A 205      33.508 144.647 346.115  1.00 62.45           C
ATOM   4466  OD1 ASP A 205      33.629 144.760 347.358  1.00 72.09           O
ATOM   4467  OD2 ASP A 205      33.872 143.651 345.459  1.00 81.75           O
ATOM   4468  C   ASP A 205      32.015 147.585 346.884  1.00 45.70           C
ATOM   4469  O   ASP A 205      33.199 147.715 347.198  1.00 43.96           O
ATOM   4470  N   TYR A 206      31.072 148.469 347.220  1.00 41.22           N
ATOM   4471  CA  TYR A 206      31.313 149.586 348.164  1.00 37.07           C
ATOM   4472  CB  TYR A 206      30.495 150.819 347.790  1.00 39.98           C
ATOM   4473  CG  TYR A 206      30.862 152.008 348.632  1.00 40.98           C
ATOM   4474  CD1 TYR A 206      31.993 152.763 348.340  1.00 41.86           C
ATOM   4475  CE1 TYR A 206      32.369 153.829 349.141  1.00 37.04           C
ATOM   4476  CZ  TYR A 206      31.618 154.140 350.257  1.00 41.87           C
ATOM   4477  OH  TYR A 206      31.957 155.190 351.055  1.00 44.11           O
ATOM   4478  CE2 TYR A 206      30.506 153.378 350.582  1.00 42.97           C
ATOM   4479  CD2 TYR A 206      30.147 152.312 349.774  1.00 41.68           C
ATOM   4480  C   TYR A 206      31.011 149.112 349.589  1.00 38.76           C
ATOM   4481  O   TYR A 206      29.817 148.923 349.982  1.00 33.58           O
ATOM   4482  N   GLN A 207      32.070 148.969 350.383  1.00 38.46           N
ATOM   4483  CA  GLN A 207      32.028 148.291 351.695  1.00 40.03           C
ATOM   4484  CB  GLN A 207      33.400 147.705 351.977  1.00 44.06           C
ATOM   4485  CG  GLN A 207      33.776 146.663 350.955  1.00 43.58           C
ATOM   4486  CD  GLN A 207      35.022 145.968 351.430  1.00 45.96           C
ATOM   4487  OE1 GLN A 207      34.975 144.877 351.985  1.00 49.75           O
ATOM   4488  NE2 GLN A 207      36.135 146.666 351.302  1.00 51.64           N
ATOM   4489  C   GLN A 207      31.557 149.222 352.808  1.00 37.04           C
ATOM   4490  O   GLN A 207      31.051 148.719 353.813  1.00 35.11           O
ATOM   4491  N   MET A 208      31.634 150.533 352.640  1.00 38.12           N
ATOM   4492  CA  MET A 208      31.370 151.443 353.775  1.00 40.73           C
ATOM   4493  CB  MET A 208      32.252 152.688 353.703  1.00 45.05           C
ATOM   4494  CG  MET A 208      32.544 153.252 355.069  1.00 51.20           C
ATOM   4495  SD  MET A 208      33.922 154.443 355.034  1.00 53.97           S
ATOM   4496  CE  MET A 208      35.282 153.332 354.668  1.00 43.70           C
ATOM   4497  C   MET A 208      29.892 151.827 353.782  1.00 38.54           C
ATOM   4498  O   MET A 208      29.569 153.025 353.880  1.00 32.41           O
ATOM   4499  N   TYR A 209      29.005 150.839 353.762  1.00 36.14           N
ATOM   4500  CA  TYR A 209      27.546 151.103 353.714  1.00 33.96           C
ATOM   4501  CB  TYR A 209      26.879 150.079 352.790  1.00 32.43           C
ATOM   4502  CG  TYR A 209      26.952 148.664 353.261  1.00 30.07           C
ATOM   4503  CD1 TYR A 209      26.151 148.225 354.297  1.00 34.34           C
ATOM   4504  CE1 TYR A 209      26.227 146.925 354.771  1.00 30.18           C
ATOM   4505  CZ  TYR A 209      27.080 146.038 354.164  1.00 30.52           C
ATOM   4506  OH  TYR A 209      27.125 144.753 354.634  1.00 30.36           O
ATOM   4507  CE2 TYR A 209      27.926 146.471 353.151  1.00 28.08           C
ATOM   4508  CD2 TYR A 209      27.868 147.779 352.721  1.00 31.20           C
ATOM   4509  C   TYR A 209      26.965 151.188 355.138  1.00 33.64           C
ATOM   4510  O   TYR A 209      27.672 151.022 356.120  1.00 31.06           O
ATOM   4511  N   ASP A 210      25.668 151.478 355.226  1.00 36.20           N
ATOM   4512  CA  ASP A 210      24.967 151.798 356.488  1.00 35.43           C
ATOM   4513  CB  ASP A 210      25.151 153.289 356.811  1.00 34.14           C
ATOM   4514  CG  ASP A 210      24.607 154.280 355.806  1.00 36.61           C
ATOM   4515  OD1 ASP A 210      23.349 154.484 355.746  1.00 38.13           O
ATOM   4516  OD2 ASP A 210      25.437 154.859 355.088  1.00 40.59           O
ATOM   4517  C   ASP A 210      23.502 151.354 356.388  1.00 36.93           C
ATOM   4518  O   ASP A 210      23.158 150.562 355.465  1.00 34.42           O
ATOM   4519  N   TYR A 211      22.686 151.892 357.294  1.00 33.75           N
ATOM   4520  CA  TYR A 211      21.233 151.683 357.471  1.00 34.78           C
ATOM   4521  CB  TYR A 211      20.716 152.753 358.434  1.00 37.32           C
ATOM   4522  CG  TYR A 211      21.455 152.817 359.746  1.00 35.33           C
ATOM   4523  CD1 TYR A 211      21.558 151.707 360.565  1.00 31.32           C
ATOM   4524  CE1 TYR A 211      22.196 151.780 361.799  1.00 34.55           C
ATOM   4525  CZ  TYR A 211      22.756 152.979 362.225  1.00 36.09           C
ATOM   4526  OH  TYR A 211      23.410 153.070 363.431  1.00 37.95           O
ATOM   4527  CE2 TYR A 211      22.681 154.092 361.409  1.00 34.00           C
ATOM   4528  CD2 TYR A 211      22.019 154.012 360.193  1.00 35.78           C
ATOM   4529  C   TYR A 211      20.475 151.833 356.150  1.00 35.26           C
ATOM   4530  O   TYR A 211      19.424 151.197 355.976  1.00 29.66           O
ATOM   4531  N   SER A 212      20.960 152.736 355.294  1.00 32.87           N
ATOM   4532  CA  SER A 212      20.344 153.153 354.019  1.00 31.16           C
ATOM   4533  CB  SER A 212      21.145 154.271 353.362  1.00 36.63           C
ATOM   4534  OG  SER A 212      22.517 153.892 353.161  1.00 35.18           O
ATOM   4535  C   SER A 212      20.207 151.930 353.100  1.00 29.61           C
ATOM   4536  O   SER A 212      19.355 151.967 352.195  1.00 26.77           O
ATOM   4537  N   LEU A 213      21.004 150.886 353.329  1.00 28.74           N
ATOM   4538  CA  LEU A 213      20.892 149.609 352.595  1.00 28.95           C
ATOM   4539  CB  LEU A 213      21.937 148.641 353.136  1.00 31.44           C
ATOM   4540  CG  LEU A 213      21.782 147.206 352.639  1.00 32.02           C
ATOM   4541  CD1 LEU A 213      21.960 147.131 351.136  1.00 36.82           C
ATOM   4542  CD2 LEU A 213      22.745 146.275 353.345  1.00 35.45           C
ATOM   4543  C   LEU A 213      19.478 149.029 352.784  1.00 32.33           C
ATOM   4544  O   LEU A 213      18.915 148.494 351.806  1.00 33.16           O
ATOM   4545  N   ASP A 214      18.945 149.107 354.006  1.00 29.49           N
ATOM   4546  CA  ASP A 214      17.596 148.598 354.375  1.00 31.23           C
ATOM   4547  CB  ASP A 214      17.387 148.600 355.886  1.00 30.08           C
ATOM   4548  CG  ASP A 214      18.242 147.591 356.638  1.00 33.23           C
ATOM   4549  OD1 ASP A 214      18.701 146.595 356.017  1.00 29.12           O
ATOM   4550  OD2 ASP A 214      18.443 147.797 357.841  1.00 31.16           O
ATOM   4551  C   ASP A 214      16.530 149.388 353.612  1.00 31.69           C
ATOM   4552  O   ASP A 214      15.519 148.786 353.224  1.00 30.51           O
ATOM   4553  N   MET A 215      16.771 150.666 353.343  1.00 30.53           N
ATOM   4554  CA  MET A 215      15.784 151.539 352.658  1.00 32.43           C
ATOM   4555  CB  MET A 215      16.091 153.028 352.901  1.00 33.22           C
ATOM   4556  CG  MET A 215      16.100 153.370 354.412  1.00 36.30           C
ATOM   4557  SD  MET A 215      14.579 152.905 355.286  1.00 36.12           S
ATOM   4558  CE  MET A 215      13.423 153.970 354.443  1.00 36.83           C
ATOM   4559  C   MET A 215      15.736 151.202 351.156  1.00 29.07           C
ATOM   4560  O   MET A 215      14.683 151.277 350.598  1.00 27.72           O
ATOM   4561  N   TRP A 216      16.841 150.786 350.535  1.00 33.52           N
ATOM   4562  CA  TRP A 216      16.840 150.254 349.148  1.00 29.32           C
ATOM   4563  CB  TRP A 216      18.260 149.937 348.641  1.00 28.06           C
ATOM   4564  CG  TRP A 216      18.226 149.342 347.266  1.00 28.71           C
ATOM   4565  CD1 TRP A 216      18.114 148.015 346.969  1.00 27.33           C
ATOM   4566  NE1 TRP A 216      18.028 147.845 345.626  1.00 29.47           N
ATOM   4567  CE2 TRP A 216      18.098 149.061 345.009  1.00 27.45           C
ATOM   4568  CD2 TRP A 216      18.182 150.042 346.021  1.00 27.30           C
ATOM   4569  CE3 TRP A 216      18.226 151.394 345.648  1.00 27.65           C
ATOM   4570  CZ3 TRP A 216      18.234 151.717 344.312  1.00 27.10           C
ATOM   4571  CH2 TRP A 216      18.115 150.723 343.325  1.00 32.22           C
ATOM   4572  CZ2 TRP A 216      18.078 149.381 343.658  1.00 27.95           C
ATOM   4573  C   TRP A 216      15.949 148.993 349.110  1.00 27.11           C
ATOM   4574  O   TRP A 216      15.042 148.908 348.239  1.00 27.89           O
ATOM   4575  N   SER A 217      16.233 148.025 349.958  1.00 27.18           N
ATOM   4576  CA  SER A 217      15.476 146.744 350.043  1.00 28.76           C
ATOM   4577  CB  SER A 217      16.001 145.914 351.168  1.00 30.57           C
ATOM   4578  OG  SER A 217      17.379 145.629 350.971  1.00 31.23           O
ATOM   4579  C   SER A 217      13.976 147.030 350.193  1.00 32.31           C
ATOM   4580  O   SER A 217      13.151 146.436 349.457  1.00 27.88           O
ATOM   4581  N   LEU A 218      13.620 147.950 351.096  1.00 34.04           N
ATOM   4582  CA  LEU A 218      12.216 148.372 351.296  1.00 33.07           C
ATOM   4583  CB  LEU A 218      12.153 149.341 352.475  1.00 34.91           C
ATOM   4584  CG  LEU A 218      10.743 149.768 352.870  1.00 40.20           C
ATOM   4585  CD1 LEU A 218       9.919 148.562 353.252  1.00 38.46           C
ATOM   4586  CD2 LEU A 218      10.773 150.782 354.005  1.00 44.91           C
ATOM   4587  C   LEU A 218      11.599 148.949 350.007  1.00 29.17           C
ATOM   4588  O   LEU A 218      10.463 148.605 349.704  1.00 29.71           O
ATOM   4589  N   GLY A 219      12.291 149.846 349.319  1.00 28.85           N
ATOM   4590  CA  GLY A 219      11.973 150.352 347.971  1.00 29.23           C
ATOM   4591  C   GLY A 219      11.697 149.231 346.973  1.00 31.45           C
ATOM   4592  O   GLY A 219      10.702 149.358 346.268  1.00 32.11           O
ATOM   4593  N   CYS A 220      12.512 148.166 346.932  1.00 29.66           N
ATOM   4594  CA  CYS A 220      12.307 146.993 346.031  1.00 32.28           C
ATOM   4595  CB  CYS A 220      13.466 146.004 346.117  1.00 30.08           C
ATOM   4596  SG  CYS A 220      15.051 146.692 345.571  1.00 30.14           S
ATOM   4597  C   CYS A 220      10.986 146.295 346.384  1.00 30.65           C
ATOM   4598  O   CYS A 220      10.252 145.850 345.464  1.00 31.90           O
ATOM   4599  N   MET A 221      10.676 146.194 347.667  1.00 32.36           N
ATOM   4600  CA  MET A 221       9.425 145.536 348.134  1.00 35.47           C
ATOM   4601  CB  MET A 221       9.408 145.354 349.650  1.00 33.74           C
ATOM   4602  CG  MET A 221      10.409 144.342 350.126  1.00 38.34           C
ATOM   4603  SD  MET A 221      10.307 144.142 351.904  1.00 43.04           S
ATOM   4604  CE  MET A 221       8.842 143.144 352.081  1.00 49.41           C
ATOM   4605  C   MET A 221       8.219 146.396 347.721  1.00 33.87           C
ATOM   4606  O   MET A 221       7.229 145.842 347.201  1.00 30.08           O
ATOM   4607  N   LEU A 222       8.307 147.707 347.921  1.00 32.05           N
ATOM   4608  CA  LEU A 222       7.208 148.626 347.565  1.00 31.96           C
ATOM   4609  CB  LEU A 222       7.498 150.034 348.078  1.00 33.65           C
ATOM   4610  CG  LEU A 222       6.436 151.065 347.702  1.00 39.74           C
ATOM   4611  CD1 LEU A 222       5.161 150.809 348.478  1.00 43.73           C
ATOM   4612  CD2 LEU A 222       6.912 152.481 347.938  1.00 39.02           C
ATOM   4613  C   LEU A 222       6.977 148.576 346.049  1.00 34.15           C
ATOM   4614  O   LEU A 222       5.803 148.421 345.643  1.00 32.68           O
ATOM   4615  N   ALA A 223       8.022 148.635 345.222  1.00 32.42           N
ATOM   4616  CA  ALA A 223       7.863 148.577 343.755  1.00 31.37           C
ATOM   4617  CB  ALA A 223       9.190 148.734 343.058  1.00 32.79           C
ATOM   4618  C   ALA A 223       7.173 147.261 343.352  1.00 33.36           C
ATOM   4619  O   ALA A 223       6.282 147.277 342.487  1.00 31.11           O
ATOM   4620  N   SER A 224       7.579 146.139 343.924  1.00 32.22           N
ATOM   4621  CA  SER A 224       7.028 144.811 343.549  1.00 35.49           C
ATOM   4622  CB  SER A 224       7.738 143.681 344.220  1.00 31.00           C
ATOM   4623  OG  SER A 224       7.450 143.702 345.605  1.00 41.67           O
ATOM   4624  C   SER A 224       5.538 144.791 343.869  1.00 35.01           C
ATOM   4625  O   SER A 224       4.775 144.278 343.080  1.00 36.19           O
ATOM   4626  N   MET A 225       5.138 145.379 344.982  1.00 35.31           N
ATOM   4627  CA  MET A 225       3.725 145.338 345.414  1.00 38.38           C
ATOM   4628  CB  MET A 225       3.578 145.629 346.904  1.00 41.37           C
ATOM   4629  CG  MET A 225       3.829 144.380 347.725  1.00 51.90           C
ATOM   4630  SD  MET A 225       2.561 143.079 347.521  1.00 67.82           S
ATOM   4631  CE  MET A 225       1.095 144.110 347.516  1.00 54.94           C
ATOM   4632  C   MET A 225       2.884 146.332 344.619  1.00 38.55           C
ATOM   4633  O   MET A 225       1.847 145.893 344.143  1.00 40.49           O
ATOM   4634  N   ILE A 226       3.266 147.614 344.509  1.00 34.68           N
ATOM   4635  CA  ILE A 226       2.407 148.577 343.756  1.00 36.15           C
ATOM   4636  CB  ILE A 226       2.770 150.040 344.055  1.00 36.40           C
ATOM   4637  CG1 ILE A 226       4.108 150.466 343.455  1.00 37.58           C
ATOM   4638  CG2 ILE A 226       2.683 150.322 345.545  1.00 36.27           C
ATOM   4639  CD1 ILE A 226       4.405 151.953 343.683  1.00 37.05           C
ATOM   4640  C   ILE A 226       2.393 148.265 342.245  1.00 35.99           C
ATOM   4641  O   ILE A 226       1.357 148.557 341.615  1.00 37.20           O
ATOM   4642  N   PHE A 227       3.460 147.707 341.652  1.00 32.32           N
ATOM   4643  CA  PHE A 227       3.491 147.420 340.198  1.00 33.02           C
ATOM   4644  CB  PHE A 227       4.844 147.772 339.586  1.00 33.92           C
ATOM   4645  CG  PHE A 227       5.215 149.235 339.697  1.00 36.36           C
ATOM   4646  CD1 PHE A 227       4.278 150.235 339.433  1.00 39.52           C
ATOM   4647  CE1 PHE A 227       4.614 151.578 339.509  1.00 38.64           C
ATOM   4648  CZ  PHE A 227       5.876 151.942 339.909  1.00 35.97           C
ATOM   4649  CD2 PHE A 227       6.494 149.616 340.054  1.00 33.93           C
ATOM   4650  CE2 PHE A 227       6.816 150.963 340.170  1.00 40.48           C
ATOM   4651  C   PHE A 227       3.085 145.962 339.909  1.00 35.78           C
ATOM   4652  O   PHE A 227       2.940 145.643 338.742  1.00 34.74           O
ATOM   4653  N   ARG A 228       2.885 145.134 340.932  1.00 36.73           N
ATOM   4654  CA  ARG A 228       2.610 143.674 340.800  1.00 44.02           C
ATOM   4655  CB  ARG A 228       1.162 143.433 340.346  1.00 49.64           C
ATOM   4656  CG  ARG A 228       0.148 143.878 341.390  1.00 54.97           C
ATOM   4657  CD  ARG A 228      -1.293 143.599 341.019  1.00 69.38           C
ATOM   4658  NE  ARG A 228      -1.595 142.185 341.169  1.00 80.67           N
ATOM   4659  CZ  ARG A 228      -2.623 141.553 340.616  1.00 93.40           C
ATOM   4660  NH1 ARG A 228      -3.490 142.210 339.860  1.00 96.20           N
ATOM   4661  NH2 ARG A 228      -2.783 140.256 340.827  1.00101.05           N
ATOM   4662  C   ARG A 228       3.640 143.053 339.861  1.00 40.46           C
ATOM   4663  O   ARG A 228       3.298 142.538 338.824  1.00 44.10           O
ATOM   4664  N   LYS A 229       4.896 143.125 340.239  1.00 40.09           N
ATOM   4665  CA  LYS A 229       6.009 142.522 339.493  1.00 39.44           C
ATOM   4666  CB  LYS A 229       6.512 143.567 338.495  1.00 43.47           C
ATOM   4667  CG  LYS A 229       7.665 143.116 337.615  1.00 47.64           C
ATOM   4668  CD  LYS A 229       8.403 144.277 336.986  1.00 55.61           C
ATOM   4669  CE  LYS A 229       9.409 143.848 335.935  1.00 57.10           C
ATOM   4670  NZ  LYS A 229      10.393 142.870 336.472  1.00 62.21           N
ATOM   4671  C   LYS A 229       7.007 142.073 340.555  1.00 41.07           C
ATOM   4672  O   LYS A 229       7.629 142.975 341.173  1.00 36.61           O
ATOM   4673  N   GLU A 230       7.085 140.764 340.805  1.00 37.92           N
ATOM   4674  CA  GLU A 230       7.895 140.151 341.892  1.00 47.12           C
ATOM   4675  CB  GLU A 230       7.005 139.445 342.933  1.00 51.36           C
ATOM   4676  CG  GLU A 230       7.756 138.532 343.915  1.00 65.05           C
ATOM   4677  CD  GLU A 230       8.252 139.134 345.232  1.00 79.54           C
ATOM   4678  OE1 GLU A 230       7.423 139.772 345.935  1.00 84.70           O
ATOM   4679  OE2 GLU A 230       9.471 138.941 345.584  1.00 71.04           O
ATOM   4680  C   GLU A 230       8.907 139.208 341.246  1.00 47.31           C
ATOM   4681  O   GLU A 230       8.533 138.360 340.454  1.00 44.78           O
ATOM   4682  N   PRO A 231      10.229 139.378 341.477  1.00 44.94           N
ATOM   4683  CA  PRO A 231      10.776 140.610 342.047  1.00 39.29           C
ATOM   4684  CB  PRO A 231      12.245 140.273 342.253  1.00 39.20           C
ATOM   4685  CG  PRO A 231      12.517 139.289 341.161  1.00 41.86           C
ATOM   4686  CD  PRO A 231      11.282 138.404 341.146  1.00 41.81           C
ATOM   4687  C   PRO A 231      10.736 141.754 341.040  1.00 38.52           C
ATOM   4688  O   PRO A 231      10.629 141.506 339.859  1.00 34.78           O
ATOM   4689  N   PHE A 232      10.954 142.977 341.506  1.00 35.24           N
ATOM   4690  CA  PHE A 232      10.981 144.146 340.607  1.00 33.84           C
ATOM   4691  CB  PHE A 232      10.767 145.424 341.398  1.00 32.71           C
ATOM   4692  CG  PHE A 232      10.614 146.610 340.506  1.00 34.83           C
ATOM   4693  CD1 PHE A 232       9.432 146.813 339.810  1.00 36.16           C
ATOM   4694  CE1 PHE A 232       9.289 147.907 338.980  1.00 35.01           C
ATOM   4695  CZ  PHE A 232      10.305 148.830 338.884  1.00 32.34           C
ATOM   4696  CD2 PHE A 232      11.633 147.528 340.380  1.00 34.88           C
ATOM   4697  CE2 PHE A 232      11.481 148.628 339.552  1.00 33.74           C
ATOM   4698  C   PHE A 232      12.262 144.143 339.781  1.00 31.45           C
ATOM   4699  O   PHE A 232      12.193 144.388 338.553  1.00 32.85           O
ATOM   4700  N   PHE A 233      13.405 143.970 340.433  1.00 29.64           N
ATOM   4701  CA  PHE A 233      14.714 143.936 339.749  1.00 31.90           C
ATOM   4702  CB  PHE A 233      15.762 144.777 340.483  1.00 32.66           C
ATOM   4703  CG  PHE A 233      15.461 146.249 340.551  1.00 31.82           C
ATOM   4704  CD1 PHE A 233      15.340 147.002 339.394  1.00 29.24           C
ATOM   4705  CE1 PHE A 233      15.101 148.374 339.462  1.00 29.71           C
ATOM   4706  CZ  PHE A 233      15.012 149.001 340.683  1.00 28.15           C
ATOM   4707  CD2 PHE A 233      15.360 146.891 341.786  1.00 31.99           C
ATOM   4708  CE2 PHE A 233      15.125 148.263 341.842  1.00 30.83           C
ATOM   4709  C   PHE A 233      15.147 142.478 339.752  1.00 30.91           C
ATOM   4710  O   PHE A 233      15.589 141.990 340.801  1.00 29.94           O
ATOM   4711  N   HIS A 234      14.982 141.809 338.624  1.00 32.44           N
ATOM   4712  CA  HIS A 234      15.118 140.337 338.536  1.00 35.29           C
ATOM   4713  CB  HIS A 234      13.944 139.731 337.774  1.00 41.74           C
ATOM   4714  CG  HIS A 234      13.883 138.249 337.945  1.00 51.41           C
ATOM   4715  ND1 HIS A 234      12.709 137.546 337.909  1.00 57.02           N
ATOM   4716  CE1 HIS A 234      12.958 136.267 338.105  1.00 56.58           C
ATOM   4717  NE2 HIS A 234      14.256 136.109 338.240  1.00 58.00           N
ATOM   4718  CD2 HIS A 234      14.853 137.335 338.160  1.00 55.33           C
ATOM   4719  C   HIS A 234      16.451 139.985 337.892  1.00 34.06           C
ATOM   4720  O   HIS A 234      16.459 139.650 336.710  1.00 35.12           O
ATOM   4721  N   GLY A 235      17.535 140.085 338.643  1.00 31.85           N
ATOM   4722  CA  GLY A 235      18.872 139.722 338.156  1.00 34.87           C
ATOM   4723  C   GLY A 235      18.982 138.211 338.183  1.00 35.23           C
ATOM   4724  O   GLY A 235      18.313 137.636 339.017  1.00 31.60           O
ATOM   4725  N   HIS A 236      19.766 137.616 337.286  1.00 37.50           N
ATOM   4726  CA  HIS A 236      20.040 136.147 337.234  1.00 39.98           C
ATOM   4727  CB  HIS A 236      20.103 135.636 335.788  1.00 36.68           C
ATOM   4728  CG  HIS A 236      18.795 135.603 335.077  1.00 34.82           C
ATOM   4729  ND1 HIS A 236      17.602 135.752 335.728  1.00 44.19           N
ATOM   4730  CE1 HIS A 236      16.608 135.660 334.868  1.00 41.63           C
ATOM   4731  NE2 HIS A 236      17.125 135.431 333.667  1.00 37.15           N
ATOM   4732  CD2 HIS A 236      18.484 135.403 333.786  1.00 34.27           C
ATOM   4733  C   HIS A 236      21.358 135.849 337.940  1.00 36.60           C
ATOM   4734  O   HIS A 236      21.706 134.685 338.018  1.00 48.28           O
ATOM   4735  N   ASP A 237      22.095 136.891 338.324  1.00 37.01           N
ATOM   4736  CA  ASP A 237      23.352 136.835 339.114  1.00 38.67           C
ATOM   4737  CB  ASP A 237      24.505 136.309 338.248  1.00 47.22           C
ATOM   4738  CG  ASP A 237      24.752 137.150 337.004  1.00 52.27           C
ATOM   4739  OD1 ASP A 237      25.346 138.244 337.137  1.00 44.27           O
ATOM   4740  OD2 ASP A 237      24.280 136.736 335.918  1.00 64.33           O
ATOM   4741  C   ASP A 237      23.617 138.244 339.663  1.00 35.73           C
ATOM   4742  O   ASP A 237      22.876 139.171 339.290  1.00 37.12           O
ATOM   4743  N   ASN A 238      24.662 138.416 340.470  1.00 36.85           N
ATOM   4744  CA  ASN A 238      24.976 139.689 341.161  1.00 37.66           C
ATOM   4745  CB  ASN A 238      26.050 139.513 342.230  1.00 41.65           C
ATOM   4746  CG  ASN A 238      25.519 138.793 343.447  1.00 45.60           C
ATOM   4747  OD1 ASN A 238      24.324 138.531 343.567  1.00 46.18           O
ATOM   4748  ND2 ASN A 238      26.412 138.453 344.352  1.00 53.04           N
ATOM   4749  C   ASN A 238      25.336 140.790 340.160  1.00 40.16           C
ATOM   4750  O   ASN A 238      24.968 141.945 340.420  1.00 41.09           O
ATOM   4751  N   TYR A 239      26.030 140.475 339.069  1.00 39.39           N
ATOM   4752  CA  TYR A 239      26.441 141.493 338.070  1.00 40.63           C
ATOM   4753  CB  TYR A 239      27.546 140.924 337.186  1.00 45.91           C
ATOM   4754  CG  TYR A 239      28.776 140.580 337.982  1.00 51.53           C
ATOM   4755  CD1 TYR A 239      29.606 141.583 338.459  1.00 57.97           C
ATOM   4756  CE1 TYR A 239      30.732 141.288 339.211  1.00 66.25           C
ATOM   4757  CZ  TYR A 239      31.031 139.967 339.505  1.00 67.55           C
ATOM   4758  OH  TYR A 239      32.145 139.680 340.244  1.00 76.15           O
ATOM   4759  CE2 TYR A 239      30.206 138.951 339.049  1.00 56.97           C
ATOM   4760  CD2 TYR A 239      29.092 139.265 338.286  1.00 55.40           C
ATOM   4761  C   TYR A 239      25.215 141.952 337.277  1.00 37.00           C
ATOM   4762  O   TYR A 239      24.938 143.138 337.138  1.00 34.16           O
ATOM   4763  N   ASP A 240      24.467 140.987 336.796  1.00 33.51           N
ATOM   4764  CA  ASP A 240      23.187 141.198 336.100  1.00 33.71           C
ATOM   4765  CB  ASP A 240      22.590 139.859 335.686  1.00 32.63           C
ATOM   4766  CG  ASP A 240      21.424 140.042 334.757  1.00 31.66           C
ATOM   4767  OD1 ASP A 240      21.590 140.770 333.785  1.00 33.84           O
ATOM   4768  OD2 ASP A 240      20.356 139.487 335.043  1.00 35.27           O
ATOM   4769  C   ASP A 240      22.225 141.986 336.994  1.00 28.86           C
ATOM   4770  O   ASP A 240      21.408 142.782 336.430  1.00 32.38           O
ATOM   4771  N   GLN A 241      22.292 141.808 338.314  1.00 28.93           N
ATOM   4772  CA  GLN A 241      21.357 142.497 339.228  1.00 28.22           C
ATOM   4773  CB  GLN A 241      21.564 142.086 340.683  1.00 28.35           C
ATOM   4774  CG  GLN A 241      20.584 142.740 341.623  1.00 27.03           C
ATOM   4775  CD  GLN A 241      19.168 142.301 341.365  1.00 30.76           C
ATOM   4776  OE1 GLN A 241      18.920 141.202 340.873  1.00 31.36           O
ATOM   4777  NE2 GLN A 241      18.221 143.166 341.695  1.00 30.89           N
ATOM   4778  C   GLN A 241      21.567 144.004 339.036  1.00 27.88           C
ATOM   4779  O   GLN A 241      20.585 144.685 338.892  1.00 28.21           O
ATOM   4780  N   LEU A 242      22.808 144.473 338.929  1.00 28.13           N
ATOM   4781  CA  LEU A 242      23.075 145.922 338.665  1.00 29.22           C
ATOM   4782  CB  LEU A 242      24.568 146.236 338.823  1.00 30.14           C
ATOM   4783  CG  LEU A 242      24.864 147.740 338.753  1.00 31.97           C
ATOM   4784  CD1 LEU A 242      24.101 148.475 339.848  1.00 34.07           C
ATOM   4785  CD2 LEU A 242      26.343 148.031 338.847  1.00 33.02           C
ATOM   4786  C   LEU A 242      22.547 146.347 337.284  1.00 28.22           C
ATOM   4787  O   LEU A 242      21.943 147.449 337.170  1.00 34.26           O
ATOM   4788  N   VAL A 243      22.737 145.541 336.245  1.00 29.84           N
ATOM   4789  CA  VAL A 243      22.170 145.825 334.885  1.00 30.56           C
ATOM   4790  CB  VAL A 243      22.602 144.739 333.882  1.00 35.03           C
ATOM   4791  CG1 VAL A 243      22.088 144.971 332.463  1.00 35.71           C
ATOM   4792  CG2 VAL A 243      24.110 144.564 333.892  1.00 36.32           C
ATOM   4793  C   VAL A 243      20.641 145.988 334.990  1.00 31.29           C
ATOM   4794  O   VAL A 243      20.104 146.989 334.453  1.00 30.01           O
ATOM   4795  N   ARG A 244      19.945 145.124 335.743  1.00 29.90           N
ATOM   4796  CA  ARG A 244      18.476 145.253 335.886  1.00 31.00           C
ATOM   4797  CB  ARG A 244      17.913 144.116 336.723  1.00 35.13           C
ATOM   4798  CG  ARG A 244      18.188 142.766 336.091  1.00 41.27           C
ATOM   4799  CD  ARG A 244      17.122 142.613 335.047  1.00 42.75           C
ATOM   4800  NE  ARG A 244      17.625 142.339 333.745  1.00 52.75           N
ATOM   4801  CZ  ARG A 244      16.842 142.206 332.677  1.00 52.90           C
ATOM   4802  NH1 ARG A 244      15.528 142.335 332.790  1.00 53.07           N
ATOM   4803  NH2 ARG A 244      17.379 141.952 331.505  1.00 49.03           N
ATOM   4804  C   ARG A 244      18.123 146.578 336.552  1.00 30.59           C
ATOM   4805  O   ARG A 244      17.157 147.232 336.155  1.00 33.16           O
ATOM   4806  N   ILE A 245      18.903 146.991 337.532  1.00 29.24           N
ATOM   4807  CA  ILE A 245      18.661 148.321 338.147  1.00 32.25           C
ATOM   4808  CB  ILE A 245      19.499 148.451 339.428  1.00 30.58           C
ATOM   4809  CG1 ILE A 245      18.961 147.465 340.464  1.00 29.96           C
ATOM   4810  CG2 ILE A 245      19.551 149.891 339.919  1.00 30.90           C
ATOM   4811  CD1 ILE A 245      19.947 147.155 341.567  1.00 30.13           C
ATOM   4812  C   ILE A 245      18.932 149.412 337.106  1.00 30.82           C
ATOM   4813  O   ILE A 245      18.142 150.353 337.040  1.00 32.67           O
ATOM   4814  N   ALA A 246      20.030 149.327 336.358  1.00 33.09           N
ATOM   4815  CA  ALA A 246      20.412 150.394 335.405  1.00 35.92           C
ATOM   4816  CB  ALA A 246      21.839 150.235 334.962  1.00 33.48           C
ATOM   4817  C   ALA A 246      19.402 150.457 334.244  1.00 37.90           C
ATOM   4818  O   ALA A 246      19.209 151.556 333.677  1.00 36.17           O
ATOM   4819  N   LYS A 247      18.679 149.378 333.951  1.00 36.25           N
ATOM   4820  CA  LYS A 247      17.624 149.416 332.895  1.00 39.16           C
ATOM   4821  CB  LYS A 247      17.108 148.016 332.549  1.00 37.28           C
ATOM   4822  CG  LYS A 247      18.014 147.301 331.571  1.00 41.35           C
ATOM   4823  CD  LYS A 247      17.989 145.796 331.656  1.00 51.33           C
ATOM   4824  CE  LYS A 247      19.023 145.158 330.744  1.00 57.42           C
ATOM   4825  NZ  LYS A 247      18.671 145.296 329.310  1.00 64.06           N
ATOM   4826  C   LYS A 247      16.457 150.301 333.339  1.00 36.31           C
ATOM   4827  O   LYS A 247      15.650 150.648 332.474  1.00 38.66           O
ATOM   4828  N   VAL A 248      16.369 150.628 334.628  1.00 33.59           N
ATOM   4829  CA  VAL A 248      15.295 151.462 335.237  1.00 33.23           C
ATOM   4830  CB  VAL A 248      14.649 150.784 336.459  1.00 34.44           C
ATOM   4831  CG1 VAL A 248      13.522 151.648 337.044  1.00 33.74           C
ATOM   4832  CG2 VAL A 248      14.138 149.382 336.129  1.00 33.85           C
ATOM   4833  C   VAL A 248      15.878 152.833 335.613  1.00 37.89           C
ATOM   4834  O   VAL A 248      15.344 153.831 335.107  1.00 35.79           O
ATOM   4835  N   LEU A 249      16.873 152.898 336.507  1.00 35.96           N
ATOM   4836  CA  LEU A 249      17.407 154.202 337.004  1.00 38.28           C
ATOM   4837  CB  LEU A 249      18.163 154.026 338.317  1.00 34.83           C
ATOM   4838  CG  LEU A 249      17.390 153.459 339.498  1.00 39.13           C
ATOM   4839  CD1 LEU A 249      18.230 153.539 340.761  1.00 36.39           C
ATOM   4840  CD2 LEU A 249      16.079 154.170 339.661  1.00 43.18           C
ATOM   4841  C   LEU A 249      18.326 154.859 335.958  1.00 36.57           C
ATOM   4842  O   LEU A 249      18.632 156.039 336.135  1.00 40.61           O
ATOM   4843  N   GLY A 250      18.804 154.114 334.966  1.00 32.86           N
ATOM   4844  CA  GLY A 250      19.696 154.614 333.901  1.00 34.83           C
ATOM   4845  C   GLY A 250      21.161 154.589 334.305  1.00 31.63           C
ATOM   4846  O   GLY A 250      21.485 154.523 335.510  1.00 34.72           O
ATOM   4847  N   THR A 251      22.044 154.655 333.327  1.00 36.38           N
ATOM   4848  CA  THR A 251      23.503 154.493 333.532  1.00 37.07           C
ATOM   4849  CB  THR A 251      24.170 153.813 332.330  1.00 36.38           C
ATOM   4850  OG1 THR A 251      23.696 154.384 331.113  1.00 35.69           O
ATOM   4851  CG2 THR A 251      23.911 152.327 332.307  1.00 39.02           C
ATOM   4852  C   THR A 251      24.136 155.844 333.879  1.00 37.48           C
ATOM   4853  O   THR A 251      25.187 155.803 334.524  1.00 36.35           O
ATOM   4854  N   GLU A 252      23.541 156.976 333.477  1.00 37.07           N
ATOM   4855  CA  GLU A 252      24.064 158.335 333.806  1.00 44.11           C
ATOM   4856  CB  GLU A 252      23.149 159.470 333.323  1.00 50.36           C
ATOM   4857  CG  GLU A 252      23.289 159.836 331.856  1.00 62.79           C
ATOM   4858  CD  GLU A 252      22.592 161.143 331.473  1.00 74.24           C
ATOM   4859  OE1 GLU A 252      21.686 161.588 332.223  1.00 77.08           O
ATOM   4860  OE2 GLU A 252      22.959 161.725 330.427  1.00 77.63           O
ATOM   4861  C   GLU A 252      24.201 158.474 335.336  1.00 37.41           C
ATOM   4862  O   GLU A 252      25.309 158.727 335.819  1.00 43.02           O
ATOM   4863  N   ASP A 253      23.109 158.307 336.082  1.00 41.18           N
ATOM   4864  CA  ASP A 253      23.139 158.395 337.567  1.00 39.81           C
ATOM   4865  CB  ASP A 253      21.733 158.412 338.164  1.00 39.50           C
ATOM   4866  CG  ASP A 253      20.887 159.609 337.748  1.00 44.69           C
ATOM   4867  OD1 ASP A 253      21.459 160.599 337.276  1.00 51.29           O
ATOM   4868  OD2 ASP A 253      19.655 159.527 337.857  1.00 45.02           O
ATOM   4869  C   ASP A 253      24.058 157.303 338.151  1.00 37.27           C
ATOM   4870  O   ASP A 253      24.612 157.555 339.237  1.00 35.93           O
ATOM   4871  N   LEU A 254      24.240 156.151 337.491  1.00 35.37           N
ATOM   4872  CA  LEU A 254      25.146 155.091 338.020  1.00 35.00           C
ATOM   4873  CB  LEU A 254      25.016 153.796 337.211  1.00 36.22           C
ATOM   4874  CG  LEU A 254      26.048 152.710 337.549  1.00 37.51           C
ATOM   4875  CD1 LEU A 254      26.032 152.384 339.032  1.00 40.34           C
ATOM   4876  CD2 LEU A 254      25.783 151.454 336.763  1.00 43.49           C
ATOM   4877  C   LEU A 254      26.589 155.622 337.997  1.00 40.14           C
ATOM   4878  O   LEU A 254      27.305 155.481 338.999  1.00 37.65           O
ATOM   4879  N   TYR A 255      27.021 156.219 336.881  1.00 44.10           N
ATOM   4880  CA  TYR A 255      28.399 156.768 336.741  1.00 46.96           C
ATOM   4881  CB  TYR A 255      28.710 157.086 335.273  1.00 49.02           C
ATOM   4882  CG  TYR A 255      29.090 155.857 334.492  1.00 46.37           C
ATOM   4883  CD1 TYR A 255      30.280 155.188 334.745  1.00 56.97           C
ATOM   4884  CE1 TYR A 255      30.625 154.033 334.055  1.00 57.02           C
ATOM   4885  CZ  TYR A 255      29.774 153.543 333.077  1.00 60.91           C
ATOM   4886  OH  TYR A 255      30.097 152.416 332.371  1.00 71.85           O
ATOM   4887  CE2 TYR A 255      28.585 154.200 332.810  1.00 55.01           C
ATOM   4888  CD2 TYR A 255      28.249 155.336 333.527  1.00 51.54           C
ATOM   4889  C   TYR A 255      28.589 157.918 337.737  1.00 42.05           C
ATOM   4890  O   TYR A 255      29.613 157.920 338.449  1.00 43.53           O
ATOM   4891  N   ASP A 256      27.582 158.773 337.906  1.00 41.66           N
ATOM   4892  CA  ASP A 256      27.593 159.852 338.936  1.00 45.44           C
ATOM   4893  CB  ASP A 256      26.285 160.654 338.964  1.00 50.10           C
ATOM   4894  CG  ASP A 256      26.260 161.815 337.988  1.00 55.00           C
ATOM   4895  OD1 ASP A 256      27.281 162.042 337.328  1.00 69.10           O
ATOM   4896  OD2 ASP A 256      25.218 162.475 337.880  1.00 68.72           O
ATOM   4897  C   ASP A 256      27.833 159.270 340.329  1.00 45.09           C
ATOM   4898  O   ASP A 256      28.590 159.877 341.109  1.00 42.53           O
ATOM   4899  N   TYR A 257      27.168 158.166 340.663  1.00 39.35           N
ATOM   4900  CA  TYR A 257      27.265 157.547 342.004  1.00 37.83           C
ATOM   4901  CB  TYR A 257      26.269 156.387 342.134  1.00 36.80           C
ATOM   4902  CG  TYR A 257      26.408 155.541 343.373  1.00 36.53           C
ATOM   4903  CD1 TYR A 257      26.348 156.106 344.634  1.00 35.48           C
ATOM   4904  CE1 TYR A 257      26.437 155.332 345.774  1.00 35.45           C
ATOM   4905  CZ  TYR A 257      26.597 153.963 345.674  1.00 40.94           C
ATOM   4906  OH  TYR A 257      26.669 153.195 346.810  1.00 44.32           O
ATOM   4907  CE2 TYR A 257      26.692 153.381 344.420  1.00 37.81           C
ATOM   4908  CD2 TYR A 257      26.595 154.168 343.286  1.00 38.49           C
ATOM   4909  C   TYR A 257      28.703 157.071 342.197  1.00 37.10           C
ATOM   4910  O   TYR A 257      29.332 157.452 343.172  1.00 37.86           O
ATOM   4911  N   ILE A 258      29.218 156.278 341.267  1.00 35.63           N
ATOM   4912  CA  ILE A 258      30.560 155.666 341.454  1.00 45.41           C
ATOM   4913  CB  ILE A 258      30.809 154.479 340.502  1.00 51.00           C
ATOM   4914  CG1 ILE A 258      30.954 154.879 339.042  1.00 54.21           C
ATOM   4915  CG2 ILE A 258      29.757 153.379 340.666  1.00 52.51           C
ATOM   4916  CD1 ILE A 258      32.083 154.151 338.370  1.00 52.55           C
ATOM   4917  C   ILE A 258      31.640 156.767 341.385  1.00 50.22           C
ATOM   4918  O   ILE A 258      32.650 156.649 342.114  1.00 43.38           O
ATOM   4919  N   ASP A 259      31.419 157.840 340.623  1.00 48.19           N
ATOM   4920  CA  ASP A 259      32.392 158.959 340.577  1.00 50.19           C
ATOM   4921  CB  ASP A 259      32.094 159.958 339.464  1.00 50.81           C
ATOM   4922  CG  ASP A 259      32.470 159.402 338.111  1.00 54.38           C
ATOM   4923  OD1 ASP A 259      33.337 158.480 338.063  1.00 59.65           O
ATOM   4924  OD2 ASP A 259      31.867 159.858 337.125  1.00 55.24           O
ATOM   4925  C   ASP A 259      32.373 159.639 341.930  1.00 47.92           C
ATOM   4926  O   ASP A 259      33.436 159.838 342.469  1.00 53.57           O
ATOM   4927  N   LYS A 260      31.192 159.914 342.480  1.00 49.42           N
ATOM   4928  CA  LYS A 260      31.076 160.624 343.774  1.00 49.21           C
ATOM   4929  CB  LYS A 260      29.622 160.816 344.194  1.00 50.81           C
ATOM   4930  CG  LYS A 260      29.470 161.361 345.596  1.00 46.30           C
ATOM   4931  CD  LYS A 260      28.090 161.814 345.924  1.00 53.74           C
ATOM   4932  CE  LYS A 260      27.891 161.911 347.423  1.00 53.48           C
ATOM   4933  NZ  LYS A 260      26.537 162.405 347.743  1.00 59.74           N
ATOM   4934  C   LYS A 260      31.859 159.873 344.851  1.00 50.99           C
ATOM   4935  O   LYS A 260      32.420 160.545 345.704  1.00 53.54           O
ATOM   4936  N   TYR A 261      31.885 158.538 344.824  1.00 51.68           N
ATOM   4937  CA  TYR A 261      32.481 157.712 345.905  1.00 46.45           C
ATOM   4938  CB  TYR A 261      31.501 156.617 346.353  1.00 46.47           C
ATOM   4939  CG  TYR A 261      30.339 157.202 347.105  1.00 41.94           C
ATOM   4940  CD1 TYR A 261      30.473 157.562 348.430  1.00 40.55           C
ATOM   4941  CE1 TYR A 261      29.443 158.186 349.109  1.00 41.22           C
ATOM   4942  CZ  TYR A 261      28.255 158.445 348.458  1.00 40.06           C
ATOM   4943  OH  TYR A 261      27.259 159.053 349.142  1.00 38.52           O
ATOM   4944  CE2 TYR A 261      28.103 158.119 347.121  1.00 38.12           C
ATOM   4945  CD2 TYR A 261      29.150 157.503 346.460  1.00 41.85           C
ATOM   4946  C   TYR A 261      33.837 157.170 345.452  1.00 50.11           C
ATOM   4947  O   TYR A 261      34.424 156.377 346.210  1.00 45.11           O
ATOM   4948  N   ASN A 262      34.299 157.588 344.265  1.00 53.97           N
ATOM   4949  CA  ASN A 262      35.558 157.130 343.617  1.00 52.30           C
ATOM   4950  CB  ASN A 262      36.791 157.757 344.283  1.00 58.64           C
ATOM   4951  CG  ASN A 262      38.058 157.514 343.486  1.00 55.17           C
ATOM   4952  OD1 ASN A 262      39.074 157.099 344.032  1.00 64.04           O
ATOM   4953  ND2 ASN A 262      37.992 157.709 342.184  1.00 54.34           N
ATOM   4954  C   ASN A 262      35.613 155.597 343.631  1.00 54.03           C
ATOM   4955  O   ASN A 262      36.661 155.031 343.993  1.00 49.72           O
ATOM   4956  N   ILE A 263      34.503 154.954 343.265  1.00 51.98           N
ATOM   4957  CA  ILE A 263      34.345 153.472 343.257  1.00 46.34           C
ATOM   4958  CB  ILE A 263      32.847 153.083 343.328  1.00 49.48           C
ATOM   4959  CG1 ILE A 263      32.248 153.423 344.691  1.00 47.57           C
ATOM   4960  CG2 ILE A 263      32.646 151.613 342.957  1.00 47.29           C
ATOM   4961  CD1 ILE A 263      30.737 153.348 344.750  1.00 46.09           C
ATOM   4962  C   ILE A 263      34.993 152.939 341.983  1.00 45.38           C
ATOM   4963  O   ILE A 263      34.835 153.575 340.951  1.00 50.73           O
ATOM   4964  N   GLU A 264      35.637 151.783 342.055  1.00 53.15           N
ATOM   4965  CA  GLU A 264      36.168 151.070 340.874  1.00 60.10           C
ATOM   4966  CB  GLU A 264      37.573 150.532 341.154  1.00 66.81           C
ATOM   4967  CG  GLU A 264      38.533 150.856 340.023  1.00 77.21           C
ATOM   4968  CD  GLU A 264      39.740 149.945 339.900  1.00 86.65           C
ATOM   4969  OE1 GLU A 264      40.219 149.450 340.947  1.00 87.41           O
ATOM   4970  OE2 GLU A 264      40.190 149.726 338.748  1.00 94.22           O
ATOM   4971  C   GLU A 264      35.193 149.958 340.471  1.00 50.76           C
ATOM   4972  O   GLU A 264      35.007 148.999 341.242  1.00 55.78           O
ATOM   4973  N   LEU A 265      34.629 150.088 339.280  1.00 51.01           N
ATOM   4974  CA  LEU A 265      33.689 149.119 338.673  1.00 59.35           C
ATOM   4975  CB  LEU A 265      32.965 149.786 337.501  1.00 58.22           C
ATOM   4976  CG  LEU A 265      31.514 149.358 337.315  1.00 58.89           C
ATOM   4977  CD1 LEU A 265      30.726 149.585 338.596  1.00 58.46           C
ATOM   4978  CD2 LEU A 265      30.895 150.115 336.157  1.00 61.07           C
ATOM   4979  C   LEU A 265      34.477 147.906 338.195  1.00 56.56           C
ATOM   4980  O   LEU A 265      35.401 148.079 337.381  1.00 58.23           O
[truncated: 66,086 more chars]
